# Supplementary material for: Association between 1400 blood metabolites and the risk of ankylosing spondylitis: A 2-stage, 2-sample Mendelian randomization study
Source: Medicine (Baltimore). 2026 Feb 6;105(6):e47598. doi: 10.1097/MD.0000000000047598 (PMC12885695; doi:10.1097/MD.0000000000047598)
Supplement: Supplementary file 1 [file medi-105-e47598-s001.xlsx]

## Sheet: Table S1
Table S1. GWAS ID for 1400 blood metabolites
GWAS ID	Metabolite
GCST90199621	Carnitine levels
GCST90199622	Benzoate levels
GCST90199623	Maltotriose levels
GCST90199624	Hippurate levels
GCST90199625	Methionine sulfoxide levels
GCST90199626	Xanthurenate levels
GCST90199627	N-alpha-acetylornithine levels
GCST90199628	3-methylhistidine levels
GCST90199629	Glycerophosphorylcholine (GPC) levels
GCST90199630	Phenylacetate levels
GCST90199631	3-methyl-2-oxovalerate levels
GCST90199632	Tartarate levels
GCST90199633	Suberate (C8-DC) levels
GCST90199634	5-hydroxylysine levels
GCST90199635	3-phenylpropionate hydrocinnamate levels
GCST90199636	Kynurenine levels
GCST90199637	N-acetylglutamate levels
GCST90199638	Glycerol 3-phosphate levels
GCST90199639	Imidazole lactate levels
GCST90199640	4-guanidinobutanoate levels
GCST90199641	Glucuronate levels
GCST90199642	Ribitol levels
GCST90199643	Glycodeoxycholate levels
GCST90199644	Theobromine levels
GCST90199645	Quinate levels
GCST90199646	Gentisate levels
GCST90199647	Theophylline levels
GCST90199648	1,5-anhydroglucitol (1,5-ag) levels
GCST90199649	1-stearoyl-2-arachidonoyl-GPI (18:0/20:4) levels
GCST90199650	Indolelactate levels
GCST90199651	Docosahexaenoate DHA; 22:6n3 levels
GCST90199652	1-stearoyl-2-oleoyl-GPS (18:0/18:1) levels
GCST90199653	1-myristoyl-2-palmitoyl-gpc (14:0/16:0) levels
GCST90199654	Paraxanthine levels in elite athletes
GCST90199655	4-methyl-2-oxopentanoate levels
GCST90199656	3-indoxyl sulfate levels
GCST90199657	Sphingosine 1-phosphate levels
GCST90199658	Alpha-hydroxyisocaproate levels
GCST90199659	1-stearoyl-GPI (18:0) levels
GCST90199660	1,2-dipalmitoyl-gpc (16:0/16:0) levels
GCST90199661	Maleate levels
GCST90199662	Isovalerate (i5:0) levels
GCST90199663	4-acetylphenol sulfate levels
GCST90199664	Phenyllactate (PLA) levels in elite athletes
GCST90199665	N-acetylaspartate (naa) levels
GCST90199666	Palmitoylcarnitine levels (Metabolon platform)
GCST90199667	Erythritol levels in elite athletes
GCST90199668	Hexanoylcarnitine levels (Biocrates platform)
GCST90199669	Acetylcarnitine levels (Biocrates platform)
GCST90199670	Iminodiacetate (IDA) levels
GCST90199671	Cysteine s-sulfate levels
GCST90199672	Oxalate (ethanedioate) levels
GCST90199673	DHEAS levels
GCST90199674	3-hydroxymyristate levels
GCST90199675	Homoarginine levels
GCST90199676	1-oleoylglycerol (18:1) levels
GCST90199677	3-methyl-2-oxobutyrate levels
GCST90199678	Tartronate (hydroxymalonate) levels
GCST90199679	2,3-dihydroxypyridine levels
GCST90199680	3-hydroxyoctanoate levels
GCST90199681	2-hydroxyoctanoate levels
GCST90199682	Homocitrulline levels
GCST90199683	Indoleacetate levels
GCST90199684	1-linoleoylglycerol (18:2) levels
GCST90199685	2-linoleoylglycerol (18:2) levels
GCST90199686	Indolepropionate levels
GCST90199687	Threonate levels
GCST90199688	N-acetylglycine levels
GCST90199689	Glycolithocholate levels
GCST90199690	EDTA levels
GCST90199691	1-methylhistidine levels
GCST90199692	Citramalate levels
GCST90199693	3-hydroxydecanoate levels
GCST90199694	1,3-dimethylurate levels
GCST90199695	Galactonate levels
GCST90199696	Trigonelline levels
GCST90199697	Dodecanedioate levels
GCST90199698	Isobutyrylcarnitine (c4) levels
GCST90199699	3-methylxanthine levels
GCST90199700	3-hydroxylaurate levels
GCST90199701	Pyridoxate levels
GCST90199702	5-hydroxyhexanoate levels
GCST90199703	Gamma-glutamylvaline levels
GCST90199704	3-hydroxysebacate levels
GCST90199705	Propionylglycine levels
GCST90199706	Butyrylglycine levels
GCST90199707	Pro-hydroxy-pro levels
GCST90199708	Propionylcarnitine (c3) levels
GCST90199709	Adrenate (22:4n6) levels
GCST90199710	Docosatrienoate (22:3n3) levels
GCST90199711	Docosadienoate (22:2n6) levels
GCST90199712	3-carboxy-4-methyl-5-propyl-2-furanpropanoate (cmpf) levels
GCST90199713	Docosapentaenoate n3 DPA; 22:5n3 levels
GCST90199714	3-hydroxy-2-ethylpropionate levels
GCST90199715	Myristoleate (14:1n5) levels
GCST90199716	10-undecenoate (11:1n1) levels
GCST90199717	1-methyl-4-imidazoleacetate levels
GCST90199718	Sebacate (C10-DC) levels
GCST90199719	Tauro-beta-muricholate levels
GCST90199720	Octanoylcarnitine (c8) levels
GCST90199721	Stearidonate (18:4n3) levels
GCST90199722	Decanoylcarnitine (C10) levels
GCST90199723	5-dodecenoate (12:1n7) levels
GCST90199724	N-acetylisoleucine levels
GCST90199725	Campesterol levels
GCST90199726	N-acetylthreonine levels
GCST90199727	1-oleoyl-GPC (18:1) levels
GCST90199728	10-nonadecenoate (19:1n9) levels
GCST90199729	Piperine levels
GCST90199730	Carnitine C14 levels
GCST90199731	10-heptadecenoate (17:1n7) levels
GCST90199732	1-stearoyl-gpc (18:0) levels
GCST90199733	1-palmitoyl-GPC (16:0) levels
GCST90199734	Hyocholate levels
GCST90199735	N-acetylhistidine levels
GCST90199736	Alpha-hydroxyisovalerate levels
GCST90199737	N-acetylproline levels
GCST90199738	Stachydrine levels
GCST90199739	Salicyluric glucuronide levels
GCST90199740	P-cresol sulfate levels
GCST90199741	Gamma-glutamylglycine levels
GCST90199742	1-linoleoyl-gpc (18:2) levels
GCST90199743	Stearoylcarnitine levels
GCST90199744	Eicosenoate (20:1) levels
GCST90199745	Aconitate [cis or trans] levels
GCST90199746	Erythronate levels
GCST90199747	Isovalerylcarnitine (C5) levels
GCST90199748	Linolenate [alpha or gamma; (18:3n3 or 6)] levels
GCST90199749	Gamma-glutamylthreonine levels
GCST90199750	Laurylcarnitine levels
GCST90199751	Gamma-glutamylmethionine levels
GCST90199752	Epiandrosterone sulfate levels
GCST90199753	Gamma-glutamyltryptophan levels
GCST90199754	7-methylxanthine levels
GCST90199755	3,7-dimethylurate levels
GCST90199756	1,7-dimethyluric acid levels
GCST90199757	1,3,7-trimethylurate levels
GCST90199758	N4-acetylcytidine levels
GCST90199759	Indolebutyrate levels
GCST90199760	5-acetylamino-6-amino-3-methyluracil levels
GCST90199761	N1-methylinosine levels
GCST90199762	N6-carbamoylthreonyladenosine levels
GCST90199763	1-methylxanthine levels
GCST90199764	N2,n2-dimethylguanosine levels
GCST90199765	4-hydroxyhippurate levels
GCST90199766	3-(3-amino-3-carboxypropyl)uridine levels
GCST90199767	5,6-dihydrouridine levels
GCST90199768	Phenylacetylglutamine levels
GCST90199769	3-hydroxydodecanedioate levels
GCST90199770	1-arachidonylglycerol (20:4) levels
GCST90199771	7-methylguanine levels
GCST90199772	1-stearoyl-GPE (18:0) levels
GCST90199773	Phenol sulfate levels
GCST90199774	Oleoylcarnitine levels
GCST90199775	Gamma-glutamylisoleucine levels
GCST90199776	Malonylcarnitine levels
GCST90199777	1-palmitoleoyl-GPC (16:1) levels
GCST90199778	N-methyl-2-pyridone-5-carboxamide levels
GCST90199779	Gamma-glutamyl-2-aminobutyrate levels
GCST90199780	1-stearoyl-GPG (18:0) levels
GCST90199781	Hexanoylglycine levels
GCST90199782	Glutamine degradant levels
GCST90199783	5-methyluridine (ribothymidine) levels
GCST90199784	Cysteine-glutathione disulfide levels
GCST90199785	Isovalerylglycine levels
GCST90199786	2-hydroxy-3-methylvalerate levels
GCST90199787	Homostachydrine levels
GCST90199788	1-arachidonoyl-gpc (20:4n6) levels
GCST90199789	2-palmitoyl-GPC (16:0) levels
GCST90199790	2-palmitoleoyl-GPC (16:1) levels
GCST90199791	1-arachidonoyl-GPE (20:4n6) levels
GCST90199792	1-palmitoyl-GPE (16:0) levels
GCST90199793	1-linoleoyl-GPE (18:2) levels
GCST90199794	1-oleoyl-GPE (18:1) levels
GCST90199795	2-hydroxypalmitate levels
GCST90199796	Docosapentaenoate (n6 DPA; 22:5n6) levels
GCST90199797	Gulonate levels
GCST90199798	Isobutyrylglycine levels
GCST90199799	Glutarylcarnitine (c5-dc) levels
GCST90199800	Carnitine C5:1 levels
GCST90199801	Hydroquinone sulfate levels
GCST90199802	Beta-hydroxyisovaleroylcarnitine levels
GCST90199803	Catechol sulfate levels
GCST90199804	7-alpha-hydroxy-3-oxo-4-cholestenoate (7-hoca) levels
GCST90199805	Octadecanedioate levels
GCST90199806	Tetradecanedioate (C14-DC) levels
GCST90199807	Hexadecanedioate (C16-DC) levels
GCST90199808	Glycerophosphoethanolamine levels
GCST90199809	Taurolithocholate 3-sulfate levels
GCST90199810	1-palmitoyl-GPI (16:0) levels
GCST90199811	Glycolithocholate sulfate levels
GCST90199812	3-(3-hydroxyphenyl)propionate levels
GCST90199813	Deoxycarnitine levels
GCST90199814	Alpha-hydroxycaproate levels
GCST90199815	1-ribosyl-imidazoleacetate levels
GCST90199816	3,4-dihydroxybutyrate levels
GCST90199817	Indoleacetylglutamine levels
GCST90199818	Mannitol/sorbitol levels
GCST90199819	Tryptophan betaine levels
GCST90199820	Dihomo-linolenate (20:3n3 or n6) levels
GCST90199821	1-linoleoyl-GPI (18:2) levels
GCST90199822	1-oleoyl-GPI (18:1) levels
GCST90199823	O-cresol sulfate levels
GCST90199824	4-vinylphenol sulfate levels
GCST90199825	Pyrraline levels
GCST90199826	N6-acetyllysine levels
GCST90199827	Thymol sulfate levels
GCST90199828	N-acetylserine levels
GCST90199829	3-methyladipate levels
GCST90199830	4-ethylphenylsulfate levels
GCST90199831	1-stearoyl-2-oleoyl-GPE (18:0/18:1) levels
GCST90199832	Dimethylarginine (sdma + adma) levels
GCST90199833	Hexanoylglutamine levels
GCST90199834	Gamma-glutamylalanine levels
GCST90199835	5alpha-androstan-3beta,17beta-diol disulfate levels
GCST90199836	N-methylproline levels
GCST90199837	Carotenoid levels (cryptoxanthin)
GCST90199838	5alpha-pregnan-3beta,20alpha-diol disulfate levels
GCST90199839	Taurocholenate sulfate levels
GCST90199840	Pregnenediol disulfate (C21H34O8S2) levels
GCST90199841	Glycocholenate sulfate levels
GCST90199842	Androstenediol (3beta,17beta) disulfate (1) levels
GCST90199843	Chiro-inositol levels
GCST90199844	1-palmitoyl-2-linoleoyl-GPE (16:0/18:2) levels
GCST90199845	Sphinganine-1-phosphate levels
GCST90199846	Glycosyl-N-stearoyl-sphingosine (d18:1/18:0) levels
GCST90199847	4-allylphenol sulfate levels
GCST90199848	Succinylcarnitine levels
GCST90199849	21-hydroxypregnenolone disulfate levels
GCST90199850	5alpha-androstan-3alpha,17alpha-diol monosulfate levels
GCST90199851	Androstenediol (3beta,17beta) disulfate (2) levels
GCST90199852	5alpha-androstan-3beta,17alpha-diol disulfate levels
GCST90199853	5alpha-pregnan-3beta,20beta-diol monosulfate (1) levels
GCST90199854	5alpha-pregnan-3beta,20alpha-diol monosulfate (2) levels
GCST90199855	5alpha-androstan-3beta,17beta-diol monosulfate (2) levels
GCST90199856	Androstenediol (3alpha, 17alpha) monosulfate (3) levels
GCST90199857	5alpha-pregnan-diol disulfate levels
GCST90199858	5alpha-androstan-3alpha,17beta-diol monosulfate (1) levels
GCST90199859	5alpha-androstan-3alpha,17beta-diol disulfate levels
GCST90199860	Andro steroid monosulfate C19H28O6S (1) levels
GCST90199861	Pregnenediol sulfate (C21H34O5S) levels
GCST90199862	4-hydroxycoumarin levels
GCST90199863	16a-hydroxy DHEA 3-sulfate levels
GCST90199864	Gamma-CEHC levels
GCST90199865	2-hydroxyglutarate levels
GCST90199866	N-acetyl-beta-alanine levels
GCST90199867	Tridecenedioate (C13:1-DC) levels
GCST90199868	N-acetyl-3-methylhistidine levels
GCST90199869	2-hydroxyhippurate levels
GCST90199870	4-cholesten-3-one levels
GCST90199871	Androstenediol (3beta,17beta) monosulfate (2) levels
GCST90199872	Androstenediol (3beta,17beta) monosulfate (1) levels
GCST90199873	Pregnenolone sulfate levels
GCST90199874	S-methylmethionine levels
GCST90199875	13-HODE + 9-HODE levels
GCST90199876	Palmitoyl sphingomyelin (d18:1/16:0) levels
GCST90199877	Indole-3-carboxylate levels
GCST90199878	Sphingomyelin (d18:1/18:1, d18:2/18:0) levels
GCST90199879	Ergothioneine levels
GCST90199880	Cis-4-decenoylcarnitine (C10:1) levels
GCST90199881	5-(galactosylhydroxy)-L-lysine levels
GCST90199882	2s,3R-dihydroxybutyrate levels
GCST90199883	Cysteinylglycine disulfide levels
GCST90199884	2,3-dihydroxyisovalerate levels
GCST90199885	Alpha-ketoglutaramate levels
GCST90199886	3-methylglutaconate levels
GCST90199887	(16 or 17)-methylstearate (a19:0 or i19:0) levels
GCST90199888	Cinnamoylglycine levels
GCST90199889	2R,3R-dihydroxybutyrate levels
GCST90199890	4-hydroxyglutamate levels
GCST90199891	S-methylcysteine levels
GCST90199892	Isoursodeoxycholate levels
GCST90199893	Cis-4-decenoate (10:1n6) levels
GCST90199894	4-oxo-retinoic acid levels
GCST90199895	1-lignoceroyl-GPC (24:0) levels
GCST90199896	Sulfate levels
GCST90199897	4-hydroxy-2-oxoglutaric acid levels
GCST90199898	Glycoursodeoxycholate levels
GCST90199899	1-(1-enyl-palmitoyl)-GPC (p-16:0) levels
GCST90199900	Argininate levels
GCST90199901	1-methyl-5-imidazoleacetate levels
GCST90199902	Hydantoin-5-propionate levels
GCST90199903	2-oxoarginine levels
GCST90199904	Pantoate levels
GCST90199905	Formiminoglutamate levels
GCST90199906	1-(1-enyl-palmitoyl)-GPE (p-16:0) levels
GCST90199907	S-methylcysteine sulfoxide levels
GCST90199908	2-o-methylascorbic acid levels
GCST90199909	Eicosanedioate (C20-DC) levels
GCST90199910	1-(1-enyl-stearoyl)-GPE (p-18:0) levels
GCST90199911	Beta-citrylglutamate levels
GCST90199912	N-oleoyltaurine levels
GCST90199913	Docosadioate (C22-DC) levels
GCST90199914	Oleoyl-linoleoyl-glycerol (18:1/18:2) [2] levels
GCST90199915	Imidazole propionate levels
GCST90199916	Carnitine C18:2 levels
GCST90199917	Pregnanediol-3-glucuronide levels
GCST90199918	Carboxyethyl-gaba levels
GCST90199919	Alliin levels
GCST90199920	Trimethylamine n-oxide levels
GCST90199921	Dihydroferulate levels
GCST90199922	Prolylglycine levels
GCST90199923	N-palmitoylglycine levels
GCST90199924	N-methyltaurine levels
GCST90199925	Succinimide levels
GCST90199926	N-acetylcarnosine levels
GCST90199927	Histidine betaine (hercynine) levels
GCST90199928	2-stearoyl-GPE (18:0) levels
GCST90199929	Margaroylcarnitine (C17) levels
GCST90199930	(R)-3-hydroxybutyrylcarnitine levels
GCST90199931	Lanthionine levels
GCST90199932	Mannonate levels
GCST90199933	3b-hydroxy-5-cholenoic acid levels
GCST90199934	2-hydroxydecanoate levels
GCST90199935	Glycohyocholate levels
GCST90199936	3-methyl catechol sulfate (2) levels
GCST90199937	2-aminooctanoate levels
GCST90199938	3-methyl catechol sulfate (1) levels
GCST90199939	4-methylcatechol sulfate levels
GCST90199940	Guaiacol sulfate levels
GCST90199941	Gamma-CEHC glucuronide levels
GCST90199942	Dimethyl sulfone levels
GCST90199943	2-piperidinone levels
GCST90199944	Indolin-2-one levels
GCST90199945	Sphingomyelin (d18:1/14:0, d16:1/16:0) levels
GCST90199946	3-acetylphenol sulfate levels
GCST90199947	Sphingomyelin (d18:2/16:0, d18:1/16:1) levels
GCST90199948	S-allylcysteine levels
GCST90199949	6-oxopiperidine-2-carboxylate levels
GCST90199950	2-aminophenol sulfate levels
GCST90199951	N-acetylalliin levels
GCST90199952	2-aminoheptanoate levels
GCST90199953	3-methoxytyramine sulfate levels
GCST90199954	N2,N5-diacetylornithine levels
GCST90199955	Ferulic acid 4-sulfate levels
GCST90199956	1H-indole-7-acetic acid levels
GCST90199957	3-(3-hydroxyphenyl)propionate sulfate levels
GCST90199958	1-linolenoyl-GPC (18:3) levels
GCST90199959	O-sulfo-l-tyrosine levels
GCST90199960	N-formylanthranilic acid levels
GCST90199961	Methionine sulfone levels
GCST90199962	Acisoga levels
GCST90199963	17alpha-hydroxypregnanolone glucuronide levels
GCST90199964	Etiocholanolone glucuronide levels
GCST90199965	Fructosyllysine levels
GCST90199966	1-(1-enyl-oleoyl)-GPE (p-18:1) levels
GCST90199967	N-acetyltaurine levels
GCST90199968	1-palmitoyl-GPG (16:0) levels
GCST90199969	1-oleoyl-GPG (18:1) levels
GCST90199970	Octadecenedioylcarnitine (C18:1-DC) levels
GCST90199971	3-methylglutarylcarnitine (2) levels
GCST90199972	Sphingomyelin (d18:1/24:1, d18:2/24:0) levels
GCST90199973	Methyl glucopyranoside (alpha + beta) levels
GCST90199974	9-hydroxystearate levels
GCST90199975	Sphingomyelin (d18:2/14:0, d18:1/14:1) levels
GCST90199976	1-dihomo-linolenylglycerol (20:3) levels
GCST90199977	4-hydroxychlorothalonil levels
GCST90199978	Vanillactate levels
GCST90199979	Carnitine C14:1 levels
GCST90199980	N-formylphenylalanine levels
GCST90199981	2-acetamidophenol sulfate levels
GCST90199982	4-vinylguaiacol sulfate levels
GCST90199983	5alpha-androstan-3alpha,17beta-diol monosulfate (2) levels
GCST90199984	Vanillic alcohol sulfate levels
GCST90199985	Methyl-4-hydroxybenzoate sulfate levels
GCST90199986	Eugenol sulfate levels
GCST90199987	2-methoxyresorcinol sulfate levels
GCST90199988	Tyramine O-sulfate levels
GCST90199989	4-methylguaiacol sulfate levels
GCST90199990	3-hydroxypyridine sulfate levels
GCST90199991	Arabonate/xylonate levels
GCST90199992	Octadecanedioylcarnitine (C18-DC) levels
GCST90199993	Phenylacetylcarnitine levels
GCST90199994	Ethylparaben sulfate levels
GCST90199995	Sphingomyelin (d18:1/20:2, d18:2/20:1, d16:1/22:2) levels
GCST90199996	Sphingomyelin (d18:1/20:1, d18:2/20:0) levels
GCST90199997	Behenoyl sphingomyelin (d18:1/22:0) levels
GCST90199998	Propyl 4-hydroxybenzoate sulfate levels
GCST90199999	4-methoxyphenol sulfate levels
GCST90200000	Umbelliferone sulfate levels
GCST90200001	Sphingomyelin (d18:1/20:0, d16:1/22:0) levels
GCST90200002	6-hydroxyindole sulfate levels
GCST90200003	P-cresol glucuronide levels
GCST90200004	N-carbamoylalanine levels
GCST90200005	Citraconate/glutaconate levels
GCST90200006	1,2,3-benzenetriol sulfate (2) levels
GCST90200007	3-methoxycatechol sulfate (2) levels
GCST90200008	C-glycosyltryptophan levels
GCST90200009	3-methoxycatechol sulfate (1) levels
GCST90200010	Sphingomyelin (d18:1/22:1, d18:2/22:0, d16:1/24:1) levels
GCST90200011	Arabitol/xylitol levels
GCST90200012	3-hydroxyhexanoate levels
GCST90200013	Sphingomyelin (d18:1/22:2, d18:2/22:1, d16:1/24:2) levels
GCST90200014	3beta-hydroxy-5-cholestenoate levels
GCST90200015	N-acetylkynurenine (2) levels
GCST90200016	Dopamine 4-sulfate levels
GCST90200017	Sphingomyelin (d17:1/16:0, d18:1/15:0, d16:1/17:0) levels
GCST90200018	Adipoylcarnitine (C6-DC) levels
GCST90200019	Dopamine 3-o-sulfate levels
GCST90200020	Lignoceroyl sphingomyelin (d18:1/24:0) levels
GCST90200021	N-acetylglucosamine/n-acetylgalactosamine levels
GCST90200022	Glycochenodeoxycholate 3-sulfate levels
GCST90200023	Trans 3,4-methyleneheptanoate levels
GCST90200024	Taurodeoxycholic acid 3-sulfate levels
GCST90200025	Phenol glucuronide levels
GCST90200026	Glycodeoxycholate 3-sulfate levels
GCST90200027	4-hydroxyphenylacetoylcarnitine levels
GCST90200028	1-stearoyl-2-oleoyl-gpc (18:0/18:1) levels
GCST90200029	Linoleoyl ethanolamide levels
GCST90200030	1,2-dilinoleoyl-GPC (18:2/18:2) levels
GCST90200031	Nonanoylcarnitine (C9) levels
GCST90200032	2-hydroxybutyrate/2-hydroxyisobutyrate levels
GCST90200033	Sphingomyelin (d18:2/23:0, d18:1/23:1, d17:1/24:1) levels
GCST90200034	Tricosanoyl sphingomyelin (d18:1/23:0) levels
GCST90200035	Palmitoyl dihydrosphingomyelin (d18:0/16:0) levels
GCST90200036	1-palmitoleoylglycerol (16:1) levels
GCST90200037	1-stearoyl-2-linoleoyl-gpc (18:0/18:2) levels
GCST90200038	1-palmitoyl-2-palmitoleoyl-gpc (16:0/16:1) levels
GCST90200039	1-stearoyl-2-linoleoyl-GPE (18:0/18:2) levels
GCST90200040	Sphingomyelin (d18:2/24:1, d18:1/24:2) levels
GCST90200041	1-palmitoyl-2-stearoyl-gpc (16:0/18:0) levels
GCST90200042	Oleate/vaccenate (18:1) levels
GCST90200043	1-palmitoyl-2-docosahexaenoyl-gpc (16:0/22:6) levels
GCST90200044	1-(1-enyl-stearoyl)-2-oleoyl-GPE (p-18:0/18:1) levels
GCST90200045	1-stearoyl-2-arachidonoyl-GPE (18:0/20:4) levels
GCST90200046	1-stearoyl-2-docosahexaenoyl-gpc (18:0/22:6) levels
GCST90200047	Sphingomyelin (d18:1/17:0, d17:1/18:0, d19:1/16:0) levels
GCST90200048	1-(1-enyl-palmitoyl)-2-arachidonoyl-GPE (p-16:0/20:4) levels
GCST90200049	Myristoyl dihydrosphingomyelin (d18:0/14:0) levels
GCST90200050	5-hydroxyindole sulfate levels
GCST90200051	1-palmitoyl-2-dihomo-linolenoyl-GPC (16:0/20:3n3 or 6) levels
GCST90200052	1-(1-enyl-palmitoyl)-2-arachidonoyl-gpc (p-16:0/20:4) levels
GCST90200053	Sphingomyelin (d18:1/21:0, d17:1/22:0, d16:1/23:0) levels
GCST90200054	1-palmitoyl-2-arachidonoyl-GPE (16:0/20:4) levels
GCST90200055	Lactosyl-N-palmitoyl-sphingosine (d18:1/16:0) levels
GCST90200056	Sphingomyelin (d18:0/18:0, d19:0/17:0) levels
GCST90200057	1-(1-enyl-palmitoyl)-2-oleoyl-gpc (p-16:0/18:1) levels
GCST90200058	1-(1-enyl-stearoyl)-2-arachidonoyl-GPE (p-18:0/20:4) levels
GCST90200059	Behenoyl dihydrosphingomyelin (d18:0/22:0) levels
GCST90200060	1-(1-enyl-palmitoyl)-2-linoleoyl-GPC (p-16:0/18:2) levels
GCST90200061	1-(1-enyl-palmitoyl)-2-oleoyl-GPE (p-16:0/18:1) levels
GCST90200062	1-palmitoyl-2-arachidonoyl-GPI (16:0/20:4) levels
GCST90200063	1-palmitoyl-2-docosahexaenoyl-GPE (16:0/22:6) levels
GCST90200064	N-palmitoyl-sphinganine (d18:0/16:0) levels
GCST90200065	1-stearoyl-2-docosahexaenoyl-GPE (18:0/22:6) levels
GCST90200066	Gamma-tocopherol/beta-tocopherol levels
GCST90200067	1-stearoyl-2-linoleoyl-GPI (18:0/18:2) levels
GCST90200068	1,2-dilinoleoyl-GPE (18:2/18:2) levels
GCST90200069	Phenylacetylglutamate levels
GCST90200070	1-(1-enyl-palmitoyl)-2-palmitoleoyl-GPC (P-16:0/16:1) levels
GCST90200071	Palmitoylcholine levels
GCST90200072	Thioproline levels
GCST90200073	1-linoleoyl-2-arachidonoyl-GPC (18:2/20:4n6) levels
GCST90200074	1-linoleoyl-GPG (18:2) levels
GCST90200075	1-(1-enyl-palmitoyl)-2-linoleoyl-GPE (p-16:0/18:2) levels
GCST90200076	1-(1-enyl-stearoyl)-2-linoleoyl-GPE (p-18:0/18:2) levels
GCST90200077	1-stearoyl-2-oleoyl-GPI (18:0/18:1) levels
GCST90200078	1-myristoyl-2-arachidonoyl-GPC (14:0/20:4) levels
GCST90200079	1-oleoyl-2-arachidonoyl-GPE (18:1/20:4) levels
GCST90200080	1-palmitoyl-2-oleoyl-GPI (16:0/18:1) levels
GCST90200081	1-oleoyl-2-docosahexaenoyl-GPC (18:1/22:6) levels
GCST90200082	1-oleoyl-2-linoleoyl-GPE (18:1/18:2) levels
GCST90200083	1-(1-enyl-palmitoyl)-2-palmitoyl-GPC (P-16:0/16:0) levels
GCST90200084	Oleoylcholine levels
GCST90200085	Glycosyl-N-palmitoyl-sphingosine (d18:1/16:0) levels
GCST90200086	Arachidonoylcholine levels
GCST90200087	2-methylserine levels
GCST90200088	(S)-3-hydroxybutyrylcarnitine levels
GCST90200089	Methylsuccinoylcarnitine levels
GCST90200090	Dihomo-linolenoyl-choline levels
GCST90200091	Docosahexaenoylcholine levels
GCST90200092	Glycocholate glucuronide (1) levels
GCST90200093	Caffeic acid sulfate levels
GCST90200094	Ascorbic acid 2-sulfate levels
GCST90200095	1-linoleoyl-2-linolenoyl-GPC (18:2/18:3) levels
GCST90200096	Catechol glucuronide levels
GCST90200097	Furaneol sulfate levels
GCST90200098	Ceramide (d18:1/24:1) levels
GCST90200099	N-oleoylserine levels
GCST90200100	Perfluorooctanesulfonate (PFOS) levels
GCST90200101	Pimeloylcarnitine/3-methyladipoylcarnitine (C7-DC) levels
GCST90200102	1-palmitoleoyl-2-linolenoyl-GPC (16:1/18:3) levels
GCST90200103	Linoleoyl-arachidonoyl-glycerol (18:2/20:4) [1] levels
GCST90200104	Hexadecadienoate (16:2n6) levels
GCST90200105	Glycosyl-N-behenoyl-sphingadienine (d18:2/22:0) levels
GCST90200106	4-hydroxyphenylacetylglutamine levels
GCST90200107	Gamma-glutamyl-alpha-lysine levels
GCST90200108	N-palmitoyl-sphingadienine (d18:2/16:0) levels
GCST90200109	Linoleoyl-arachidonoyl-glycerol (18:2/20:4) [2] levels
GCST90200110	Palmitoleoylcarnitine (C16:1) levels
GCST90200111	N-stearoyl-sphingadienine (d18:2/18:0) levels
GCST90200112	2,3-dihydroxy-2-methylbutyrate levels
GCST90200113	Stearoylcholine levels
GCST90200114	Glycosyl-N-tricosanoyl-sphingadienine (d18:2/23:0) levels
GCST90200115	N-palmitoyl-heptadecasphingosine (d17:1/16:0) levels
GCST90200116	Ceramide (d18:1/14:0, d16:1/16:0) levels
GCST90200117	Glycosyl-N-(2-hydroxynervonoyl)-sphingosine (d18:1/24:1(2OH)) levels
GCST90200118	Glycosyl ceramide (d18:2/24:1, d18:1/24:2) levels
GCST90200119	Glycosyl ceramide (d18:1/23:1, d17:1/24:1) levels
GCST90200120	Sphingadienine levels
GCST90200121	Ceramide (d18:1/17:0, d17:1/18:0) levels
GCST90200122	Nisinate (24:6n3) levels
GCST90200123	Sphingomyelin (d18:0/20:0, d16:0/22:0) levels
GCST90200124	Sphingomyelin (d18:2/24:2) levels
GCST90200125	Sphingomyelin (d17:2/16:0, d18:2/15:0) levels
GCST90200126	Sphingomyelin (d18:2/23:1) levels
GCST90200127	Behenoylcarnitine (C22) levels
GCST90200128	Sphingomyelin (d18:2/18:1) levels
GCST90200129	Sphingomyelin (d18:2/21:0, d16:2/23:0) levels
GCST90200130	Linoleoylcholine levels
GCST90200131	Sphingomyelin (d18:1/19:0, d19:1/18:0) levels
GCST90200132	Linolenoylcarnitine (C18:3) levels
GCST90200133	Heneicosapentaenoate (21:5n3) levels
GCST90200134	Sphingomyelin (d18:1/25:0, d19:0/24:1, d20:1/23:0, d19:1/24:0) levels
GCST90200135	Arachidoylcarnitine (C20) levels
GCST90200136	Cerotoylcarnitine (C26) levels
GCST90200137	Lignoceroylcarnitine (C24) levels
GCST90200138	Docosatrienoate (22:3n6) levels
GCST90200139	Dihomo-linolenoylcarnitine (C20:3n3 or 6) levels
GCST90200140	Carotene diol (2) levels
GCST90200141	Ethyl alpha-glucopyranoside levels
GCST90200142	Carotene diol (1) levels
GCST90200143	Nervonoylcarnitine (C24:1) levels
GCST90200144	Dihomo-linoleoylcarnitine (C20:2) levels
GCST90200145	Glycosyl ceramide (d18:1/20:0, d16:1/22:0) levels
GCST90200146	Docosahexaenoylcarnitine (C22:6) levels
GCST90200147	N,N,N-trimethyl-5-aminovalerate levels
GCST90200148	Eicosenoylcarnitine (C20:1) levels
GCST90200149	Ximenoylcarnitine (C26:1) levels
GCST90200150	Arachidonoylcarnitine (C20:4) levels
GCST90200151	5-dodecenoylcarnitine (C12:1) levels
GCST90200152	2-butenoylglycine levels
GCST90200153	(N(1) + N(8))-acetylspermidine levels
GCST90200154	Hydroxy-cmpf levels
GCST90200155	2-furoylcarnitine levels
GCST90200156	Cortolone glucuronide (1) levels
GCST90200157	Carotene diol (3) levels
GCST90200158	3-hydroxyoleoylcarnitine levels
GCST90200159	Dodecenedioate (C12:1-DC) levels
GCST90200160	Trans-2-hexenoylglycine levels
GCST90200161	2-hydroxyarachidate levels
GCST90200162	3-hydroxyphenylacetoylglutamine levels
GCST90200163	Heptenedioate (C7:1-DC) levels
GCST90200164	Hexadecenedioate (C16:1-DC) levels
GCST90200165	Octadecenedioate (C18:1-DC) levels
GCST90200166	Dihydroferulic acid sulfate levels
GCST90200167	Glutamine conjugate of C7H12O2 levels
GCST90200168	Hydroxyasparagine levels
GCST90200169	Sphingomyelin (d17:1/14:0, d16:1/15:0) levels
GCST90200170	Octadecadienedioate (C18:2-DC) levels
GCST90200171	Perfluorooctanoate (PFOA) levels
GCST90200172	3-carboxy-4-methyl-5-pentyl-2-furanpropionate (3-CMPFP) levels
GCST90200173	Glutamine conjugate of C6H10O2 (2) levels
GCST90200174	3-hydroxybutyroylglycine levels
GCST90200175	Glycine conjugate of C10H14O2 (1) levels
GCST90200176	Glutamine conjugate of C6H10O2 (1) levels
GCST90200177	N-methylhydroxyproline levels
GCST90200178	Glucuronide of C10H18O2 (7) levels
GCST90200179	Glyco-beta-muricholate levels
GCST90200180	Glucuronide of C12H22O4 (1) levels
GCST90200181	N,n,n-trimethyl-alanylproline betaine (tmap) levels
GCST90200182	Glycine conjugate of C10H12O2 levels
GCST90200183	N-acetyl-2-aminooctanoate levels
GCST90200184	3-formylindole levels
GCST90200185	Gamma-glutamylcitrulline levels
GCST90200186	8-methoxykynurenate levels
GCST90200187	Tetradecadienoate (14:2) levels
GCST90200188	3-amino-2-piperidone levels
GCST90200189	Glucuronide of piperine metabolite C17H21NO3 (3) levels
GCST90200190	Dodecadienoate (12:2) levels
GCST90200191	N-lactoyl tyrosine levels
GCST90200192	N,N-dimethylalanine levels
GCST90200193	Ethyl beta-glucopyranoside levels
GCST90200194	N-lactoyl phenylalanine levels
GCST90200195	N-acetyl-isoputreanine levels
GCST90200196	2,2'-Methylenebis(6-tert-butyl-p-cresol) levels
GCST90200197	N-lactoyl isoleucine levels
GCST90200198	2-hydroxysebacate levels
GCST90200199	Ascorbic acid 3-sulfate levels
GCST90200200	N-lactoyl valine levels
GCST90200201	6-bromotryptophan levels
GCST90200202	Delta-CEHC levels
GCST90200203	Indoleacetoylcarnitine levels
GCST90200204	N-acetyl leucine levels
GCST90200205	3-indoleglyoxylic acid levels
GCST90200206	Sulfate of piperine metabolite C18H21NO3 (1) levels
GCST90200207	Methyl vanillate sulfate levels
GCST90200208	Glucuronide of piperine metabolite C17H21NO3 (4) levels
GCST90200209	Sulfate of piperine metabolite C16H19NO3 (3) levels
GCST90200210	Sulfate of piperine metabolite C16H19NO3 (2) levels
GCST90200211	3-hydroxypyridine glucuronide levels
GCST90200212	Glucuronide of piperine metabolite C17H21NO3 (5) levels
GCST90200213	2-naphthol sulfate levels
GCST90200214	11beta-hydroxyandrosterone glucuronide levels
GCST90200215	4-ethylcatechol sulfate levels
GCST90200216	Sulfate of piperine metabolite C18H21NO3 (3) levels
GCST90200217	(2,4 or 2,5)-dimethylphenol sulfate levels
GCST90200218	11beta-hydroxyetiocholanolone glucuronide levels
GCST90200219	Cholic acid glucuronide levels
GCST90200220	4-allylcatechol sulfate levels
GCST90200221	Glycoursodeoxycholic acid sulfate (1) levels
GCST90200222	Dihydrocaffeate sulfate (2) levels
GCST90200223	4-methylhexanoylglutamine levels
GCST90200224	2-ketocaprylate levels
GCST90200225	3-hydroxy-2-methylpyridine sulfate levels
GCST90200226	5-hydroxy-2-methylpyridine sulfate levels
GCST90200227	3-ethylcatechol sulfate (2) levels
GCST90200228	3-hydroxyhexanoylcarnitine (1) levels
GCST90200229	2,6-dihydroxybenzoic acid levels
GCST90200230	3-ethylcatechol sulfate (1) levels
GCST90200231	Lithocholate sulfate (1) levels
GCST90200232	4-acetylcatechol sulfate (1) levels
GCST90200233	2,3-dihydroxy-5-methylthio-4-pentenoate (dmtpa) levels
GCST90200234	Picolinoylglycine levels
GCST90200235	Succinoyltaurine levels
GCST90200236	Undecenoylcarnitine (C11:1) levels
GCST90200237	Palmitoyl-sphingosine-phosphoethanolamine (d18:1/16:0) levels
GCST90200238	Pregnenetriol disulfate levels
GCST90200239	Tetradecadienedioate (C14:2-DC) levels
GCST90200240	Hydroxy-N6,N6,N6-trimethyllysine levels
GCST90200241	Pregnenetriol sulfate levels
GCST90200242	Taurochenodeoxycholic acid 3-sulfate levels
GCST90200243	Hydroxypalmitoyl sphingomyelin (d18:1/16:0(OH)) levels
GCST90200244	5-hydroxymethyl-2-furoylcarnitine levels
GCST90200245	Eicosenedioate (C20:1-DC) levels
GCST90200246	3-hydroxydecanoylcarnitine levels
GCST90200247	Levulinoylcarnitine levels
GCST90200248	Cis 3,4-methyleneheptanoate levels
GCST90200249	Branched-chain, straight-chain, or cyclopropyl 12:1 fatty acid levels
GCST90200250	Deoxycholic acid 12-sulfate levels
GCST90200251	Branched-chain, straight-chain, or cyclopropyl 10:1 fatty acid (1) levels
GCST90200252	3,5-dichloro-2,6-dihydroxybenzoic acid levels
GCST90200253	Vanillic acid glycine levels
GCST90200254	(S)-a-amino-omega-caprolactam levels
GCST90200255	3-bromo-5-chloro-2,6-dihydroxybenzoic acid levels
GCST90200256	Dibutyl sulfosuccinate levels
GCST90200257	Metabolonic lactone sulfate levels
GCST90200258	2-hydroxy-4-(methylthio)butanoic acid levels
GCST90200259	Pentose acid levels
GCST90200260	Branched chain 14:0 dicarboxylic acid levels
GCST90200261	S-carboxyethylcysteine levels
GCST90200262	N-succinyl-phenylalanine levels
GCST90200263	(2 or 3)-decenoate (10:1n7 or n8) levels
GCST90200264	Bilirubin degradation product, C17H20N2O5 (2) levels
GCST90200265	Bilirubin degradation product, C16H18N2O5 (4) levels
GCST90200266	Cis-3,4-methyleneheptanoylcarnitine levels
GCST90200267	Tetrahydrocortisol glucuronide levels
GCST90200268	N-acetyl-2-aminoadipate levels
GCST90200269	Bilirubin degradation product, C17H20N2O5 (1) levels
GCST90200270	2-methoxyhydroquinone sulfate (1) levels
GCST90200271	Bilirubin degradation product, C16H18N2O5 (3) levels
GCST90200272	3-hydroxyoctanoylcarnitine (1) levels
GCST90200273	2-methoxyhydroquinone sulfate (2) levels
GCST90200274	Cis-3,4-methyleneheptanoylglycine levels
GCST90200275	Bilirubin degradation product, C16H18N2O5 (2) levels
GCST90200276	2,4-di-tert-butylphenol levels
GCST90200277	Bilirubin degradation product, C16H18N2O5 (1) levels
GCST90200278	3-hydroxyoctanoylcarnitine (2) levels
GCST90200279	Pantothenate levels
GCST90200280	5-oxoproline levels
GCST90200281	Phosphoethanolamine levels
GCST90200282	Picolinate levels
GCST90200283	3-ureidopropionate levels
GCST90200284	Erucate (22:1n9) levels
GCST90200285	Eicosenedioate (C20:1-DC) levels
GCST90200286	Allantoin levels
GCST90200287	N-acetylvaline levels
GCST90200288	N-acetylleucine levels
GCST90200289	N-acetylmethionine levels
GCST90200290	Glycerate levels
GCST90200291	Sarcosine levels
GCST90200292	Trans-4-hydroxyproline levels
GCST90200293	Thyroxine levels
GCST90200294	Pipecolate levels
GCST90200295	Gamma-glutamyltyrosine levels
GCST90200296	Methyl indole-3-acetate levels
GCST90200297	Ursodeoxycholate levels
GCST90200298	3-hydroxy-3-methylglutarate levels
GCST90200299	Oleoyl ethanolamide levels
GCST90200300	4-hydroxyphenylpyruvate levels
GCST90200301	Gamma-glutamylglutamine levels
GCST90200302	Alpha-tocopherol levels
GCST90200303	N-acetyl-L-alanine levels
GCST90200304	Citrate levels
GCST90200305	2-aminobutyrate levels
GCST90200306	Butyrate/isobutyrate (4:0) levels
GCST90200307	Urate levels
GCST90200308	3-hydroxyisobutyrate levels
GCST90200309	Vanillylmandelate (VMA) levels
GCST90200310	3-aminoisobutyrate levels
GCST90200311	4-acetamidobutanoate levels
GCST90200312	2-hydroxystearate levels
GCST90200313	N1-methyladenosine levels
GCST90200314	N-acetylneuraminate levels
GCST90200315	Gamma-glutamylhistidine levels
GCST90200316	N-acetylglucosaminylasparagine levels
GCST90200317	Homovanillate (hva) levels
GCST90200318	Acetoacetate levels
GCST90200319	Cys-gly, oxidized levels
GCST90200320	Dihomo-linoleate (20:2n6) levels
GCST90200321	Cholate levels
GCST90200322	Beta-hydroxyisovalerate levels
GCST90200323	Creatine levels
GCST90200324	Anthranilate levels
GCST90200325	Glycerol levels
GCST90200326	Gamma-glutamylleucine levels
GCST90200327	Choline levels
GCST90200328	3-methoxytyrosine levels
GCST90200329	3-phosphoglycerate levels
GCST90200330	1-palmitoyl-2-linoleoyl-gpc (16:0/18:2) levels
GCST90200331	1-palmitoyl-2-oleoyl-GPE (16:0/18:1) levels
GCST90200332	1-palmitoyl-2-linoleoyl-GPI (16:0/18:2) levels
GCST90200333	Taurocholic acid levels
GCST90200334	Taurodeoxycholate levels
GCST90200335	Stearoyl sphingomyelin (d18:1/18:0) levels
GCST90200336	Ceramide (d18:1/16:0) levels
GCST90200337	Taurochenodeoxycholate levels
GCST90200338	4-hydroxyphenylacetate levels
GCST90200339	5,6-dihydrothymine levels
GCST90200340	1-palmitoyl-2-oleoyl-gpc (16:0/18:1) levels
GCST90200341	N-stearoyl-sphingosine (d18:1/18:0) levels
GCST90200342	Glycochenodeoxycholate levels
GCST90200343	N-formylmethionine levels
GCST90200344	N6,n6,n6-trimethyllysine levels
GCST90200345	S-adenosylhomocysteine (SAH) levels
GCST90200346	4-acetaminophen sulfate levels
GCST90200347	2-hydroxyhippurate (salicylurate) levels
GCST90200348	Quinolinate levels
GCST90200349	Eicosapentaenoate (EPA; 20:5n3) levels
GCST90200350	Laurate (12:0) levels
GCST90200351	N-acetylputrescine levels
GCST90200352	Methylsuccinate levels
GCST90200353	9,10-DiHOME levels
GCST90200354	Linoleate (18:2n6) levels
GCST90200355	Adenosine 5'-diphosphate (ADP) levels
GCST90200356	Adenosine 5'-monophosphate (AMP) levels
GCST90200357	Adenosine 3',5'-cyclic monophosphate (camp) levels
GCST90200358	Arachidonate (20:4n6) levels
GCST90200359	5-methylthioadenosine (mta) levels
GCST90200360	Cortisone levels
GCST90200361	Beta-alanine levels
GCST90200362	Succinate levels
GCST90200363	Phosphocholine levels
GCST90200364	Cysteinylglycine levels
GCST90200365	Phenylpyruvate levels
GCST90200366	Creatinine levels
GCST90200367	3-Hydroxybutyrate levels
GCST90200368	Cholesterol levels
GCST90200369	2-hydroxyphenylacetate levels
GCST90200370	Aspartate levels
GCST90200371	3-(4-hydroxyphenyl)lactate levels
GCST90200372	Arginine levels
GCST90200373	Gluconate levels
GCST90200374	Sphinganine levels
GCST90200375	Gamma-glutamylglutamate levels
GCST90200376	Flavin adenine dinucleotide (FAD) levels
GCST90200377	Histidine levels
GCST90200378	Cortisol levels (plasma)
GCST90200379	Hypotaurine levels
GCST90200380	Glutarate (C5-DC) levels
GCST90200381	S-1-pyrroline-5-carboxylate levels
GCST90200382	Cystine levels
GCST90200383	Cystathionine levels
GCST90200384	Guanidinoacetate levels
GCST90200385	Sphingosine levels
GCST90200386	Deoxycholate levels
GCST90200387	Glycocholate levels
GCST90200388	Palmitoleate (16:1n7) levels
GCST90200389	Leucine levels
GCST90200390	Stearate (18:0) levels
GCST90200391	Methionine levels
GCST90200392	Orotate levels
GCST90200393	Phosphate levels (UKB data field 30810)
GCST90200394	Inosine levels
GCST90200395	Inosine 5'-monophosphate (IMP) levels
GCST90200396	Phenylalanine levels
GCST90200397	Palmitate (16:0) levels
GCST90200398	Malate levels
GCST90200399	Isoleucine levels
GCST90200400	Nicotinamide levels
GCST90200401	Myo-inositol levels
GCST90200402	Lysine levels
GCST90200403	Citrulline levels
GCST90200404	Ornithine levels
GCST90200405	Retinol (Vitamin A) levels
GCST90200406	1-methylnicotinamide levels
GCST90200407	Uridine levels
GCST90200408	Plasma lactate levels
GCST90200409	Pristanate levels
GCST90200410	Phytanate levels
GCST90200411	Plasma free proline levels
GCST90200412	Glutamate levels
GCST90200413	2'-deoxyuridine levels
GCST90200414	Myristate (14:0) levels
GCST90200415	Serine levels
GCST90200416	Trans-urocanate levels
GCST90200417	Urea levels
GCST90200418	Pyridoxal levels
GCST90200419	Glutamine levels
GCST90200420	Taurine levels
GCST90200421	Salicylate levels
GCST90200422	Serotonin levels
GCST90200423	Spermidine levels
GCST90200424	Dimethylglycine levels
GCST90200425	Betaine levels
GCST90200426	Xylose levels
GCST90200427	Tyrosine levels
GCST90200428	Caprate (10:0) levels
GCST90200429	Cytidine levels
GCST90200430	Pyruvate levels
GCST90200431	Alanine levels
GCST90200432	Threonine levels
GCST90200433	Cytosine levels
GCST90200434	12,13-DiHOME levels
GCST90200435	Mannose levels
GCST90200436	Caffeine levels
GCST90200437	Fructose levels
GCST90200438	Alpha-ketobutyrate levels
GCST90200439	Cysteine levels
GCST90200440	Blood sugar levels
GCST90200441	Tryptophan levels
GCST90200442	Valine levels
GCST90200443	Pseudouridine levels
GCST90200444	Dihydroorotate levels
GCST90200445	Caprylate (8:0) levels
GCST90200446	Arachidate (20:0) levels
GCST90200447	Maltose levels in coronary artery disease
GCST90200448	N-stearoyl-sphinganine (d18:0/18:0) levels
GCST90200449	Sucrose levels
GCST90200450	Caproate (6:0) levels
GCST90200451	Nonadecanoate (19:0) levels
GCST90200452	Plasma free asparagine levels
GCST90200453	X-07765 levels
GCST90200454	Kynurenate levels
GCST90200455	Alpha-ketoglutarate levels
GCST90200456	X-11308 levels
GCST90200457	Pentadecanoate (15:0) levels
GCST90200458	X-11315 levels
GCST90200459	Margarate (17:0) levels
GCST90200460	X-11372 levels
GCST90200461	X-10458 levels
GCST90200462	X-11299 levels
GCST90200463	X-11478 levels
GCST90200464	X-11849 levels
GCST90200465	X-11787 levels
GCST90200466	X-11632 levels
GCST90200467	X-11852 levels
GCST90200468	X-11847 levels
GCST90200469	X-11483 levels
GCST90200470	X-11470 levels
GCST90200471	X-11381 levels
GCST90200472	X-11850 levels
GCST90200473	X-11795 levels
GCST90200474	X-11444 levels
GCST90200475	X-11858 levels
GCST90200476	X-11843 levels
GCST90200477	X-12127 levels
GCST90200478	X-12221 levels
GCST90200479	X-12283 levels
GCST90200480	X-12410 levels
GCST90200481	X-12104 levels
GCST90200482	X-12193 levels
GCST90200483	X-12216 levels
GCST90200484	X-12306 levels
GCST90200485	X-12100 levels
GCST90200486	X-12261 levels
GCST90200487	X-11880 levels
GCST90200488	X-12117 levels
GCST90200489	X-12407 levels
GCST90200490	X-12101 levels
GCST90200491	X-12026 levels
GCST90200492	X-12411 levels
GCST90200493	X-12013 levels
GCST90200494	X-12007 levels
GCST90200495	X-12462 levels
GCST90200496	X-12714 levels
GCST90200497	X-12740 levels
GCST90200498	X-12730 levels
GCST90200499	X-12701 levels
GCST90200500	X-12816 levels
GCST90200501	X-12731 levels
GCST90200502	X-12707 levels
GCST90200503	X-12729 levels
GCST90200504	X-12830 levels
GCST90200505	X-12818 levels
GCST90200506	X-12812 levels
GCST90200507	X-12822 levels
GCST90200508	X-12738 levels
GCST90200509	X-12544 levels
GCST90200510	X-12680 levels
GCST90200511	X-12906 levels
GCST90200512	X-13684 levels
GCST90200513	X-13507 levels
GCST90200514	X-12851 levels
GCST90200515	X-12849 levels
GCST90200516	X-12847 levels
GCST90200517	X-13553 levels
GCST90200518	X-12839 levels
GCST90200519	X-13729 levels
GCST90200520	X-13007 levels
GCST90200521	X-13844 levels
GCST90200522	X-13728 levels
GCST90200523	X-12844 levels
GCST90200524	X-13695 levels
GCST90200525	X-13723 levels
GCST90200526	X-14056 levels
GCST90200527	X-13866 levels
GCST90200528	X-17146 levels
GCST90200529	X-16397 levels
GCST90200530	X-17335 levels
GCST90200531	X-16964 levels
GCST90200532	X-16935 levels
GCST90200533	X-15486 levels
GCST90200534	X-16580 levels
GCST90200535	X-17325 levels
GCST90200536	X-17328 levels
GCST90200537	X-16087 levels
GCST90200538	X-17010 levels
GCST90200539	X-14939 levels
GCST90200540	X-15461 levels
GCST90200541	X-15523 levels
GCST90200542	X-15728 levels
GCST90200543	X-15503 levels
GCST90200544	X-16124 levels
GCST90200545	X-17438 levels
GCST90200546	X-17354 levels
GCST90200547	X-17654 levels
GCST90200548	X-17676 levels
GCST90200549	X-17367 levels
GCST90200550	X-17357 levels
GCST90200551	X-18886 levels
GCST90200552	X-18887 levels
GCST90200553	X-17653 levels
GCST90200554	X-17346 levels
GCST90200555	X-17690 levels
GCST90200556	X-18345 levels
GCST90200557	X-17685 levels
GCST90200558	X-18888 levels
GCST90200559	X-18901 levels
GCST90200560	X-17351 levels
GCST90200561	X-18779 levels
GCST90200562	X-21286 levels
GCST90200563	X-21355 levels
GCST90200564	X-21319 levels
GCST90200565	X-21258 levels
GCST90200566	X-21364 levels
GCST90200567	X-21353 levels
GCST90200568	X-19438 levels
GCST90200569	X-18913 levels
GCST90200570	X-18921 levels
GCST90200571	X-21339 levels
GCST90200572	X-19299 levels
GCST90200573	X-18935 levels
GCST90200574	X-21310 levels
GCST90200575	X-21283 levels
GCST90200576	X-21285 levels
GCST90200577	X-21312 levels
GCST90200578	X-18922 levels
GCST90200579	X-21442 levels
GCST90200580	X-21796 levels
GCST90200581	X-21441 levels
GCST90200582	X-21752 levels
GCST90200583	X-21807 levels
GCST90200584	X-21736 levels
GCST90200585	X-21829 levels
GCST90200586	X-21471 levels
GCST90200587	X-21733 levels
GCST90200588	X-21742 levels
GCST90200589	X-21821 levels
GCST90200590	X-21470 levels
GCST90200591	X-21383 levels
GCST90200592	X-21607 levels
GCST90200593	X-21834 levels
GCST90200594	X-21467 levels
GCST90200595	X-22776 levels
GCST90200596	X-23655 levels
GCST90200597	X-22834 levels
GCST90200598	X-22771 levels
GCST90200599	X-23639 levels
GCST90200600	X-23648 levels
GCST90200601	X-23654 levels
GCST90200602	X-22520 levels
GCST90200603	X-23641 levels
GCST90200604	X-23276 levels
GCST90200605	X-21845 levels
GCST90200606	X-22509 levels
GCST90200607	X-23644 levels
GCST90200608	X-22162 levels
GCST90200609	X-23587 levels
GCST90200610	X-23593 levels
GCST90200611	X-23636 levels
GCST90200612	X-23678 levels
GCST90200613	X-23680 levels
GCST90200614	X-23780 levels
GCST90200615	X-23974 levels
GCST90200616	X-23659 levels
GCST90200617	X-23665 levels
GCST90200618	X-23782 levels
GCST90200619	X-24295 levels
GCST90200620	X-24243 levels
GCST90200621	X-23739 levels
GCST90200622	X-23997 levels
GCST90200623	X-24241 levels
GCST90200624	X-24328 levels
GCST90200625	X-24456 levels
GCST90200626	X-24418 levels
GCST90200627	X-24344 levels
GCST90200628	X-24556 levels
GCST90200629	X-24337 levels
GCST90200630	X-24546 levels
GCST90200631	X-24306 levels
GCST90200632	X-24307 levels
GCST90200633	X-24334 levels
GCST90200634	X-24518 levels
GCST90200635	X-24494 levels
GCST90200636	X-24544 levels
GCST90200637	X-24531 levels
GCST90200638	X-24811 levels
GCST90200639	X-24757 levels
GCST90200640	X-24978 levels
GCST90200641	X-24970 levels
GCST90200642	X-24795 levels
GCST90200643	X-24951 levels
GCST90200644	X-24728 levels
GCST90200645	X-24565 levels
GCST90200646	X-24801 levels
GCST90200647	X-24736 levels
GCST90200648	X-24585 levels
GCST90200649	X-24588 levels
GCST90200650	X-25109 levels
GCST90200651	X-24947 levels
GCST90200652	X-24949 levels
GCST90200653	X-24812 levels
GCST90200654	X-25217 levels
GCST90200655	X-25828 levels
GCST90200656	X-25371 levels
GCST90200657	X-25419 levels
GCST90200658	X-25265 levels
GCST90200659	X-25172 levels
GCST90200660	X-25957 levels
GCST90200661	X-25422 levels
GCST90200662	X-25790 levels
GCST90200663	X-25420 levels
GCST90200664	X-25810 levels
GCST90200665	X-25433 levels
GCST90200666	X-25343 levels
GCST90200667	X-25271 levels
GCST90200668	X-25520 levels
GCST90200669	X-25519 levels
GCST90200670	X-26111 levels
GCST90200671	X-26109 levels
GCST90200672	X-26054 levels
GCST90200673	Carnitine C4 levels
GCST90200674	Androsterone sulfate levels
GCST90200675	N-acetyltyrosine levels
GCST90200676	N-acetyl-L-glutamine levels
GCST90200677	N-acetylphenylalanine levels
GCST90200678	N-acetylasparagine levels
GCST90200679	N-acetylarginine levels
GCST90200680	5-acetylamino-6-formylamino-3-methyluracil levels
GCST90200681	Orotidine levels
GCST90200682	3-methylcytidine levels
GCST90200683	N-acetylcitrulline levels
GCST90200684	N-acetyl-aspartyl-glutamate (naag) levels
GCST90200685	1-stearoyl-2-arachidonoyl-gpc (18:0/20:4) levels
GCST90200686	Bilirubin (E,E) levels
GCST90200687	Bilirubin (E,Z or Z,E) levels
GCST90200688	Androsterone glucuronide levels
GCST90200689	N6-methyllysine levels
GCST90200690	N-acetyl-1-methylhistidine levels
GCST90200691	N-delta-acetylornithine levels
GCST90200692	1-palmitoyl-2-arachidonoyl-gpc (16:0/20:4n6) levels
GCST90200693	Glycochenodeoxycholate glucuronide (1) levels
GCST90200694	2'-o-methylcytidine levels
GCST90200695	2'-o-methyluridine levels
GCST90200696	N6,N6-dimethyllysine levels
GCST90200697	N2-acetyl,N6,N6-dimethyllysine levels
GCST90200698	N2-acetyl,N6-methyllysine levels
GCST90200699	Deoxycholic acid glucuronide levels
GCST90200700	Decadienedioic acid (C10:2-DC) levels
GCST90200701	Bilirubin degradation product, C17H18N2O4 (1) levels
GCST90200702	Bilirubin degradation product, C17H18N2O4 (2) levels
GCST90200703	Bilirubin degradation product, C17H18N2O4 (3) levels
GCST90200704	Bilirubin (z,z) levels
GCST90200705	Ethylmalonate levels
GCST90200706	Biliverdin levels
GCST90200707	Glycine levels
GCST90200708	X-12112 levels
GCST90200709	X-12798 levels
GCST90200710	X-13431 levels
GCST90200711	X-19141 levels
GCST90200712	Spermidine to 5-methylthioadenosine (MTA) ratio
GCST90200713	Spermidine to ornithine ratio
GCST90200714	Alpha-ketoglutarate to alpha-ketobutyrate ratio
GCST90200715	Alpha-ketoglutarate to glutamate ratio
GCST90200716	Adenosine 5'-diphosphate (ADP) to phosphoethanolamine ratio
GCST90200717	3-phosphoglycerate to adenosine 5'-diphosphate (ADP) ratio
GCST90200718	Alpha-ketoglutarate to succinate ratio
GCST90200719	Adenosine 3',5'-cyclic monophosphate (cAMP) to adenosine 5'-monophosphate (AMP) ratio
GCST90200720	Adenosine 5'-diphosphate (ADP) to pantothenate ratio
GCST90200721	Adenosine 5'-diphosphate (ADP) to phosphate ratio
GCST90200722	S-adenosylhomocysteine (SAH) to leucine ratio
GCST90200723	S-adenosylhomocysteine (SAH) to 5-methyluridine (ribothymidine) ratio
GCST90200724	Cholate to taurocholate ratio
GCST90200725	Adenosine 5'-diphosphate (ADP) to creatine ratio
GCST90200726	N-acetylputrescine to (N(1) + N(8))-acetylspermidine ratio
GCST90200727	Adenosine 3',5'-cyclic monophosphate (cAMP) to taurocholate ratio
GCST90200728	Adenosine 5'-diphosphate (ADP) to Adenosine 5'-monophosphate (AMP) ratio
GCST90200729	3-phosphoglycerate to phosphate ratio
GCST90200730	Adenosine 5'-diphosphate (ADP) to fructose ratio
GCST90200731	Adenosine 5'-diphosphate (ADP) to mannose ratio
GCST90200732	Adenosine 5'-diphosphate (ADP) to tyrosine ratio
GCST90200733	Adenosine 5'-diphosphate (ADP) to N-acetylglucosamine to N-acetylgalactosamine ratio
GCST90200734	Adenosine 5'-monophosphate (AMP) to palmitate (16:0) ratio
GCST90200735	Arginine to ornithine ratio
GCST90200736	Adenosine 5'-diphosphate (ADP) to arginine ratio
GCST90200737	Adenosine 5'-diphosphate (ADP) to 2'-deoxyuridine ratio
GCST90200738	Adenosine 5'-monophosphate (AMP) to inosine 5'-monophosphate (IMP) ratio
GCST90200739	Adenosine 5'-monophosphate (AMP) to proline ratio
GCST90200740	Arachidonate (20:4n6) to oleate to vaccenate (18:1) ratio
GCST90200741	Adenosine 5'-monophosphate (AMP) to alanine ratio
GCST90200742	Aspartate to citrate ratio
GCST90200743	Arginine to citrulline ratio
GCST90200744	Arginine to glutamate ratio
GCST90200745	Adenosine 5'-monophosphate (AMP) to phenylalanine ratio
GCST90200746	Adenosine 5'-diphosphate (ADP) to gluconate ratio
GCST90200747	Adenosine 5'-monophosphate (AMP) to phosphate ratio
GCST90200748	Aspartate to glutamate ratio
GCST90200749	Arachidonate (20:4n6) to pyruvate ratio
GCST90200750	Aspartate to asparagine ratio
GCST90200751	Cortisone to cortisol ratio
GCST90200752	Succinate to acetoacetate ratio
GCST90200753	Aspartate to citrulline ratio
GCST90200754	Sphingosine to phosphate ratio
GCST90200755	Inosine 5'-monophosphate (IMP) to phosphate ratio
GCST90200756	Glycine to pyridoxal ratio
GCST90200757	Glycine to alanine ratio
GCST90200758	Glycine to serine ratio
GCST90200759	Histidine to trans-urocanate ratio
GCST90200760	Methionine to methionine sulfoxide ratio
GCST90200761	Citrulline to dimethylarginine (SDMA + ADMA) ratio
GCST90200762	Palmitate (16:0) to myristate (14:0) ratio
GCST90200763	Phosphate to N-acetylneuraminate ratio
GCST90200764	Phosphate to uridine ratio
GCST90200765	Phosphate to alanine ratio
GCST90200766	Phosphate to phosphoethanolamine ratio
GCST90200767	Phosphate to glucose ratio
GCST90200768	Phosphate to 2'-deoxyuridine ratio
GCST90200769	Phosphate to mannose ratio
GCST90200770	Phenylalanine to tyrosine ratio
GCST90200771	Phosphate to fructose ratio
GCST90200772	Phosphate to citrate ratio
GCST90200773	Serine to alpha-tocopherol ratio
GCST90200774	Uridine to pseudouridine ratio
GCST90200775	Serine to pyruvate ratio
GCST90200776	Glutamate to glutamine ratio
GCST90200777	Uridine to cytidine ratio
GCST90200778	Pyruvate to 3-methyl-2-oxobutyrate ratio
GCST90200779	Pyruvate to N-acetylneuraminate ratio
GCST90200780	Alanine to pyruvate ratio
GCST90200781	Glucose to maltose ratio
GCST90200782	Mannose to trans-4-hydroxyproline ratio
GCST90200783	Mannose to S-methylcysteine ratio
GCST90200784	Glutamate to cysteine ratio
GCST90200785	Cysteine to 5-oxoproline ratio
GCST90200786	Cysteine to alanine ratio
GCST90200787	Glutamine to asparagine ratio
GCST90200788	5-oxoproline to citrate ratio
GCST90200789	Alpha-tocopherol to sulfate ratio
GCST90200790	Thyroxine to taurocholate ratio
GCST90200791	Creatine to carnitine ratio
GCST90200792	Carnitine to palmitoylcarnitine (C16) ratio
GCST90200793	Glycolithocholate to glycolithocholate sulfate ratio
GCST90200794	Oleoyl-linoleoyl-glycerol (18:1 to 18:2) [2] to linoleoyl-arachidonoyl-glycerol (18:2 to 20:4) [1] ratio
GCST90200795	Oleoyl-linoleoyl-glycerol (18:1 to 18:2) [2] to linoleoyl-arachidonoyl-glycerol (18:2 to 20:4) [2] ratio
GCST90200796	Spermidine to (N(1) + N(8))-acetylspermidine ratio
GCST90200797	Spermidine to N-acetylputrescine ratio
GCST90200798	Dopamine 4-sulfate to dopamine 3-O-sulfate ratio
GCST90200799	Spermidine to adenosine 5'-diphosphate (ADP) ratio
GCST90200800	Spermidine to histidine ratio
GCST90200801	5-methylthioadenosine (MTA) to phosphate ratio
GCST90200802	Histidine to pyruvate ratio
GCST90200803	Spermidine to phosphate ratio
GCST90200804	Spermidine to pyruvate ratio
GCST90200805	Spermidine to carnitine ratio
GCST90200806	Spermidine to ergothioneine ratio
GCST90200807	Carnitine to ergothioneine ratio
GCST90200808	Spermidine to choline ratio
GCST90200809	Spermidine to taurocholate ratio
GCST90200810	Alpha-ketoglutarate to kynurenine ratio
GCST90200811	Choline to taurocholate ratio
GCST90200812	Glutamate to kynurenine ratio
GCST90200813	Ornithine to glutamate ratio
GCST90200814	Alpha-ketoglutarate to ornithine ratio
GCST90200815	3-hydroxyisobutyrate to adenosine 5'-diphosphate (ADP) ratio
GCST90200816	Alpha-ketoglutarate to aspartate ratio
GCST90200817	3-hydroxyisobutyrate to phosphate ratio
GCST90200818	Adenosine 5'-diphosphate (ADP) to glycerate ratio
GCST90200819	3-phosphoglycerate to glycerate ratio
GCST90200820	Adenosine 5'-diphosphate (ADP) to valine ratio
GCST90200821	Adenosine 5'-diphosphate (ADP) to glycine ratio
GCST90200822	Phosphate to valine ratio
GCST90200823	Adenosine 5'-diphosphate (ADP) to N-palmitoyl-sphingosine (d18:1 to 16:0) ratio
GCST90200824	Adenosine 5'-diphosphate (ADP) to sulfate ratio
GCST90200825	Phosphate to sulfate ratio
GCST90200826	Glycine to phosphate ratio
GCST90200827	Phosphate to N-palmitoyl-sphingosine (d18:1 to 16:0) ratio
GCST90200828	Cholate to bilirubin (Z,Z) ratio
GCST90200829	Bilirubin (Z,Z) to taurocholate ratio
GCST90200830	Cholate to adenosine 3',5'-cyclic monophosphate (cAMP) ratio
GCST90200831	Cholate to phosphate ratio
GCST90200832	Adenosine 5'-diphosphate (ADP) to citrate ratio
GCST90200833	Cholate to adenosine 5'-monophosphate (AMP) ratio
GCST90200834	Adenosine 5'-diphosphate (ADP) to glycerol 3-phosphate ratio
GCST90200835	Adenosine 5'-diphosphate (ADP) to glycerol ratio
GCST90200836	Glycerol to glycerol 3-phosphate ratio
GCST90200837	Adenosine 5'-diphosphate (ADP) to glutamate ratio
GCST90200838	Phosphate to glutamate ratio
GCST90200839	Adenosine 5'-diphosphate (ADP) to aspartate ratio
GCST90200840	Adenosine 5'-diphosphate (ADP) to flavin adenine dinucleotide (FAD) ratio
GCST90200841	Adenosine 5'-diphosphate (ADP) to oxalate (ethanedioate) ratio
GCST90200842	Citrate to oxalate (ethanedioate) ratio
GCST90200843	Adenosine 5'-monophosphate (AMP) to flavin adenine dinucleotide (FAD) ratio
GCST90200844	Aspartate to phosphate ratio
GCST90200845	Adenosine 5'-monophosphate (AMP) to citrate ratio
GCST90200846	Phenylalanine to phosphate ratio
GCST90200847	Phosphate to tryptophan ratio
GCST90200848	Adenosine 5'-monophosphate (AMP) to glutamine ratio
GCST90200849	Adenosine 5'-monophosphate (AMP) to threonine ratio
GCST90200850	Adenosine 5'-monophosphate (AMP) to tryptophan ratio
GCST90200851	Adenosine 5'-monophosphate (AMP) to glycine ratio
GCST90200852	Adenosine 5'-monophosphate (AMP) to arginine ratio
GCST90200853	Adenosine 5'-monophosphate (AMP) to tyrosine ratio
GCST90200854	Arginine to phosphate ratio
GCST90200855	Phosphate to threonine ratio
GCST90200856	Phosphate to glutamine ratio
GCST90200857	Adenosine 5'-monophosphate (AMP) to aspartate ratio
GCST90200858	Phosphate to tyrosine ratio
GCST90200859	Adenosine 5'-monophosphate (AMP) to asparagine ratio
GCST90200860	Adenosine 5'-monophosphate (AMP) to serine ratio
GCST90200861	Histidine to phosphate ratio
GCST90200862	Adenosine 5'-monophosphate (AMP) to methionine ratio
GCST90200863	Phosphate to serine ratio
GCST90200864	Methionine to phosphate ratio
GCST90200865	Adenosine 5'-monophosphate (AMP) to histidine ratio
GCST90200866	phosphate to asparagine ratio
GCST90200867	Adenosine 5'-monophosphate (AMP) to isoleucine ratio
GCST90200868	Isoleucine to phosphate ratio
GCST90200869	Adenosine 5'-monophosphate (AMP) to valine ratio
GCST90200870	Adenosine 5'-monophosphate (AMP) to acetoacetate ratio
GCST90200871	Adenosine 5'-monophosphate (AMP) to cysteine ratio
GCST90200872	Phosphate to cysteine ratio
GCST90200873	Cortisol to 4-cholesten-3-one ratio
GCST90200874	Cysteinylglycine to taurine ratio
GCST90200875	Cysteinylglycine to glutamate ratio
GCST90200876	Cortisone to 4-cholesten-3-one ratio
GCST90200877	Taurine to glutamate ratio
GCST90200878	Glutarate (C5-DC) to caprylate (8:0) ratio
GCST90200879	Adenosine 5'-monophosphate (AMP) to glutamate ratio
GCST90200880	Glutarate (C5-DC) to salicylate ratio
GCST90200881	Aspartate to N-acetylglucosamine to N-acetylgalactosamine ratio
GCST90200882	Aspartate to mannose ratio
GCST90200883	Phosphate to acetoacetate ratio
GCST90200884	Mannose to N-acetylglucosamine to N-acetylgalactosamine ratio
GCST90200885	Phenylpyruvate to citrate ratio
GCST90200886	Phenylpyruvate to 4-hydroxyphenylpyruvate ratio
GCST90200887	Cholesterol to cortisol ratio
GCST90200888	Citrate to 4-hydroxyphenylpyruvate ratio
GCST90200889	Cholesterol to taurocholate ratio
GCST90200890	Cortisol to taurocholate ratio
GCST90200891	Salicylate to caprylate (8:0) ratio
GCST90200892	Hypotaurine to taurine ratio
GCST90200893	Taurine to cysteine ratio
GCST90200894	Inosine to theophylline ratio
GCST90200895	Hypotaurine to cysteine ratio
GCST90200896	Inosine to EDTA ratio
GCST90200897	Theophylline to EDTA ratio
GCST90200898	Citrulline to phosphate ratio
GCST90200899	Citrulline to ornithine ratio
GCST90200900	Phosphate to oleoyl-linoleoyl-glycerol (18:1 to 18:2) [2] ratio
GCST90200901	Ornithine to phosphate ratio
GCST90200902	Phosphate to linoleoyl-arachidonoyl-glycerol (18:2 to 20:4) [2] ratio
GCST90200903	Phosphate to glycerol ratio
GCST90200904	Phosphate to linoleoyl-arachidonoyl-glycerol (18:2 to 20:4) [1] ratio
GCST90200905	Glucose to glycerol ratio
GCST90200906	2'-deoxyuridine to cytidine ratio
GCST90200907	Retinol (Vitamin A) to linoleoyl-arachidonoyl-glycerol (18:2 to 20:4) [1] ratio
GCST90200908	Retinol (Vitamin A) to linoleoyl-arachidonoyl-glycerol (18:2 to 20:4) [2] ratio
GCST90200909	Uridine to 2'-deoxyuridine ratio
GCST90200910	Retinol (Vitamin A) to oleoyl-linoleoyl-glycerol (18:1 to 18:2) [2] ratio
GCST90200911	Tryptophan to pyruvate ratio
GCST90200912	tryptophan to tyrosine ratio
GCST90200913	Glucose to sucrose ratio
GCST90200914	Tyrosine to pyruvate ratio
GCST90200915	Glucose to fructose ratio
GCST90200916	Fructose to sucrose ratio
GCST90200917	Alpha-ketobutyrate to 3-methyl-2-oxobutyrate ratio
GCST90200918	N-palmitoyl-sphingosine (d18:1 to 16:0) to N-palmitoyl-sphinganine (d18:0 to 16:0) ratio
GCST90200919	Caffeine to theophylline ratio
GCST90200920	Mannose to glycerol ratio
GCST90200921	Mannose to mannitol to sorbitol ratio
GCST90200922	Alpha-ketobutyrate to pyruvate ratio
GCST90200923	Glycerol to mannitol to sorbitol ratio
GCST90200924	Alpha-tocopherol to glycerol ratio
GCST90200925	Caffeine to theobromine ratio
GCST90200926	N-stearoyl-sphingosine (d18:1 to 18:0) to N-palmitoyl-sphinganine (d18:0 to 16:0) ratio
GCST90200927	Theophylline to theobromine ratio
GCST90200928	N-palmitoyl-sphingosine (d18:1 to 16:0) to N-stearoyl-sphingosine (d18:1 to 18:0) ratio
GCST90200929	Glycerol to carnitine ratio
GCST90200930	Carnitine to acetylcarnitine (C2) ratio
GCST90200931	Glycerol to sulfate ratio
GCST90200932	Glycerol to palmitoylcarnitine (C16) ratio
GCST90200933	Alpha-ketoglutarate to proline ratio
GCST90200934	Acetylcarnitine (C2) to propionylcarnitine (C3) ratio
GCST90200935	Carnitine to propionylcarnitine (C3) ratio
GCST90200936	Succinate to proline ratio
GCST90200937	Alpha-ketoglutarate to trans-4-hydroxyproline ratio
GCST90200938	Alpha-ketoglutarate to alanine ratio
GCST90200939	Proline to trans-4-hydroxyproline ratio
GCST90200940	Adenosine 5'-diphosphate (ADP) to EDTA ratio
GCST90200941	Succinate to trans-4-hydroxyproline ratio
GCST90200942	Glutamate to pyruvate ratio
GCST90200943	Phosphate to EDTA ratio
GCST90200944	Alpha-ketoglutarate to pyruvate ratio
GCST90200945	Adenosine 5'-monophosphate (AMP) to EDTA ratio
GCST90200946	Glutamate to alanine ratio
GCST90200947	Adenosine 5'-diphosphate (ADP) to glucose ratio
GCST90200948	Adenosine 5'-diphosphate (ADP) to mannitol to sorbitol ratio
GCST90200949	Adenosine 5'-diphosphate (ADP) to N-acetylneuraminate ratio
GCST90200950	Glucose to mannitol to sorbitol ratio
GCST90200951	Mannose to fructose ratio
GCST90200952	Adenosine 5'-diphosphate (ADP) to cytidine ratio
GCST90200953	Glucose-to-mannose ratio
GCST90200954	Cytidine to N-acetylneuraminate ratio
GCST90200955	Adenosine 5'-diphosphate (ADP) to choline phosphate ratio
GCST90200956	Cytidine to N-acetylglucosamine to N-acetylgalactosamine ratio
GCST90200957	N-acetylneuraminate to N-acetylglucosamine to N-acetylgalactosamine ratio
GCST90200958	Adenosine 5'-diphosphate (ADP) to choline ratio
GCST90200959	Choline phosphate to choline ratio
GCST90200960	Choline phosphate to phosphoethanolamine ratio
GCST90200961	Adenosine 5'-diphosphate (ADP) to ornithine ratio
GCST90200962	Adenosine 5'-diphosphate (ADP) to glutamine ratio
GCST90200963	Inosine 5'-monophosphate (IMP) to urate ratio
GCST90200964	Adenosine 5'-diphosphate (ADP) to 5-oxoproline ratio
GCST90200965	Glutamate to 5-oxoproline ratio
GCST90200966	Adenosine 5'-diphosphate (ADP) to uridine ratio
GCST90200967	Phosphate to urate ratio
GCST90200968	Phosphate to 5-oxoproline ratio
GCST90200969	Adenosine 5'-monophosphate (AMP) to N-palmitoyl-sphingosine (d18:1 to 16:0) ratio
GCST90200970	Adenosine 5'-monophosphate (AMP) to leucine ratio
GCST90200971	Leucine to phosphate ratio
GCST90200972	Leucine to N-palmitoyl-sphingosine (d18:1 to 16:0) ratio
GCST90200973	Proline to glutamate ratio
GCST90200974	Phosphate to proline ratio
GCST90200975	Arachidonate (20:4n6) to caffeine ratio
GCST90200976	Adenosine 5'-monophosphate (AMP) to urate ratio
GCST90200977	Arachidonate (20:4n6) to paraxanthine ratio
GCST90200978	Caffeine to paraxanthine ratio
GCST90200979	Arachidonate (20:4n6) to linoleate (18:2n6) ratio
GCST90200980	Phosphoethanolamine to choline ratio
GCST90200981	Caffeine to linoleate (18:2n6) ratio
GCST90200982	Paraxanthine to linoleate (18:2n6) ratio
GCST90200983	Cholesterol to linoleoyl-arachidonoyl-glycerol (18:2 to 20:4) [1] ratio
GCST90200984	Cholesterol to benzoate ratio
GCST90200985	Cholesterol to oleoyl-linoleoyl-glycerol (18:1 to 18:2) [2] ratio
GCST90200986	Cholesterol to linoleoyl-arachidonoyl-glycerol (18:2 to 20:4) [2] ratio
GCST90200987	Benzoate to oleoyl-linoleoyl-glycerol (18:1 to 18:2) [2] ratio
GCST90200988	Benzoate to linoleoyl-arachidonoyl-glycerol (18:2 to 20:4) [1] ratio
GCST90200989	Histidine to asparagine ratio
GCST90200990	Benzoate to linoleoyl-arachidonoyl-glycerol (18:2 to 20:4) [2] ratio
GCST90200991	Histidine to alanine ratio
GCST90200992	Alanine to asparagine ratio
GCST90200993	Salicylate to oxalate (ethanedioate) ratio
GCST90200994	Glutamine to alanine ratio
GCST90200995	Salicylate to taurocholate ratio
GCST90200996	Citrate to taurocholate ratio
GCST90200997	Histidine to glutamine ratio
GCST90200998	Salicylate to citrate ratio
GCST90200999	Taurocholate to oxalate (ethanedioate) ratio
GCST90201000	Serine to threonine ratio
GCST90201001	Serine to alpha-ketobutyrate ratio
GCST90201002	Maltose to sucrose ratio
GCST90201003	Glucose to N-palmitoyl-sphingosine (d18:1 to 16:0) ratio
GCST90201004	Glucose to N-stearoyl-sphingosine (d18:1 to 18:0) ratio
GCST90201005	Fructose to maltose ratio
GCST90201006	Alpha-ketobutyrate to 3-methyl-2-oxovalerate ratio
GCST90201007	Glucose to N-palmitoyl-sphinganine (d18:0 to 16:0) ratio
GCST90201008	Threonine to alpha-ketobutyrate ratio
GCST90201009	Threonine to pyruvate ratio
GCST90201010	Alpha-ketobutyrate to 4-methyl-2-oxopentanoate ratio
GCST90201011	3-methyl-2-oxovalerate to 4-methyl-2-oxopentanoate ratio
GCST90201012	3-methyl-2-oxovalerate to 3-methyl-2-oxobutyrate ratio
GCST90201013	Androsterone glucuronide to etiocholanolone glucuronide ratio
GCST90201014	Glucuronate to androsterone glucuronide ratio
GCST90201015	Bilirubin (Z,Z) to androsterone glucuronide ratio
GCST90201016	Bilirubin (Z,Z) to etiocholanolone glucuronide ratio
GCST90201017	4-methyl-2-oxopentanoate to 3-methyl-2-oxobutyrate ratio
GCST90201018	Bilirubin (Z,Z) to glucuronate ratio
GCST90201019	Glucuronate to etiocholanolone glucuronide ratio
GCST90201020	Paraxanthine to 5-acetylamino-6-formylamino-3-methyluracil ratio

## Sheet: Table S2
Table S2. 784 diseases incorporated in the Phe-MR analysis
PheCode	Phenotype Description	Phenotype Category	Number of cases	Number of controls	Number of excluded controls	URL-ManhattanPlot
394	Rheumatic disease of the heart valves	circulatory system	4895	402421	1645	https://www.dropbox.com/s/gj7n0lnroug40cd/394-Rheumaticdiseaseoftheheartvalves-4895cases-402421controls.mh.pdf?dl=0
394.2	Mitral valve disease	circulatory system	2985	402421	3555	https://www.dropbox.com/s/dwon5o79eq6db7k/394.2-Mitralvalvedisease-2985cases-402421controls.mh.pdf?dl=0
394.3	Aortic valve disease	circulatory system	1260	402421	5280	https://www.dropbox.com/s/w1y0yms21r9s1j7/394.3-Aorticvalvedisease-1260cases-402421controls.mh.pdf?dl=0
394.7	Disease of tricuspid valve	circulatory system	1058	402421	5482	https://www.dropbox.com/s/p5fenni6baeeahg/394.7-Diseaseoftricuspidvalve-1058cases-402421controls.mh.pdf?dl=0
395	Heart valve disorders	circulatory system	4239	402421	2301	https://www.dropbox.com/s/jt2pn3aih1iz6ic/395-Heartvalvedisorders-4239cases-402421controls.mh.pdf?dl=0
395.1	Nonrheumatic mitral valve disorders	circulatory system	2892	402421	3648	https://www.dropbox.com/s/u6w531m4bvaa16r/395.1-Nonrheumaticmitralvalvedisorders-2892cases-402421controls.mh.pdf?dl=0
395.6	Heart valve replaced	circulatory system	1499	402421	5041	https://www.dropbox.com/s/74s8avfsqupxi19/395.6-Heartvalvereplaced-1499cases-402421controls.mh.pdf?dl=0
396	Abnormal heart sounds	circulatory system	1049	402421	5491	https://www.dropbox.com/s/21l7mj84zkzcuoq/396-Abnormalheartsounds-1049cases-402421controls.mh.pdf?dl=0
401	Hypertension	circulatory system	77977	330366	618	https://www.dropbox.com/s/7x2s1abf2ux4mdc/401-Hypertension-77977cases-330366controls.mh.pdf?dl=0
401.1	Essential hypertension	circulatory system	77723	330366	872	https://www.dropbox.com/s/nq7drvwkv8zz8q3/401.1-Essentialhypertension-77723cases-330366controls.mh.pdf?dl=0
401.2	Hypertensive heart and or or renal disease	circulatory system	1719	330366	76876	https://www.dropbox.com/s/8m4sc13cwprz5pw/401.2-Hypertensiveheartandorrenaldisease-1719cases-330366controls.mh.pdf?dl=0
401.22	Hypertensive chronic kidney disease	circulatory system	1548	330366	77047	https://www.dropbox.com/s/u23g9lvz2fy5fm1/401.22-Hypertensivechronickidneydisease-1548cases-330366controls.mh.pdf?dl=0
402	Elevated blood pressure reading without diagnosis of hypertension	circulatory system	1487	330366	77108	https://www.dropbox.com/s/0dxlijq42ac6see/402-Elevatedbloodpressurereadingwithoutdiagnosisofhypertension-1487cases-330366controls.mh.pdf?dl=0
411	Ischemic Heart Disease	circulatory system	31355	377103	503	https://www.dropbox.com/s/4tbww4p8ffieidk/411-IschemicHeartDisease-31355cases-377103controls.mh.pdf?dl=0
411.1	Unstable angina (intermediate coronary syndrome)	circulatory system	5181	377103	26677	https://www.dropbox.com/s/rjr3vw61h3rjntl/411.1-Unstableangina-intermediatecoronarysyndrome--5181cases-377103controls.mh.pdf?dl=0
411.2	Myocardial infarction	circulatory system	11703	377103	20155	https://www.dropbox.com/s/20jpysq7uywmpg3/411.2-Myocardialinfarction-11703cases-377103controls.mh.pdf?dl=0
411.3	Angina pectoris	circulatory system	16175	377103	15683	https://www.dropbox.com/s/1wr7k6yslvc7446/411.3-Anginapectoris-16175cases-377103controls.mh.pdf?dl=0
411.4	Coronary atherosclerosis	circulatory system	20023	377103	11835	https://www.dropbox.com/s/orl646shkqykigo/411.4-Coronaryatherosclerosis-20023cases-377103controls.mh.pdf?dl=0
411.41	Aneurysm and dissection of heart	circulatory system	698	377103	31160	https://www.dropbox.com/s/zdljg058z3yai9y/411.41-Aneurysmanddissectionofheart-698cases-377103controls.mh.pdf?dl=0
411.8	Other chronic ischemic heart disease, unspecified	circulatory system	14921	377103	16937	https://www.dropbox.com/s/57vl0iadyl3cwcg/411.8-Otherchronicischemicheartdisease-unspecified-14921cases-377103controls.mh.pdf?dl=0
411.9	Other acute and subacute forms of ischemic heart disease	circulatory system	1169	377103	30689	https://www.dropbox.com/s/tht9toi9zyqkx56/411.9-Otheracuteandsubacuteformsofischemicheartdisease-1169cases-377103controls.mh.pdf?dl=0
414	Other forms of chronic heart disease	circulatory system	1796	377103	30062	https://www.dropbox.com/s/ux6g17guhg0di6v/414-Otherformsofchronicheartdisease-1796cases-377103controls.mh.pdf?dl=0
415	Pulmonary heart disease	circulatory system	4257	402375	2329	https://www.dropbox.com/s/ele1ox0t941rkm5/415-Pulmonaryheartdisease-4257cases-402375controls.mh.pdf?dl=0
415.2	Chronic pulmonary heart disease	circulatory system	590	402375	5996	https://www.dropbox.com/s/y2juvq1rotb82q7/415.2-Chronicpulmonaryheartdisease-590cases-402375controls.mh.pdf?dl=0
416	Cardiomegaly	circulatory system	2573	402375	4013	https://www.dropbox.com/s/a435pmvlhf5ingr/416-Cardiomegaly-2573cases-402375controls.mh.pdf?dl=0
418	Nonspecific chest pain	circulatory system	31429	377532	0	https://www.dropbox.com/s/bwl0zzcy7sqc1ll/418-Nonspecificchestpain-31429cases-377532controls.mh.pdf?dl=0
418.1	Precordial pain	circulatory system	3582	377532	27847	https://www.dropbox.com/s/se36eb6pl7zqxip/418.1-Precordialpain-3582cases-377532controls.mh.pdf?dl=0
420	Carditis	circulatory system	2020	405779	1162	https://www.dropbox.com/s/tus8yk3z3w0sqxp/420-Carditis-2020cases-405779controls.mh.pdf?dl=0
420.2	Pericarditis	circulatory system	1273	405779	1909	https://www.dropbox.com/s/so8cm4cqukqojxz/420.2-Pericarditis-1273cases-405779controls.mh.pdf?dl=0
420.3	Endocarditis	circulatory system	686	405779	2496	https://www.dropbox.com/s/od5841f0z6l2gen/420.3-Endocarditis-686cases-405779controls.mh.pdf?dl=0
425	Cardiomyopathy	circulatory system	1247	405779	1935	https://www.dropbox.com/s/zcml2pxizrvn19f/425-Cardiomyopathy-1247cases-405779controls.mh.pdf?dl=0
425.1	Primary or intrinsic cardiomyopathies	circulatory system	1208	405779	1974	https://www.dropbox.com/s/6xf4pyamugf4hra/425.1-Primaryintrinsiccardiomyopathies-1208cases-405779controls.mh.pdf?dl=0
426	Cardiac conduction disorders	circulatory system	6959	380919	21083	https://www.dropbox.com/s/dgqxd2d0xr9wsev/426-Cardiacconductiondisorders-6959cases-380919controls.mh.pdf?dl=0
426.2	Atrioventricular [AV] block	circulatory system	2125	380919	25917	https://www.dropbox.com/s/5ir1zo72209bclf/426.2-Atrioventricular-AV-block-2125cases-380919controls.mh.pdf?dl=0
426.21	First degree AV block	circulatory system	988	380919	27054	https://www.dropbox.com/s/daihnb3mqz8plme/426.21-FirstdegreeAVblock-988cases-380919controls.mh.pdf?dl=0
426.24	Atrioventricular block, complete	circulatory system	587	380919	27455	https://www.dropbox.com/s/3k3rjiglupy1jdo/426.24-Atrioventricularblock-complete-587cases-380919controls.mh.pdf?dl=0
426.3	Bundle branch block	circulatory system	3353	380919	24689	https://www.dropbox.com/s/ylyy8fyq5p1zfms/426.3-Bundlebranchblock-3353cases-380919controls.mh.pdf?dl=0
426.31	Right bundle branch block	circulatory system	1498	380919	26544	https://www.dropbox.com/s/fmln97xzyuiirqg/426.31-Rightbundlebranchblock-1498cases-380919controls.mh.pdf?dl=0
426.32	Left bundle branch block	circulatory system	1757	380919	26285	https://www.dropbox.com/s/p51y8w3dcsla31b/426.32-Leftbundlebranchblock-1757cases-380919controls.mh.pdf?dl=0
426.9	Cardiac pacemaker or device in situ	circulatory system	2487	380919	25555	https://www.dropbox.com/s/ir7e40m569ga7rv/426.9-Cardiacpacemakerdeviceinsitu-2487cases-380919controls.mh.pdf?dl=0
426.91	Cardiac pacemaker in situ	circulatory system	2283	380919	25759	https://www.dropbox.com/s/yz94tnommmrzg2w/426.91-Cardiacpacemakerinsitu-2283cases-380919controls.mh.pdf?dl=0
427	Cardiac dysrhythmias	circulatory system	24681	380919	3361	https://www.dropbox.com/s/zy2r6ojc5d6a1fh/427-Cardiacdysrhythmias-24681cases-380919controls.mh.pdf?dl=0
427.1	Paroxysmal tachycardia, unspecified	circulatory system	3225	380919	24817	https://www.dropbox.com/s/xk0pgs1dsnte8yz/427.1-Paroxysmaltachycardia-unspecified-3225cases-380919controls.mh.pdf?dl=0
427.11	Paroxysmal supraventricular tachycardia	circulatory system	2359	380919	25683	https://www.dropbox.com/s/hn3skdmws0819h4/427.11-Paroxysmalsupraventriculartachycardia-2359cases-380919controls.mh.pdf?dl=0
427.12	Paroxysmal ventricular tachycardia	circulatory system	938	380919	27104	https://www.dropbox.com/s/3sgh3a7jlucygvs/427.12-Paroxysmalventriculartachycardia-938cases-380919controls.mh.pdf?dl=0
427.2	Atrial fibrillation and flutter	circulatory system	14820	380919	13222	https://www.dropbox.com/s/h18rlqtxgxxiypc/427.2-Atrialfibrillationandflutter-14820cases-380919controls.mh.pdf?dl=0
427.3	Other specified cardiac dysrhythmias	circulatory system	3236	380919	24806	https://www.dropbox.com/s/izvt7a8qp05lxld/427.3-Otherspecifiedcardiacdysrhythmias-3236cases-380919controls.mh.pdf?dl=0
427.4	Cardiac arrest and ventricular fibrillation	circulatory system	1137	380919	26905	https://www.dropbox.com/s/2kmfuvi1nr8boa8/427.4-Cardiacarrestandventricularfibrillation-1137cases-380919controls.mh.pdf?dl=0
427.42	Cardiac arrest	circulatory system	927	380919	27115	https://www.dropbox.com/s/7csx5px2whxnrtw/427.42-Cardiacarrest-927cases-380919controls.mh.pdf?dl=0
427.5	Arrhythmia (cardiac) NOS	circulatory system	922	380919	27120	https://www.dropbox.com/s/m7er22ztudqwkx3/427.5-Arrhythmia-cardiac-NOS-922cases-380919controls.mh.pdf?dl=0
427.6	Premature beats	circulatory system	536	380919	27506	https://www.dropbox.com/s/o1qagyc8dmpqffi/427.6-Prematurebeats-536cases-380919controls.mh.pdf?dl=0
427.7	Tachycardia NOS	circulatory system	2193	380919	25849	https://www.dropbox.com/s/f7q2zqp0awy5tcq/427.7-TachycardiaNOS-2193cases-380919controls.mh.pdf?dl=0
427.9	Palpitations	circulatory system	3832	380919	24210	https://www.dropbox.com/s/ei6bpbd6hcoo4m6/427.9-Palpitations-3832cases-380919controls.mh.pdf?dl=0
428	Congestive heart failure; nonhypertensive	circulatory system	5415	402834	712	https://www.dropbox.com/s/lgjhiiu3lvzm32s/428-Congestiveheartfailure-nonhypertensive-5415cases-402834controls.mh.pdf?dl=0
428.1	Congestive heart failure (CHF) NOS	circulatory system	2031	402834	4096	https://www.dropbox.com/s/vou7rq6nkz10ef1/428.1-Congestiveheartfailure-CHF-NOS-2031cases-402834controls.mh.pdf?dl=0
428.2	Heart failure NOS	circulatory system	4269	402834	1858	https://www.dropbox.com/s/zby2z40f73nu63w/428.2-HeartfailureNOS-4269cases-402834controls.mh.pdf?dl=0
429	Ill-defined descriptions and complications of heart disease	circulatory system	796	402834	5331	https://www.dropbox.com/s/s7pmvto02hu966q/429-Ill-defineddescriptionsandcomplicationsofheartdisease-796cases-402834controls.mh.pdf?dl=0
429.2	Abnormal function study of cardiovascular system	circulatory system	524	402834	5603	https://www.dropbox.com/s/m67az0z78qvu2kz/429.2-Abnormalfunctionstudyofcardiovascularsystem-524cases-402834controls.mh.pdf?dl=0
430	Intracranial hemorrhage	circulatory system	1796	399017	8148	https://www.dropbox.com/s/9vf84muk1yvzy81/430-Intracranialhemorrhage-1796cases-399017controls.mh.pdf?dl=0
430.1	Subarachnoid hemorrhage	circulatory system	812	399017	9132	https://www.dropbox.com/s/tdxb6qbngxp06im/430.1-Subarachnoidhemorrhage-812cases-399017controls.mh.pdf?dl=0
430.2	Intracerebral hemorrhage	circulatory system	700	399017	9244	https://www.dropbox.com/s/tcuknj4ycp6u9kt/430.2-Intracerebralhemorrhage-700cases-399017controls.mh.pdf?dl=0
433	Cerebrovascular disease	circulatory system	8742	399017	1202	https://www.dropbox.com/s/38ydws6spzz1swf/433-Cerebrovasculardisease-8742cases-399017controls.mh.pdf?dl=0
433.1	Occlusion and stenosis of precerebral arteries	circulatory system	1185	399017	8759	https://www.dropbox.com/s/kgvedcrf2bhgshx/433.1-Occlusionandstenosisofprecerebralarteries-1185cases-399017controls.mh.pdf?dl=0
433.2	Occlusion of cerebral arteries	circulatory system	4134	399017	5810	https://www.dropbox.com/s/kjt3iflojtkxek7/433.2-Occlusionofcerebralarteries-4134cases-399017controls.mh.pdf?dl=0
433.21	Cerebral artery occlusion, with cerebral infarction	circulatory system	1501	399017	8443	https://www.dropbox.com/s/oufrf4jf4u67txl/433.21-Cerebralarteryocclusion-withcerebralinfarction-1501cases-399017controls.mh.pdf?dl=0
433.3	Cerebral ischemia	circulatory system	2920	399017	7024	https://www.dropbox.com/s/1yl3ual1sxq575a/433.3-Cerebralischemia-2920cases-399017controls.mh.pdf?dl=0
433.31	Transient cerebral ischemia	circulatory system	2146	399017	7798	https://www.dropbox.com/s/rp949lhfp75t8s5/433.31-Transientcerebralischemia-2146cases-399017controls.mh.pdf?dl=0
433.8	Late effects of cerebrovascular disease	circulatory system	1263	399017	8681	https://www.dropbox.com/s/q6qrvjtpxbqa4hr/433.8-Lateeffectsofcerebrovasculardisease-1263cases-399017controls.mh.pdf?dl=0
440	Atherosclerosis	circulatory system	1324	400595	7042	https://www.dropbox.com/s/ap40905vegderpj/440-Atherosclerosis-1324cases-400595controls.mh.pdf?dl=0
440.2	Atherosclerosis of the extremities	circulatory system	811	400595	7555	https://www.dropbox.com/s/7ycd7r5ee6vd4xl/440.2-Atherosclerosisoftheextremities-811cases-400595controls.mh.pdf?dl=0
441	Vascular insufficiency of intestine	circulatory system	576	400595	7790	https://www.dropbox.com/s/e1ki50sscf6lwsj/441-Vascularinsufficiencyofintestine-576cases-400595controls.mh.pdf?dl=0
442	Other aneurysm	circulatory system	1808	400595	6558	https://www.dropbox.com/s/h5m1z5iewmb825j/442-Otheraneurysm-1808cases-400595controls.mh.pdf?dl=0
442.1	Aortic aneurysm	circulatory system	1374	400595	6992	https://www.dropbox.com/s/9b5o5svbaco2sks/442.1-Aorticaneurysm-1374cases-400595controls.mh.pdf?dl=0
442.11	Abdominal aortic aneurysm	circulatory system	903	400595	7463	https://www.dropbox.com/s/3n2yy3i79wlk1c8/442.11-Abdominalaorticaneurysm-903cases-400595controls.mh.pdf?dl=0
443	Peripheral vascular disease	circulatory system	3927	400595	4439	https://www.dropbox.com/s/vsux6op7u8xs1zx/443-Peripheralvasculardisease-3927cases-400595controls.mh.pdf?dl=0
443.1	Raynaud's syndrome	circulatory system	1148	400595	7218	https://www.dropbox.com/s/4vzcbzgug1no3pg/443.1-Raynaudssyndrome-1148cases-400595controls.mh.pdf?dl=0
443.9	Peripheral vascular disease, unspecified	circulatory system	2566	400595	5800	https://www.dropbox.com/s/pgfokkct0rvm0nq/443.9-Peripheralvasculardisease-unspecified-2566cases-400595controls.mh.pdf?dl=0
444	Arterial embolism and thrombosis	circulatory system	921	400595	7445	https://www.dropbox.com/s/rkz83g33gfexv0g/444-Arterialembolismandthrombosis-921cases-400595controls.mh.pdf?dl=0
444.1	Arterial embolism and thrombosis of lower extremity artery	circulatory system	557	400595	7809	https://www.dropbox.com/s/jntz2g0h9219low/444.1-Arterialembolismandthrombosisoflowerextremityartery-557cases-400595controls.mh.pdf?dl=0
446	Polyarteritis nodosa and allied conditions	circulatory system	828	400595	7538	https://www.dropbox.com/s/tbmxhh7shv6pso0/446-Polyarteritisnodosaandalliedconditions-828cases-400595controls.mh.pdf?dl=0
447	Other disorders of arteries and arterioles	circulatory system	1333	400595	7033	https://www.dropbox.com/s/wvvo1x8lf0ehpf3/447-Otherdisordersofarteriesandarterioles-1333cases-400595controls.mh.pdf?dl=0
447.1	Stricture of artery	circulatory system	873	400595	7493	https://www.dropbox.com/s/tqnjd62ctu5um0x/447.1-Strictureofartery-873cases-400595controls.mh.pdf?dl=0
450	Noninfectious disorders of lymphatic channels	circulatory system	705	408256	0	https://www.dropbox.com/s/09evu2yw3z8d8ki/450-Noninfectiousdisordersoflymphaticchannels-705cases-408256controls.mh.pdf?dl=0
451	Phlebitis and thrombophlebitis	circulatory system	3900	369592	35469	https://www.dropbox.com/s/1beywl35c0ovsn7/451-Phlebitisandthrombophlebitis-3900cases-369592controls.mh.pdf?dl=0
451.2	Phlebitis and thrombophlebitis of lower extremities	circulatory system	3587	369592	35782	https://www.dropbox.com/s/0laiik6aggqtyoa/451.2-Phlebitisandthrombophlebitisoflowerextremities-3587cases-369592controls.mh.pdf?dl=0
452	Other venous embolism and thrombosis	circulatory system	558	369592	38811	https://www.dropbox.com/s/x662mzajiumpqha/452-Othervenousembolismandthrombosis-558cases-369592controls.mh.pdf?dl=0
454	Varicose veins	circulatory system	12172	369592	27197	https://www.dropbox.com/s/m9r9o63h8a0kbhk/454-Varicoseveins-12172cases-369592controls.mh.pdf?dl=0
454.1	Varicose veins of lower extremity	circulatory system	11697	369592	27672	https://www.dropbox.com/s/641noqi7emud2vd/454.1-Varicoseveinsoflowerextremity-11697cases-369592controls.mh.pdf?dl=0
454.11	Varicose veins of lower extremity, symptomtic	circulatory system	633	369592	38736	https://www.dropbox.com/s/apustqyzp1sno30/454.11-Varicoseveinsoflowerextremity-symptomtic-633cases-369592controls.mh.pdf?dl=0
455	Hemorrhoids	circulatory system	23896	369592	15473	https://www.dropbox.com/s/oiihdsd86byhwbh/455-Hemorrhoids-23896cases-369592controls.mh.pdf?dl=0
458	Hypotension	circulatory system	5827	387905	15229	https://www.dropbox.com/s/lk2rf1dqwj14s2v/458-Hypotension-5827cases-387905controls.mh.pdf?dl=0
458.1	Orthostatic hypotension	circulatory system	1347	387905	19709	https://www.dropbox.com/s/bbp8b7mdbwxg9ag/458.1-Orthostatichypotension-1347cases-387905controls.mh.pdf?dl=0
458.9	Hypotension NOS	circulatory system	3518	387905	17538	https://www.dropbox.com/s/lybwkt4cpb1wdaj/458.9-HypotensionNOS-3518cases-387905controls.mh.pdf?dl=0
459	Other disorders of circulatory system	circulatory system	16544	387905	4512	https://www.dropbox.com/s/jolyo89ahymdlgx/459-Otherdisordersofcirculatorysystem-16544cases-387905controls.mh.pdf?dl=0
459.9	Circulatory disease NEC	circulatory system	16366	387905	4690	https://www.dropbox.com/s/x16wgj9o40tsk51/459.9-CirculatorydiseaseNEC-16366cases-387905controls.mh.pdf?dl=0
793.2	Nonspecific abnormal findings on radiological and other examination of other intrathoracic organs (echocardiogram, etc)	circulatory system	567	408263	131	https://www.dropbox.com/s/69t3aqtuho9y0i3/793.2-Nonspecificabnormalfindingsonradiologicalandotherexaminationofotherintrathoracicorgans-echocardiogram-etc--567cases-408263controls.mh.pdf?dl=0
747	Cardiac and circulatory congenital anomalies	congenital anomalies	2796	406165	0	https://www.dropbox.com/s/xf4hbj0k7la60hb/747-Cardiacandcirculatorycongenitalanomalies-2796cases-406165controls.mh.pdf?dl=0
747.1	Cardiac congenital anomalies	congenital anomalies	2618	406165	178	https://www.dropbox.com/s/sttuajckujoc2pf/747.1-Cardiaccongenitalanomalies-2618cases-406165controls.mh.pdf?dl=0
747.11	Cardiac shunt or heart septal defect	congenital anomalies	586	406165	2210	https://www.dropbox.com/s/9trbz1jxljdy7r4/747.11-Cardiacshuntheartseptaldefect-586cases-406165controls.mh.pdf?dl=0
747.13	Congenital anomalies of great vessels	congenital anomalies	1799	406165	997	https://www.dropbox.com/s/dlwxu2ncemc0qij/747.13-Congenitalanomaliesofgreatvessels-1799cases-406165controls.mh.pdf?dl=0
750	Digestive congenital anomalies	congenital anomalies	703	406730	1528	https://www.dropbox.com/s/iikvdiko1vhg78t/750-Digestivecongenitalanomalies-703cases-406730controls.mh.pdf?dl=0
751	Genitourinary congenital anomalies	congenital anomalies	1596	406730	635	https://www.dropbox.com/s/ls9j35vzfpk47el/751-Genitourinarycongenitalanomalies-1596cases-406730controls.mh.pdf?dl=0
751.1	Congenital anomalies of genital organs	congenital anomalies	732	406730	1499	https://www.dropbox.com/s/x8wvekdd59y2dlv/751.1-Congenitalanomaliesofgenitalorgans-732cases-406730controls.mh.pdf?dl=0
751.2	Congenital anomalies of urinary system	congenital anomalies	855	406730	1376	https://www.dropbox.com/s/8g23c9groktixsj/751.2-Congenitalanomaliesofurinarysystem-855cases-406730controls.mh.pdf?dl=0
756	Other congenital musculoskeletal anomalies	congenital anomalies	594	407831	536	https://www.dropbox.com/s/bgwuj7ntvvx33tj/756-Othercongenitalmusculoskeletalanomalies-594cases-407831controls.mh.pdf?dl=0
681	Superficial cellulitis and abscess	dermatologic	7451	397635	3875	https://www.dropbox.com/s/l9o0wcp9cnz0ksx/681-Superficialcellulitisandabscess-7451cases-397635controls.mh.pdf?dl=0
681.1	Cellulitis and abscess of fingers or toes	dermatologic	566	397635	10760	https://www.dropbox.com/s/ywmj0oiaipl0345/681.1-Cellulitisandabscessoffingerstoes-566cases-397635controls.mh.pdf?dl=0
681.2	Cellulitis and abscess of face or neck	dermatologic	524	397635	10802	https://www.dropbox.com/s/pu7isv3qtjtug0b/681.2-Cellulitisandabscessoffaceneck-524cases-397635controls.mh.pdf?dl=0
681.3	Cellulitis and abscess of arm or hand	dermatologic	5539	397635	5787	https://www.dropbox.com/s/rlrb4ghyc0wogzw/681.3-Cellulitisandabscessofarmhand-5539cases-397635controls.mh.pdf?dl=0
681.5	Cellulitis and abscess of leg, except foot	dermatologic	5547	397635	5779	https://www.dropbox.com/s/uaz2o8mya7god5h/681.5-Cellulitisandabscessofleg-exceptfoot-5547cases-397635controls.mh.pdf?dl=0
681.6	Cellulitis and abscess of foot, toe	dermatologic	5502	397635	5824	https://www.dropbox.com/s/xvy4cmejbn45l1o/681.6-Cellulitisandabscessoffoot-toe-5502cases-397635controls.mh.pdf?dl=0
681.7	Cellulitis and abscess of trunk	dermatologic	602	397635	10724	https://www.dropbox.com/s/2tl4p5gur6m0sl5/681.7-Cellulitisandabscessoftrunk-602cases-397635controls.mh.pdf?dl=0
686	Other local infections of skin and subcutaneous tissue	dermatologic	4520	397635	6806	https://www.dropbox.com/s/5dqg30vo27oiijh/686-Otherlocalinfectionsofskinandsubcutaneoustissue-4520cases-397635controls.mh.pdf?dl=0
686.1	Carbuncle and furuncle	dermatologic	2302	397635	9024	https://www.dropbox.com/s/gv2bottunminode/686.1-Carbuncleandfuruncle-2302cases-397635controls.mh.pdf?dl=0
686.3	Pilonidal cyst	dermatologic	587	397635	10739	https://www.dropbox.com/s/e253tviqgfo1jwh/686.3-Pilonidalcyst-587cases-397635controls.mh.pdf?dl=0
687	Symptoms affecting skin	dermatologic	5554	403407	0	https://www.dropbox.com/s/xtqv9amg4y4bafq/687-Symptomsaffectingskin-5554cases-403407controls.mh.pdf?dl=0
687.1	Rash and other nonspecific skin eruption	dermatologic	2157	403407	3397	https://www.dropbox.com/s/1cd4c57v1r8iah4/687.1-Rashandothernonspecificskineruption-2157cases-403407controls.mh.pdf?dl=0
687.4	Disturbance of skin sensation	dermatologic	2900	403407	2654	https://www.dropbox.com/s/m6i6m99ryz8455p/687.4-Disturbanceofskinsensation-2900cases-403407controls.mh.pdf?dl=0
689	Disorder of skin and subcutaneous tissue NOS	dermatologic	5782	403179	0	https://www.dropbox.com/s/zm3tu27lm0ep5d8/689-DisorderofskinandsubcutaneoustissueNOS-5782cases-403179controls.mh.pdf?dl=0
694	Dyschromia and Vitiligo	dermatologic	987	402672	5302	https://www.dropbox.com/s/xjr0xbl7cpr111c/694-DyschromiaandVitiligo-987cases-402672controls.mh.pdf?dl=0
694.2	Other dyschromia	dermatologic	783	402672	5506	https://www.dropbox.com/s/wt765hm5kfx5cp3/694.2-Otherdyschromia-783cases-402672controls.mh.pdf?dl=0
695	Erythematous conditions	dermatologic	2420	402672	3869	https://www.dropbox.com/s/zdk5ayvdvqxchl5/695-Erythematousconditions-2420cases-402672controls.mh.pdf?dl=0
695.7	Prurigo and Lichen	dermatologic	779	402672	5510	https://www.dropbox.com/s/fr4puycj248v6rn/695.7-PrurigoandLichen-779cases-402672controls.mh.pdf?dl=0
696	Psoriasis and related disorders	dermatologic	2293	398199	8469	https://www.dropbox.com/s/g2dwaon4ohtugsi/696-Psoriasisandrelateddisorders-2293cases-398199controls.mh.pdf?dl=0
696.4	Psoriasis	dermatologic	2237	398199	8525	https://www.dropbox.com/s/m4gct3oau51athj/696.4-Psoriasis-2237cases-398199controls.mh.pdf?dl=0
696.41	Psoriasis vulgaris	dermatologic	1684	398199	9078	https://www.dropbox.com/s/fqma2g81ofzjpl0/696.41-Psoriasisvulgaris-1684cases-398199controls.mh.pdf?dl=0
696.42	Psoriatic arthropathy	dermatologic	708	398199	10054	https://www.dropbox.com/s/tufe1i4vuf1oqpr/696.42-Psoriaticarthropathy-708cases-398199controls.mh.pdf?dl=0
697	Sarcoidosis	dermatologic	548	402672	5741	https://www.dropbox.com/s/acw0zon5instai9/697-Sarcoidosis-548cases-402672controls.mh.pdf?dl=0
698	Pruritus and related conditions	dermatologic	783	408178	0	https://www.dropbox.com/s/w17ubdqov9cqcvy/698-Pruritusandrelatedconditions-783cases-408178controls.mh.pdf?dl=0
701	Other hypertrophic and atrophic conditions of skin	dermatologic	4804	403875	282	https://www.dropbox.com/s/am6q86o7180iw3u/701-Otherhypertrophicandatrophicconditionsofskin-4804cases-403875controls.mh.pdf?dl=0
701.2	Scar conditions and fibrosis of skin	dermatologic	2356	403875	2730	https://www.dropbox.com/s/fkmsgdbnl8grtuu/701.2-Scarconditionsandfibrosisofskin-2356cases-403875controls.mh.pdf?dl=0
702	Degenerative skin conditions and other dermatoses	dermatologic	5522	398746	4693	https://www.dropbox.com/s/pc1vpou25a9lt43/702-Degenerativeskinconditionsandotherdermatoses-5522cases-398746controls.mh.pdf?dl=0
702.1	Actinic keratosis	dermatologic	2594	403439	2928	https://www.dropbox.com/s/v70r29g1nhrax3o/702.1-Actinickeratosis-2594cases-403439controls.mh.pdf?dl=0
702.2	Seborrheic keratosis	dermatologic	3092	403439	2430	https://www.dropbox.com/s/0aozedvuxnzfbeb/702.2-Seborrheickeratosis-3092cases-403439controls.mh.pdf?dl=0
703	Diseases of nail, NOS	dermatologic	1287	402357	5317	https://www.dropbox.com/s/cp40y79f16eccs9/703-Diseasesofnail-NOS-1287cases-402357controls.mh.pdf?dl=0
703.1	Ingrowing nail	dermatologic	970	402357	5634	https://www.dropbox.com/s/tjzda2klyxexu7h/703.1-Ingrowingnail-970cases-402357controls.mh.pdf?dl=0
704	Diseases of hair and hair follicles	dermatologic	5344	402357	1260	https://www.dropbox.com/s/pbis2d31gtzcbng/704-Diseasesofhairandhairfollicles-5344cases-402357controls.mh.pdf?dl=0
705	Disorders of sweat glands	dermatologic	817	399255	8889	https://www.dropbox.com/s/i0abfnbotg22sz9/705-Disordersofsweatglands-817cases-399255controls.mh.pdf?dl=0
705.8	Hyperhidrosis	dermatologic	592	399255	9114	https://www.dropbox.com/s/qe431mvq5irf2z8/705.8-Hyperhidrosis-592cases-399255controls.mh.pdf?dl=0
706	Diseases of sebaceous glands	dermatologic	8948	399255	758	https://www.dropbox.com/s/nur8iwge3q8dx6g/706-Diseasesofsebaceousglands-8948cases-399255controls.mh.pdf?dl=0
706.2	Sebaceous cyst	dermatologic	8876	399255	830	https://www.dropbox.com/s/p9nw0aoftlraryc/706.2-Sebaceouscyst-8876cases-399255controls.mh.pdf?dl=0
707	Chronic ulcer of skin	dermatologic	1988	406973	0	https://www.dropbox.com/s/2tz5qequ8qoe6ys/707-Chroniculcerofskin-1988cases-406973controls.mh.pdf?dl=0
707.1	Decubitus ulcer	dermatologic	913	406973	1075	https://www.dropbox.com/s/yav73kifs3yzil4/707.1-Decubitusulcer-913cases-406973controls.mh.pdf?dl=0
709	Diffuse diseases of connective tissue	dermatologic	3463	399404	6094	https://www.dropbox.com/s/5pkqhcm853pdx5f/709-Diffusediseasesofconnectivetissue-3463cases-399404controls.mh.pdf?dl=0
709.2	Sicca syndrome	dermatologic	513	399404	9044	https://www.dropbox.com/s/zs80w67yk5ln3c9/709.2-Siccasyndrome-513cases-399404controls.mh.pdf?dl=0
709.7	Unspecified diffuse connective tissue disease	dermatologic	2720	399404	6837	https://www.dropbox.com/s/2lztmngkwlh2cq7/709.7-Unspecifieddiffuseconnectivetissuedisease-2720cases-399404controls.mh.pdf?dl=0
939	Atopic or contact dermatitis due to other or unspecified	dermatologic	2110	404817	2034	https://www.dropbox.com/s/st56opkj71iz31k/939-Atopiccontactdermatitisduetootherorunspecified-2110cases-404817controls.mh.pdf?dl=0
520	Disorders of tooth development	digestive	2449	398136	8376	https://www.dropbox.com/s/m1m875emgu2yz19/520-Disordersoftoothdevelopment-2449cases-398136controls.mh.pdf?dl=0
520.2	Disturbances in tooth eruption	digestive	2364	398136	8461	https://www.dropbox.com/s/6p4icelr5atqfhh/520.2-Disturbancesintootheruption-2364cases-398136controls.mh.pdf?dl=0
521	Diseases of hard tissues of teeth	digestive	3091	398136	7734	https://www.dropbox.com/s/godz6f4uuy9h6y1/521-Diseasesofhardtissuesofteeth-3091cases-398136controls.mh.pdf?dl=0
521.1	Dental caries	digestive	3051	398136	7774	https://www.dropbox.com/s/0y2jt6b1k0p9f8b/521.1-Dentalcaries-3051cases-398136controls.mh.pdf?dl=0
522	Diseases of pulp and periapical tissues	digestive	1795	398136	9030	https://www.dropbox.com/s/71sadzacfdpw200/522-Diseasesofpulpandperiapicaltissues-1795cases-398136controls.mh.pdf?dl=0
522.5	Periapical abscess	digestive	1177	398136	9648	https://www.dropbox.com/s/kc3083zih60p41m/522.5-Periapicalabscess-1177cases-398136controls.mh.pdf?dl=0
523	Gingival and periodontal diseases	digestive	1742	398136	9083	https://www.dropbox.com/s/ytbk5m3vlye3w4x/523-Gingivalandperiodontaldiseases-1742cases-398136controls.mh.pdf?dl=0
523.3	Periodontitis (acute or chronic)	digestive	1222	398136	9603	https://www.dropbox.com/s/yfm9ix5x4q3m1ol/523.3-Periodontitis-acuteorchronic--1222cases-398136controls.mh.pdf?dl=0
523.31	Acute periodontitis	digestive	668	398136	10157	https://www.dropbox.com/s/k47h6ou5xeyv8bc/523.31-Acuteperiodontitis-668cases-398136controls.mh.pdf?dl=0
523.32	Chronic periodontitis	digestive	561	398136	10264	https://www.dropbox.com/s/kvyirj7sqzhplcf/523.32-Chronicperiodontitis-561cases-398136controls.mh.pdf?dl=0
525	Other diseases of the teeth and supporting structures	digestive	2689	398136	8136	https://www.dropbox.com/s/d9a2m2s306d5w3a/525-Otherdiseasesoftheteethandsupportingstructures-2689cases-398136controls.mh.pdf?dl=0
526	Diseases of the jaws	digestive	960	398136	9865	https://www.dropbox.com/s/qy85y58wwjrj72s/526-Diseasesofthejaws-960cases-398136controls.mh.pdf?dl=0
527	Diseases of the salivary glands	digestive	710	403323	4928	https://www.dropbox.com/s/952qx7tuxr76c59/527-Diseasesofthesalivaryglands-710cases-403323controls.mh.pdf?dl=0
528	Diseases of the oral soft tissues, excluding lesions specific for gingiva and tongue	digestive	3939	403323	1699	https://www.dropbox.com/s/e4nf1tks24lj3n8/528-Diseasesoftheoralsofttissues-excludinglesionsspecificforgingivaandtongue-3939cases-403323controls.mh.pdf?dl=0
528.5	Diseases of lips	digestive	684	403323	4954	https://www.dropbox.com/s/zaj0hz0b5piq0bw/528.5-Diseasesoflips-684cases-403323controls.mh.pdf?dl=0
529	Diseases and other conditions of the tongue	digestive	1236	403323	4402	https://www.dropbox.com/s/jxg0s6ki708m4d2/529-Diseasesandotherconditionsofthetongue-1236cases-403323controls.mh.pdf?dl=0
530	Diseases of esophagus	digestive	35852	369275	3834	https://www.dropbox.com/s/enavkhbl0pc7es0/530-Diseasesofesophagus-35852cases-369275controls.mh.pdf?dl=0
530.1	Esophagitis, GERD and related diseases	digestive	32108	369275	7578	https://www.dropbox.com/s/oewcr8lx8h539o6/530.1-Esophagitis-GERDandrelateddiseases-32108cases-369275controls.mh.pdf?dl=0
530.11	GERD	digestive	14223	369275	25463	https://www.dropbox.com/s/ut88wdkulpiusu1/530.11-GERD-14223cases-369275controls.mh.pdf?dl=0
530.12	Ulcer of esophagus	digestive	5243	369275	34443	https://www.dropbox.com/s/80ggetwc54l2v5r/530.12-Ulcerofesophagus-5243cases-369275controls.mh.pdf?dl=0
530.14	Reflux esophagitis	digestive	10551	369275	29135	https://www.dropbox.com/s/nc8ig4lxnli8x63/530.14-Refluxesophagitis-10551cases-369275controls.mh.pdf?dl=0
530.2	Esophageal bleeding (varices or hemorrhage)	digestive	1672	369275	38014	https://www.dropbox.com/s/ouyuzwz3dvmyaob/530.2-Esophagealbleeding-variceshemorrhage--1672cases-369275controls.mh.pdf?dl=0
530.3	Stricture and stenosis of esophagus	digestive	1874	369275	37812	https://www.dropbox.com/s/1z0ql8ab27ea3co/530.3-Strictureandstenosisofesophagus-1874cases-369275controls.mh.pdf?dl=0
530.5	Disorders of esophageal motility	digestive	639	369275	39047	https://www.dropbox.com/s/dvh9pxkf1db27yf/530.5-Disordersofesophagealmotility-639cases-369275controls.mh.pdf?dl=0
530.9	Heartburn	digestive	2100	369275	37586	https://www.dropbox.com/s/yey2reoisnqun0r/530.9-Heartburn-2100cases-369275controls.mh.pdf?dl=0
531	Peptic ulcer (excl. esophageal)	digestive	7436	401525	0	https://www.dropbox.com/s/8iaa9hip9t792fi/531-Pepticulcer-excl.esophageal--7436cases-401525controls.mh.pdf?dl=0
531.1	Hemorrhage from gastrointestinal ulcer	digestive	617	401525	6819	https://www.dropbox.com/s/ie775g4cg2lpkri/531.1-Hemorrhagefromgastrointestinalulcer-617cases-401525controls.mh.pdf?dl=0
531.2	Gastric ulcer	digestive	4109	401525	3327	https://www.dropbox.com/s/rx50a01j6b6k8z6/531.2-Gastriculcer-4109cases-401525controls.mh.pdf?dl=0
531.3	Duodenal ulcer	digestive	3002	401525	4434	https://www.dropbox.com/s/omendwda44wagj8/531.3-Duodenalulcer-3002cases-401525controls.mh.pdf?dl=0
532	Dysphagia	digestive	6482	369275	33204	https://www.dropbox.com/s/3ztkfgl2mzcjbqa/532-Dysphagia-6482cases-369275controls.mh.pdf?dl=0
535	Gastritis and duodenitis	digestive	28941	378124	1896	https://www.dropbox.com/s/0zmx0s65yqk4jhp/535-Gastritisandduodenitis-28941cases-378124controls.mh.pdf?dl=0
535.1	Acute gastritis	digestive	1184	378124	29653	https://www.dropbox.com/s/n8zq2pup9sknwmz/535.1-Acutegastritis-1184cases-378124controls.mh.pdf?dl=0
535.6	Duodenitis	digestive	7655	378124	23182	https://www.dropbox.com/s/yb2u1eu4tg629na/535.6-Duodenitis-7655cases-378124controls.mh.pdf?dl=0
535.8	Other specified gastritis	digestive	8147	378124	22690	https://www.dropbox.com/s/9efrf5mm926y5o4/535.8-Otherspecifiedgastritis-8147cases-378124controls.mh.pdf?dl=0
537	Other disorders of stomach and duodenum	digestive	3404	378124	27433	https://www.dropbox.com/s/d0el1hogzmusr9w/537-Otherdisordersofstomachandduodenum-3404cases-378124controls.mh.pdf?dl=0
540	Appendiceal conditions	digestive	3409	405552	0	https://www.dropbox.com/s/vc5czbvgqsjdmpq/540-Appendicealconditions-3409cases-405552controls.mh.pdf?dl=0
540.1	Appendicitis	digestive	3217	405552	192	https://www.dropbox.com/s/68l58gkd9qo88wj/540.1-Appendicitis-3217cases-405552controls.mh.pdf?dl=0
540.11	Acute appendicitis	digestive	2608	405552	801	https://www.dropbox.com/s/vnj047tgr0y504m/540.11-Acuteappendicitis-2608cases-405552controls.mh.pdf?dl=0
550	Abdominal hernia	digestive	47344	361617	0	https://www.dropbox.com/s/ngcfjrw4phyd1q7/550-Abdominalhernia-47344cases-361617controls.mh.pdf?dl=0
550.1	Inguinal hernia	digestive	15995	361617	31349	https://www.dropbox.com/s/a5relqq60q0qug5/550.1-Inguinalhernia-15995cases-361617controls.mh.pdf?dl=0
550.2	Diaphragmatic hernia	digestive	27126	361617	20218	https://www.dropbox.com/s/zx7vybfzgcexi5o/550.2-Diaphragmatichernia-27126cases-361617controls.mh.pdf?dl=0
550.3	Femoral hernia	digestive	651	361617	46693	https://www.dropbox.com/s/2sp1g0xm7y4trne/550.3-Femoralhernia-651cases-361617controls.mh.pdf?dl=0
550.4	Umbilical hernia	digestive	3727	361617	43617	https://www.dropbox.com/s/x79u269ftmucqy9/550.4-Umbilicalhernia-3727cases-361617controls.mh.pdf?dl=0
550.5	Ventral hernia	digestive	3448	361617	43896	https://www.dropbox.com/s/ut9ezh58avxocpc/550.5-Ventralhernia-3448cases-361617controls.mh.pdf?dl=0
555	Inflammatory bowel disease and other gastroenteritis and colitis	digestive	4528	334783	69650	https://www.dropbox.com/s/9hgexkmlq8rw5q8/555-Inflammatoryboweldiseaseandothergastroenteritisandcolitis-4528cases-334783controls.mh.pdf?dl=0
555.1	Regional enteritis	digestive	1743	334783	72435	https://www.dropbox.com/s/z39posdlviu674n/555.1-Regionalenteritis-1743cases-334783controls.mh.pdf?dl=0
555.2	Ulcerative colitis	digestive	3195	334783	70983	https://www.dropbox.com/s/aghzuvmw6hju2yb/555.2-Ulcerativecolitis-3195cases-334783controls.mh.pdf?dl=0
555.21	Ulcerative colitis (chronic)	digestive	539	334783	73639	https://www.dropbox.com/s/a8l49mj3zj4c6d3/555.21-Ulcerativecolitis-chronic--539cases-334783controls.mh.pdf?dl=0
556	Ulceration of the lower GI tract	digestive	1063	334783	73115	https://www.dropbox.com/s/43ofd1xv9sze8l7/556-UlcerationofthelowerGItract-1063cases-334783controls.mh.pdf?dl=0
556.1	Ulceration of intestine	digestive	674	334783	73504	https://www.dropbox.com/s/hx3crb7u7wtat24/556.1-Ulcerationofintestine-674cases-334783controls.mh.pdf?dl=0
557	Intestinal malabsorption (non-celiac)	digestive	2103	334783	72075	https://www.dropbox.com/s/ak3auy2qbp5eyvo/557-Intestinalmalabsorption-non-celiac--2103cases-334783controls.mh.pdf?dl=0
557.1	Celiac disease	digestive	1855	334783	72323	https://www.dropbox.com/s/r9yxm311oqf1h7d/557.1-Celiacdisease-1855cases-334783controls.mh.pdf?dl=0
558	Noninfectious gastroenteritis	digestive	15747	334783	58431	https://www.dropbox.com/s/d09gied8kx6pnus/558-Noninfectiousgastroenteritis-15747cases-334783controls.mh.pdf?dl=0
559	Ileostomy status	digestive	1660	334783	72518	https://www.dropbox.com/s/0eojafao82ldcl3/559-Ileostomystatus-1660cases-334783controls.mh.pdf?dl=0
560	Intestinal obstruction without mention of hernia	digestive	3994	334783	70184	https://www.dropbox.com/s/y7yisi0bmtrbrif/560-Intestinalobstructionwithoutmentionofhernia-3994cases-334783controls.mh.pdf?dl=0
560.1	Paralytic ileus	digestive	522	334783	73656	https://www.dropbox.com/s/63p0waxy5qxiku7/560.1-Paralyticileus-522cases-334783controls.mh.pdf?dl=0
560.3	Peritoneal or intestinal adhesions	digestive	832	334783	73346	https://www.dropbox.com/s/0ghj9qkgqqzk76y/560.3-Peritonealorintestinaladhesions-832cases-334783controls.mh.pdf?dl=0
560.4	Other intestinal obstruction	digestive	3346	334783	70832	https://www.dropbox.com/s/aaoqxzo0fltbb85/560.4-Otherintestinalobstruction-3346cases-334783controls.mh.pdf?dl=0
561	Symptoms involving digestive system	digestive	15977	334783	58201	https://www.dropbox.com/s/tlrjmjm6apl38fg/561-Symptomsinvolvingdigestivesystem-15977cases-334783controls.mh.pdf?dl=0
561.2	Flatulence	digestive	1689	334783	72489	https://www.dropbox.com/s/8mrtxug343zqzv7/561.2-Flatulence-1689cases-334783controls.mh.pdf?dl=0
562	Diverticulosis and diverticulitis	digestive	27311	334783	46867	https://www.dropbox.com/s/2qfcyqucemam77u/562-Diverticulosisanddiverticulitis-27311cases-334783controls.mh.pdf?dl=0
562.1	Diverticulosis	digestive	27268	334783	46910	https://www.dropbox.com/s/8t4cpbkx373oovh/562.1-Diverticulosis-27268cases-334783controls.mh.pdf?dl=0
563	Constipation	digestive	10442	334783	63736	https://www.dropbox.com/s/jsfsb1b29beljyx/563-Constipation-10442cases-334783controls.mh.pdf?dl=0
564	Functional digestive disorders	digestive	22138	334783	52040	https://www.dropbox.com/s/9tthnukmby0xipy/564-Functionaldigestivedisorders-22138cases-334783controls.mh.pdf?dl=0
564.1	Irritable Bowel Syndrome	digestive	5548	334783	68630	https://www.dropbox.com/s/gdqyuvnwyf870tr/564.1-IrritableBowelSyndrome-5548cases-334783controls.mh.pdf?dl=0
564.8	Abnormal findings on exam of gastrointestinal tract or abdominal area	digestive	1650	334783	72528	https://www.dropbox.com/s/k0po049f46ccacx/564.8-Abnormalfindingsonexamofgastrointestinaltractabdominalarea-1650cases-334783controls.mh.pdf?dl=0
564.9	Personal history of diseases of digestive system	digestive	15392	334783	58786	https://www.dropbox.com/s/rt3qyqq7slxj8je/564.9-Personalhistoryofdiseasesofdigestivesystem-15392cases-334783controls.mh.pdf?dl=0
565	Anal and rectal conditions	digestive	14997	387338	6626	https://www.dropbox.com/s/8v02j9dea88mfuf/565-Analandrectalconditions-14997cases-387338controls.mh.pdf?dl=0
565.1	Anal and rectal polyp	digestive	7408	387338	14215	https://www.dropbox.com/s/rg45jw2koacrdnv/565.1-Analandrectalpolyp-7408cases-387338controls.mh.pdf?dl=0
567	Peritonitis and retroperitoneal infections	digestive	887	387338	20736	https://www.dropbox.com/s/bboglopkr9p1if7/567-Peritonitisandretroperitonealinfections-887cases-387338controls.mh.pdf?dl=0
568	Other disorders of peritoneum	digestive	3308	387338	18315	https://www.dropbox.com/s/5ejy0km2pfosc0i/568-Otherdisordersofperitoneum-3308cases-387338controls.mh.pdf?dl=0
568.1	Peritoneal adhesions (postoperative) (postinfection)	digestive	3108	387338	18515	https://www.dropbox.com/s/7q9ajt001jposum/568.1-Peritonealadhesions-postoperative--postinfection--3108cases-387338controls.mh.pdf?dl=0
569	Other disorders of intestine	digestive	4200	387338	17423	https://www.dropbox.com/s/ofac5c5mc9grak2/569-Otherdisordersofintestine-4200cases-387338controls.mh.pdf?dl=0
571	Chronic liver disease and cirrhosis	digestive	2895	400055	6011	https://www.dropbox.com/s/kwu1d2s7515yrhh/571-Chronicliverdiseaseandcirrhosis-2895cases-400055controls.mh.pdf?dl=0
571.5	Other chronic nonalcoholic liver disease	digestive	1664	400055	7242	https://www.dropbox.com/s/crvnmvxjcio1u6d/571.5-Otherchronicnonalcoholicliverdisease-1664cases-400055controls.mh.pdf?dl=0
571.8	Liver abscess and sequelae of chronic liver disease	digestive	942	400055	7964	https://www.dropbox.com/s/esht8on745rvud8/571.8-Liverabscessandsequelaeofchronicliverdisease-942cases-400055controls.mh.pdf?dl=0
571.81	Portal hypertension	digestive	529	400055	8377	https://www.dropbox.com/s/5pcllbkmn9f1xk0/571.81-Portalhypertension-529cases-400055controls.mh.pdf?dl=0
572	Ascites (non malignant)	digestive	1547	400055	7359	https://www.dropbox.com/s/43wqts4nbgvz3su/572-Ascites-nonmalignant--1547cases-400055controls.mh.pdf?dl=0
573	Other disorders of liver	digestive	5847	400055	3059	https://www.dropbox.com/s/n2467h5vtyezo8d/573-Otherdisordersofliver-5847cases-400055controls.mh.pdf?dl=0
573.5	Jaundice (not of newborn)	digestive	897	400055	8009	https://www.dropbox.com/s/mz5400ltbobdkin/573.5-Jaundice-notofnewborn--897cases-400055controls.mh.pdf?dl=0
573.7	Abnormal results of function study of liver	digestive	3479	400055	5427	https://www.dropbox.com/s/2rutao7xsyqkgb5/573.7-Abnormalresultsoffunctionstudyofliver-3479cases-400055controls.mh.pdf?dl=0
574	Cholelithiasis and cholecystitis	digestive	16225	391307	1429	https://www.dropbox.com/s/l1yax0fv6xnsmrg/574-Cholelithiasisandcholecystitis-16225cases-391307controls.mh.pdf?dl=0
574.1	Cholelithiasis	digestive	13777	391307	3877	https://www.dropbox.com/s/kd9xkniwtydz4zo/574.1-Cholelithiasis-13777cases-391307controls.mh.pdf?dl=0
574.11	Cholelithiasis with acute cholecystitis	digestive	1513	391307	16141	https://www.dropbox.com/s/pij0s0q7ezxiwxq/574.11-Cholelithiasiswithacutecholecystitis-1513cases-391307controls.mh.pdf?dl=0
574.12	Cholelithiasis with other cholecystitis	digestive	5472	391307	12182	https://www.dropbox.com/s/x3ntchrgxqa5486/574.12-Cholelithiasiswithothercholecystitis-5472cases-391307controls.mh.pdf?dl=0
574.2	Calculus of bile duct	digestive	2634	391307	15020	https://www.dropbox.com/s/2bzia290z796chk/574.2-Calculusofbileduct-2634cases-391307controls.mh.pdf?dl=0
574.3	Cholecystitis without cholelithiasis	digestive	2761	391307	14893	https://www.dropbox.com/s/ye69g35ewgapjsn/574.3-Cholecystitiswithoutcholelithiasis-2761cases-391307controls.mh.pdf?dl=0
575	Other biliary tract disease	digestive	3892	391307	13762	https://www.dropbox.com/s/o8bcj77uuctywgn/575-Otherbiliarytractdisease-3892cases-391307controls.mh.pdf?dl=0
575.2	Obstruction of bile duct	digestive	777	391307	16877	https://www.dropbox.com/s/5vavges5ne4kct5/575.2-Obstructionofbileduct-777cases-391307controls.mh.pdf?dl=0
575.7	Other disorders of gallbladder	digestive	1412	391307	16242	https://www.dropbox.com/s/8kdm2rlzoc5iazt/575.7-Otherdisordersofgallbladder-1412cases-391307controls.mh.pdf?dl=0
575.8	Other disorders of biliary tract	digestive	1040	391307	16614	https://www.dropbox.com/s/ram1kaizng9wyfd/575.8-Otherdisordersofbiliarytract-1040cases-391307controls.mh.pdf?dl=0
577	Diseases of pancreas	digestive	2690	406271	0	https://www.dropbox.com/s/5jhuqged15y4pph/577-Diseasesofpancreas-2690cases-406271controls.mh.pdf?dl=0
577.1	Acute pancreatitis	digestive	1986	406271	704	https://www.dropbox.com/s/s9guxtw2lcgijem/577.1-Acutepancreatitis-1986cases-406271controls.mh.pdf?dl=0
577.2	Chronic pancreatitis	digestive	514	406271	2176	https://www.dropbox.com/s/be5rh9ihma9u3zh/577.2-Chronicpancreatitis-514cases-406271controls.mh.pdf?dl=0
578	Gastrointestinal hemorrhage	digestive	21137	385157	2667	https://www.dropbox.com/s/rhz1mv6g5c8jpdc/578-Gastrointestinalhemorrhage-21137cases-385157controls.mh.pdf?dl=0
578.1	Hematemesis	digestive	1961	385157	21843	https://www.dropbox.com/s/lt8h1dncz3b20ur/578.1-Hematemesis-1961cases-385157controls.mh.pdf?dl=0
578.2	Blood in stool	digestive	2639	385157	21165	https://www.dropbox.com/s/l3h6l2oeypm7ook/578.2-Bloodinstool-2639cases-385157controls.mh.pdf?dl=0
578.8	Hemorrhage of rectum and anus	digestive	13222	385157	10582	https://www.dropbox.com/s/yjffbfyfw86pi1e/578.8-Hemorrhageofrectumandanus-13222cases-385157controls.mh.pdf?dl=0
578.9	Hemorrhage of gastrointestinal tract	digestive	5229	385157	18575	https://www.dropbox.com/s/uzqfx2riv5yeniy/578.9-Hemorrhageofgastrointestinaltract-5229cases-385157controls.mh.pdf?dl=0
579	Other symptoms involving abdomen and pelvis	digestive	3195	385157	20609	https://www.dropbox.com/s/qbhitkcrhmcejm7/579-Othersymptomsinvolvingabdomenandpelvis-3195cases-385157controls.mh.pdf?dl=0
579.8	Nonspecific abnormal findings in stool contents	digestive	1659	385157	22145	https://www.dropbox.com/s/6uwlnv48j7o44vw/579.8-Nonspecificabnormalfindingsinstoolcontents-1659cases-385157controls.mh.pdf?dl=0
652	Malposition and malpresentation of fetus or obstruction	digestive	1720	405994	1247	https://www.dropbox.com/s/sgn5npjyh4tv22j/652-Malpositionandmalpresentationoffetusorobstruction-1720cases-405994controls.mh.pdf?dl=0
240	Simple and unspecified goiter	endocrine/metabolic	602	391429	16930	https://www.dropbox.com/s/8curh3180v0olkc/240-Simpleandunspecifiedgoiter-602cases-391429controls.mh.pdf?dl=0
241	Nontoxic nodular goiter	endocrine/metabolic	1143	391429	16389	https://www.dropbox.com/s/z57hbhp5ga7l4wk/241-Nontoxicnodulargoiter-1143cases-391429controls.mh.pdf?dl=0
241.2	Nontoxic multinodular goiter	endocrine/metabolic	680	391429	16852	https://www.dropbox.com/s/le83f65ef4p0wvy/241.2-Nontoxicmultinodulargoiter-680cases-391429controls.mh.pdf?dl=0
242	Thyrotoxicosis with or without goiter	endocrine/metabolic	1860	391429	15672	https://www.dropbox.com/s/19ad4xlmcd8ognj/242-Thyrotoxicosiswithorwithoutgoiter-1860cases-391429controls.mh.pdf?dl=0
244	Hypothyroidism	endocrine/metabolic	14871	391429	2661	https://www.dropbox.com/s/9axfevzq2cwo867/244-Hypothyroidism-14871cases-391429controls.mh.pdf?dl=0
244.1	Secondary hypothyroidism	endocrine/metabolic	1117	391429	16415	https://www.dropbox.com/s/10z6h60oemwm41k/244.1-Secondaryhypothyroidism-1117cases-391429controls.mh.pdf?dl=0
244.4	Hypothyroidism NOS	endocrine/metabolic	14171	391429	3361	https://www.dropbox.com/s/e5d3wwwos7fxxb4/244.4-HypothyroidismNOS-14171cases-391429controls.mh.pdf?dl=0
250	Diabetes mellitus	endocrine/metabolic	20203	388756	2	https://www.dropbox.com/s/668vharei234scm/250-Diabetesmellitus-20203cases-388756controls.mh.pdf?dl=0
250.1	Type 1 diabetes	endocrine/metabolic	2660	388756	17545	https://www.dropbox.com/s/jsbprcp37lf3w20/250.1-Type1diabetes-2660cases-388756controls.mh.pdf?dl=0
250.2	Type 2 diabetes	endocrine/metabolic	18945	388756	1260	https://www.dropbox.com/s/qurqwldcrmu0r0z/250.2-Type2diabetes-18945cases-388756controls.mh.pdf?dl=0
250.23	Type 2 diabetes with ophthalmic manifestations	endocrine/metabolic	1298	388756	18907	https://www.dropbox.com/s/gmqvai8pi6g6252/250.23-Type2diabeteswithophthalmicmanifestations-1298cases-388756controls.mh.pdf?dl=0
250.24	Type 2 diabetes with neurological manifestations	endocrine/metabolic	575	388756	19630	https://www.dropbox.com/s/t2nyjz3ypdqeqa8/250.24-Type2diabeteswithneurologicalmanifestations-575cases-388756controls.mh.pdf?dl=0
250.4	Abnormal glucose	endocrine/metabolic	685	388756	19520	https://www.dropbox.com/s/jcrmogr7pfbpdue/250.4-Abnormalglucose-685cases-388756controls.mh.pdf?dl=0
250.7	Diabetic retinopathy	endocrine/metabolic	1339	396859	10763	https://www.dropbox.com/s/65a35i9vja3hkyd/250.7-Diabeticretinopathy-1339cases-396859controls.mh.pdf?dl=0
251	Other disorders of pancreatic internal secretion	endocrine/metabolic	943	405386	2632	https://www.dropbox.com/s/4cddlmthaoxo5mn/251-Otherdisordersofpancreaticinternalsecretion-943cases-405386controls.mh.pdf?dl=0
251.1	Hypoglycemia	endocrine/metabolic	939	386319	21703	https://www.dropbox.com/s/8mlq7v9lxbf1ydt/251.1-Hypoglycemia-939cases-386319controls.mh.pdf?dl=0
252	Disorders of parathyroid gland	endocrine/metabolic	877	405386	2698	https://www.dropbox.com/s/0kpzvdifeqbpnjk/252-Disordersofparathyroidgland-877cases-405386controls.mh.pdf?dl=0
252.1	Hyperparathyroidism	endocrine/metabolic	781	405386	2794	https://www.dropbox.com/s/ucylngl47c2xwjh/252.1-Hyperparathyroidism-781cases-405386controls.mh.pdf?dl=0
253	Disorders of the pituitary gland and its hypothalamic control	endocrine/metabolic	693	405386	2882	https://www.dropbox.com/s/njgrtdntshrcesk/253-Disordersofthepituitaryglandanditshypothalamiccontrol-693cases-405386controls.mh.pdf?dl=0
255	Disorders of adrenal glands	endocrine/metabolic	642	405386	2933	https://www.dropbox.com/s/q71jyq8laf98ha0/255-Disordersofadrenalglands-642cases-405386controls.mh.pdf?dl=0
260	Protein-calorie malnutrition	endocrine/metabolic	1057	406492	1412	https://www.dropbox.com/s/xisisngdf2wsouq/260-Protein-caloriemalnutrition-1057cases-406492controls.mh.pdf?dl=0
260.6	Anorexia	endocrine/metabolic	835	406492	1634	https://www.dropbox.com/s/y01n2ym3yg0uh9l/260.6-Anorexia-835cases-406492controls.mh.pdf?dl=0
261	Vitamin deficiency	endocrine/metabolic	1208	406492	1261	https://www.dropbox.com/s/qjxqlehrzygs7x2/261-Vitamindeficiency-1208cases-406492controls.mh.pdf?dl=0
261.2	Vitamin B-complex deficiencies	endocrine/metabolic	754	406492	1715	https://www.dropbox.com/s/cmsjtazotjkx3e9/261.2-VitaminB-complexdeficiencies-754cases-406492controls.mh.pdf?dl=0
272	Disorders of lipoid metabolism	endocrine/metabolic	35927	373034	0	https://www.dropbox.com/s/s4u1dfsqckelcnw/272-Disordersoflipoidmetabolism-35927cases-373034controls.mh.pdf?dl=0
272.1	Hyperlipidemia	endocrine/metabolic	35844	373034	83	https://www.dropbox.com/s/0oz4kz2jm2nop6k/272.1-Hyperlipidemia-35844cases-373034controls.mh.pdf?dl=0
272.11	Hypercholesterolemia	endocrine/metabolic	33242	373034	2685	https://www.dropbox.com/s/nqegf7pjvg0sr8l/272.11-Hypercholesterolemia-33242cases-373034controls.mh.pdf?dl=0
274	Gout and other crystal arthropathies	endocrine/metabolic	3763	405198	0	https://www.dropbox.com/s/kba7bgmfvoiossk/274-Goutandothercrystalarthropathies-3763cases-405198controls.mh.pdf?dl=0
274.1	Gout	endocrine/metabolic	3195	405198	568	https://www.dropbox.com/s/ej8hlp4pq8bo5ar/274.1-Gout-3195cases-405198controls.mh.pdf?dl=0
274.2	Crystal arthropathies	endocrine/metabolic	616	405198	3147	https://www.dropbox.com/s/4jop4by2iz7qfub/274.2-Crystalarthropathies-616cases-405198controls.mh.pdf?dl=0
274.21	Chondrocalcinosis	endocrine/metabolic	560	405198	3203	https://www.dropbox.com/s/zxwqa8rwmnuvj0c/274.21-Chondrocalcinosis-560cases-405198controls.mh.pdf?dl=0
275	Disorders of mineral metabolism	endocrine/metabolic	2127	406834	0	https://www.dropbox.com/s/3zqgsklpsu98clk/275-Disordersofmineralmetabolism-2127cases-406834controls.mh.pdf?dl=0
275.5	Disorders of calcium or phosphorus metabolism	endocrine/metabolic	1204	406834	923	https://www.dropbox.com/s/4a3y99y7nmyzi5l/275.5-Disordersofcalciumphosphorusmetabolism-1204cases-406834controls.mh.pdf?dl=0
276	Disorders of fluid, electrolyte, and acid-base balance	endocrine/metabolic	7455	401506	0	https://www.dropbox.com/s/nw9b4kwmplqju46/276-Disordersoffluid-electrolyte-andacid-basebalance-7455cases-401506controls.mh.pdf?dl=0
276.1	Electrolyte imbalance	endocrine/metabolic	4123	401506	3332	https://www.dropbox.com/s/l9xpczet1mfkhn2/276.1-Electrolyteimbalance-4123cases-401506controls.mh.pdf?dl=0
276.12	Hyposmolality and or or hyponatremia	endocrine/metabolic	1826	401506	5629	https://www.dropbox.com/s/xaa0dtq6xehb1ms/276.12-Hyposmolalityandorhyponatremia-1826cases-401506controls.mh.pdf?dl=0
276.13	Hyperpotassemia	endocrine/metabolic	975	401506	6480	https://www.dropbox.com/s/9c1t8u1hlclc9s3/276.13-Hyperpotassemia-975cases-401506controls.mh.pdf?dl=0
276.14	Hypopotassemia	endocrine/metabolic	1430	401506	6025	https://www.dropbox.com/s/i65z17h7howyo5i/276.14-Hypopotassemia-1430cases-401506controls.mh.pdf?dl=0
276.4	Acid-base balance disorder	endocrine/metabolic	1161	401506	6294	https://www.dropbox.com/s/4d3qneoxe7csd8h/276.4-Acid-basebalancedisorder-1161cases-401506controls.mh.pdf?dl=0
276.41	Acidosis	endocrine/metabolic	1055	401506	6400	https://www.dropbox.com/s/i9gzwz3ph3g2649/276.41-Acidosis-1055cases-401506controls.mh.pdf?dl=0
276.5	Hypovolemia	endocrine/metabolic	2834	401506	4621	https://www.dropbox.com/s/0jmbr3lgkcv5vnd/276.5-Hypovolemia-2834cases-401506controls.mh.pdf?dl=0
277	Other disorders of metabolism	endocrine/metabolic	1424	407537	0	https://www.dropbox.com/s/mq38qimbwi98z3q/277-Otherdisordersofmetabolism-1424cases-407537controls.mh.pdf?dl=0
278	Overweight, obesity and other hyperalimentation	endocrine/metabolic	10968	397993	0	https://www.dropbox.com/s/x3onv7sv34bvge0/278-Overweight-obesityandotherhyperalimentation-10968cases-397993controls.mh.pdf?dl=0
278.1	Obesity	endocrine/metabolic	10799	397993	169	https://www.dropbox.com/s/wfpzh2fp6wp8t6v/278.1-Obesity-10799cases-397993controls.mh.pdf?dl=0
580	Nephritis; nephrosis; renal sclerosis	genitourinary	1522	397602	9837	https://www.dropbox.com/s/udnpq4yz9cj49gz/580-Nephritis-nephrosis-renalsclerosis-1522cases-397602controls.mh.pdf?dl=0
580.1	Glomerulonephritis	genitourinary	1033	397602	10326	https://www.dropbox.com/s/9ccgv7rwcypwj7a/580.1-Glomerulonephritis-1033cases-397602controls.mh.pdf?dl=0
580.14	Chronic glomerulonephritis, NOS	genitourinary	845	397602	10514	https://www.dropbox.com/s/qxp0i108gxc7xg0/580.14-Chronicglomerulonephritis-NOS-845cases-397602controls.mh.pdf?dl=0
585	Renal failure	genitourinary	6985	397602	4374	https://www.dropbox.com/s/o0m6xm3tigxbw7f/585-Renalfailure-6985cases-397602controls.mh.pdf?dl=0
585.1	Acute renal failure	genitourinary	4521	397602	6838	https://www.dropbox.com/s/xvrgywdfquitzuh/585.1-Acuterenalfailure-4521cases-397602controls.mh.pdf?dl=0
585.2	Renal failure NOS	genitourinary	1412	397602	9947	https://www.dropbox.com/s/9cifher797iukjx/585.2-RenalfailureNOS-1412cases-397602controls.mh.pdf?dl=0
585.3	Chronic renal failure [CKD]	genitourinary	2629	397602	8730	https://www.dropbox.com/s/0adno7jlj2c5bdq/585.3-Chronicrenalfailure-CKD--2629cases-397602controls.mh.pdf?dl=0
586	Other disorders of the kidney and ureters	genitourinary	3362	397602	7997	https://www.dropbox.com/s/50yqiixighzkaew/586-Otherdisordersofthekidneyandureters-3362cases-397602controls.mh.pdf?dl=0
586.2	Cyst of kidney, acquired	genitourinary	1260	397602	10099	https://www.dropbox.com/s/zcux5xdl7v3tlta/586.2-Cystofkidney-acquired-1260cases-397602controls.mh.pdf?dl=0
586.4	Stricture or obstruction of ureter	genitourinary	913	397602	10446	https://www.dropbox.com/s/qqnbrpidq19nos3/586.4-Strictureobstructionofureter-913cases-397602controls.mh.pdf?dl=0
590	Pyelonephritis	genitourinary	1324	379936	27701	https://www.dropbox.com/s/7to14lr2kuaan3h/590-Pyelonephritis-1324cases-379936controls.mh.pdf?dl=0
591	Urinary tract infection	genitourinary	12491	379936	16534	https://www.dropbox.com/s/a4b0s9s497riuzj/591-Urinarytractinfection-12491cases-379936controls.mh.pdf?dl=0
592	Cystitis and urethritis	genitourinary	3088	379936	25937	https://www.dropbox.com/s/0p9lzau5qoratez/592-Cystitisandurethritis-3088cases-379936controls.mh.pdf?dl=0
592.1	Cystitis	genitourinary	2948	379936	26077	https://www.dropbox.com/s/u5agcigfwgp9ruz/592.1-Cystitis-2948cases-379936controls.mh.pdf?dl=0
592.12	Chronic cystitis	genitourinary	892	379936	28133	https://www.dropbox.com/s/zqtuusw4w7mfpk8/592.12-Chroniccystitis-892cases-379936controls.mh.pdf?dl=0
593	Hematuria	genitourinary	16409	379936	12616	https://www.dropbox.com/s/372bncctuciejaw/593-Hematuria-16409cases-379936controls.mh.pdf?dl=0
594	Urinary calculus	genitourinary	6643	401005	1313	https://www.dropbox.com/s/ibqko6pub70d8k5/594-Urinarycalculus-6643cases-401005controls.mh.pdf?dl=0
594.1	Calculus of kidney	genitourinary	3191	401005	4765	https://www.dropbox.com/s/kfr852cd75494c7/594.1-Calculusofkidney-3191cases-401005controls.mh.pdf?dl=0
594.2	Calculus of lower urinary tract	genitourinary	778	401005	7178	https://www.dropbox.com/s/nzrfhua2tqpbx9y/594.2-Calculusoflowerurinarytract-778cases-401005controls.mh.pdf?dl=0
594.3	Calculus of ureter	genitourinary	2417	401005	5539	https://www.dropbox.com/s/3453glk7d6g8zdl/594.3-Calculusofureter-2417cases-401005controls.mh.pdf?dl=0
594.8	Renal colic	genitourinary	2055	401005	5901	https://www.dropbox.com/s/d4z0v121i4orhai/594.8-Renalcolic-2055cases-401005controls.mh.pdf?dl=0
595	Hydronephrosis	genitourinary	1951	401005	6005	https://www.dropbox.com/s/lotfznz8cy7oytn/595-Hydronephrosis-1951cases-401005controls.mh.pdf?dl=0
596	Other disorders of bladder	genitourinary	9933	394699	4329	https://www.dropbox.com/s/adafmo2n1dibq9m/596-Otherdisordersofbladder-9933cases-394699controls.mh.pdf?dl=0
596.1	Bladder neck obstruction	genitourinary	1980	394699	12282	https://www.dropbox.com/s/n5ad3d8isnuvf31/596.1-Bladderneckobstruction-1980cases-394699controls.mh.pdf?dl=0
596.5	Functional disorders of bladder	genitourinary	1664	394699	12598	https://www.dropbox.com/s/c3psvt1jmfg7oj6/596.5-Functionaldisordersofbladder-1664cases-394699controls.mh.pdf?dl=0
597	Other disorders of urethra and urinary tract	genitourinary	4069	394699	10193	https://www.dropbox.com/s/naz8i2l5d39n9sq/597-Otherdisordersofurethraandurinarytract-4069cases-394699controls.mh.pdf?dl=0
597.1	Urethral stricture (not specified as infectious)	genitourinary	3331	394699	10931	https://www.dropbox.com/s/8b5p8rdw3jc0u5y/597.1-Urethralstricture-notspecifiedasinfectious--3331cases-394699controls.mh.pdf?dl=0
598	Abnormal findings on examination of urine	genitourinary	3547	405414	0	https://www.dropbox.com/s/eqej4ilzcu8i9va/598-Abnormalfindingsonexaminationofurine-3547cases-405414controls.mh.pdf?dl=0
599	Other symptoms or disorders or the urinary system	genitourinary	24031	384930	0	https://www.dropbox.com/s/lcf6gwle9lamu80/599-Othersymptomsdisordersortheurinarysystem-24031cases-384930controls.mh.pdf?dl=0
599.2	Retention of urine	genitourinary	6755	384930	17276	https://www.dropbox.com/s/gpbhti4ompr9ih7/599.2-Retentionofurine-6755cases-384930controls.mh.pdf?dl=0
599.3	Dysuria	genitourinary	1199	384930	22832	https://www.dropbox.com/s/jcl83ih0crel375/599.3-Dysuria-1199cases-384930controls.mh.pdf?dl=0
599.4	Urinary incontinence	genitourinary	8856	384930	15175	https://www.dropbox.com/s/xuxaxanw7rtbu3e/599.4-Urinaryincontinence-8856cases-384930controls.mh.pdf?dl=0
599.5	Frequency of urination and polyuria	genitourinary	4037	384930	19994	https://www.dropbox.com/s/w4vtwebzb1stewo/599.5-Frequencyofurinationandpolyuria-4037cases-384930controls.mh.pdf?dl=0
599.9	Other abnormality of urination	genitourinary	1926	384930	22105	https://www.dropbox.com/s/u0grizq5htnmrki/599.9-Otherabnormalityofurination-1926cases-384930controls.mh.pdf?dl=0
608	Other disorders of male genital organs	genitourinary	2833	389094	17034	https://www.dropbox.com/s/9bc33j7ts9c1hxy/608-Otherdisordersofmalegenitalorgans-2833cases-389094controls.mh.pdf?dl=0
610	Benign mammary dysplasias	genitourinary	3379	401746	3836	https://www.dropbox.com/s/k9tulw8tfu8o7cd/610-Benignmammarydysplasias-3379cases-401746controls.mh.pdf?dl=0
610.1	Cystic mastopathy	genitourinary	928	401746	6287	https://www.dropbox.com/s/zua49bqvorx5p8a/610.1-Cysticmastopathy-928cases-401746controls.mh.pdf?dl=0
610.4	Benign neoplasm of breast	genitourinary	1553	401746	5662	https://www.dropbox.com/s/ls4wxaeh887tsqz/610.4-Benignneoplasmofbreast-1553cases-401746controls.mh.pdf?dl=0
610.8	Other specified benign mammary dysplasias	genitourinary	696	401746	6519	https://www.dropbox.com/s/msxoldnmrizzq73/610.8-Otherspecifiedbenignmammarydysplasias-696cases-401746controls.mh.pdf?dl=0
611	Abnormal findings on mammogram or breast exam	genitourinary	1580	401746	5635	https://www.dropbox.com/s/9eugnkh1akaz7zh/611-Abnormalfindingsonmammogramorbreastexam-1580cases-401746controls.mh.pdf?dl=0
611.3	Lump or mass in breast	genitourinary	1525	401746	5690	https://www.dropbox.com/s/mxptypk4qoaxner/611.3-Lumpormassinbreast-1525cases-401746controls.mh.pdf?dl=0
612	Breast conditions, congenital or relating to hormones	genitourinary	942	401746	6273	https://www.dropbox.com/s/nne94m6h2af9pqx/612-Breastconditions-congenitalorrelatingtohormones-942cases-401746controls.mh.pdf?dl=0
612.2	Hypertrophy of breast (Gynecomastia)	genitourinary	854	401746	6361	https://www.dropbox.com/s/9ptk6qnraiunha7/612.2-Hypertrophyofbreast-Gynecomastia--854cases-401746controls.mh.pdf?dl=0
613	Other nonmalignant breast conditions	genitourinary	1983	406978	0	https://www.dropbox.com/s/9cx66388r9c7sbx/613-Othernonmalignantbreastconditions-1983cases-406978controls.mh.pdf?dl=0
613.1	Inflammatory disease of breast	genitourinary	723	406978	1260	https://www.dropbox.com/s/jox0a7rl1l2zvwq/613.1-Inflammatorydiseaseofbreast-723cases-406978controls.mh.pdf?dl=0
613.7	Other signs and symptoms in breast	genitourinary	704	406978	1279	https://www.dropbox.com/s/r84dsyeyrf70ta7/613.7-Othersignsandsymptomsinbreast-704cases-406978controls.mh.pdf?dl=0
614	Inflammatory diseases of female pelvic organs	genitourinary	6204	399757	3000	https://www.dropbox.com/s/50ehurwksi3qe7g/614-Inflammatorydiseasesoffemalepelvicorgans-6204cases-399757controls.mh.pdf?dl=0
614.1	Pelvic peritoneal adhesions, female (postoperative) (postinfection)	genitourinary	2546	399757	6658	https://www.dropbox.com/s/bta4nrrkdvtxt60/614.1-Pelvicperitonealadhesions-female-postoperative--postinfection--2546cases-399757controls.mh.pdf?dl=0
614.3	Pelvic inflammatory disease (PID)	genitourinary	936	399757	8268	https://www.dropbox.com/s/js2tkktj8zwh9c3/614.3-Pelvicinflammatorydisease-PID--936cases-399757controls.mh.pdf?dl=0
614.5	Inflammatory disease of cervix, vagina, and vulva	genitourinary	2864	399757	6340	https://www.dropbox.com/s/9g77uglqx7gfomz/614.5-Inflammatorydiseaseofcervix-vagina-andvulva-2864cases-399757controls.mh.pdf?dl=0
614.51	Cervicitis and endocervicitis	genitourinary	1323	399757	7881	https://www.dropbox.com/s/lv1yztgt4xy79tl/614.51-Cervicitisandendocervicitis-1323cases-399757controls.mh.pdf?dl=0
614.53	Cyst or abscess of Bartholin's gland	genitourinary	758	399757	8446	https://www.dropbox.com/s/8mpq1pgxygroa1w/614.53-CystorabscessofBartholinsgland-758cases-399757controls.mh.pdf?dl=0
615	Endometriosis	genitourinary	4053	399757	5151	https://www.dropbox.com/s/qydfcx24emotue0/615-Endometriosis-4053cases-399757controls.mh.pdf?dl=0
618	Genital prolapse	genitourinary	11966	396730	265	https://www.dropbox.com/s/3g81pmu4kzcoqkh/618-Genitalprolapse-11966cases-396730controls.mh.pdf?dl=0
618.1	Prolapse of vaginal walls	genitourinary	7462	396730	4769	https://www.dropbox.com/s/79bc6o0oca819pb/618.1-Prolapseofvaginalwalls-7462cases-396730controls.mh.pdf?dl=0
618.2	Uterine or Uterovaginal prolapse	genitourinary	5428	396730	6803	https://www.dropbox.com/s/cbuejvqnuxb84pi/618.2-UterineUterovaginalprolapse-5428cases-396730controls.mh.pdf?dl=0
618.5	Prolapse of vaginal vault after hysterectomy	genitourinary	513	396730	11718	https://www.dropbox.com/s/h0qs75deda2rts6/618.5-Prolapseofvaginalvaultafterhysterectomy-513cases-396730controls.mh.pdf?dl=0
618.6	Vaginal enterocele, congenital or acquired	genitourinary	681	396730	11550	https://www.dropbox.com/s/ivnnyf1cjth29iu/618.6-Vaginalenterocele-congenitaloracquired-681cases-396730controls.mh.pdf?dl=0
619	Noninflammatory female genital disorders	genitourinary	9332	399629	0	https://www.dropbox.com/s/itanjzr9u3elkpe/619-Noninflammatoryfemalegenitaldisorders-9332cases-399629controls.mh.pdf?dl=0
619.1	Noninflammatory disorders of ovary, fallopian tube, and broad ligament	genitourinary	730	399629	8602	https://www.dropbox.com/s/ozqkdzccbr8nm1t/619.1-Noninflammatorydisordersofovary-fallopiantube-andbroadligament-730cases-399629controls.mh.pdf?dl=0
619.2	Disorders of uterus, NEC	genitourinary	3336	399629	5996	https://www.dropbox.com/s/q938puxpufq1o5w/619.2-Disordersofuterus-NEC-3336cases-399629controls.mh.pdf?dl=0
619.3	Noninflammatory disorders of cervix	genitourinary	2884	399629	6448	https://www.dropbox.com/s/liebejrbozvc411/619.3-Noninflammatorydisordersofcervix-2884cases-399629controls.mh.pdf?dl=0
619.4	Noninflammatory disorders of vagina	genitourinary	1776	399629	7556	https://www.dropbox.com/s/bdl64s2pb2pkii0/619.4-Noninflammatorydisordersofvagina-1776cases-399629controls.mh.pdf?dl=0
619.5	Noninflammatory disorders of vulva and perineum	genitourinary	1355	399629	7977	https://www.dropbox.com/s/7ypscpr0ctp8bdl/619.5-Noninflammatorydisordersofvulvaandperineum-1355cases-399629controls.mh.pdf?dl=0
621	Endometrial hyperplasia	genitourinary	1133	396384	11444	https://www.dropbox.com/s/wbdls0rfyc6i372/621-Endometrialhyperplasia-1133cases-396384controls.mh.pdf?dl=0
622	Polyp of female genital organs	genitourinary	10881	396384	1696	https://www.dropbox.com/s/8x1a4l0irtdffcu/622-Polypoffemalegenitalorgans-10881cases-396384controls.mh.pdf?dl=0
622.1	Polyp of corpus uteri	genitourinary	7910	396384	4667	https://www.dropbox.com/s/rmc39kn9iq8wsf7/622.1-Polypofcorpusuteri-7910cases-396384controls.mh.pdf?dl=0
622.2	Mucous polyp of cervix	genitourinary	3450	396384	9127	https://www.dropbox.com/s/g3h19hg4fd5bj60/622.2-Mucouspolypofcervix-3450cases-396384controls.mh.pdf?dl=0
623	Hypertrophy of female genital organs	genitourinary	1275	396384	11302	https://www.dropbox.com/s/b9fq3vpidr0isvv/623-Hypertrophyoffemalegenitalorgans-1275cases-396384controls.mh.pdf?dl=0
624	Symptoms involving female genital tract	genitourinary	6688	399509	2764	https://www.dropbox.com/s/8hr683cqs1o52ck/624-Symptomsinvolvingfemalegenitaltract-6688cases-399509controls.mh.pdf?dl=0
624.9	stress incontinence, female	genitourinary	5924	399509	3528	https://www.dropbox.com/s/nr5wn74piwigxhw/624.9-stressincontinence-female-5924cases-399509controls.mh.pdf?dl=0
625	Pain and other symptoms associated with female genital organs	genitourinary	3003	399509	6449	https://www.dropbox.com/s/qwqijvvhgkfut9f/625-Painandothersymptomsassociatedwithfemalegenitalorgans-3003cases-399509controls.mh.pdf?dl=0
625.1	Dyspareunia	genitourinary	1192	399509	8260	https://www.dropbox.com/s/0rpcsu9jus3zdc7/625.1-Dyspareunia-1192cases-399509controls.mh.pdf?dl=0
626	Disorders of menstruation and other abnormal bleeding from female genital tract	genitourinary	18580	377857	12524	https://www.dropbox.com/s/ppdmvgpro0hs426/626-Disordersofmenstruationandotherabnormalbleedingfromfemalegenitaltract-18580cases-377857controls.mh.pdf?dl=0
626.1	Irregular menstrual cycle or bleeding	genitourinary	15880	377857	15224	https://www.dropbox.com/s/hcaqjvdanr4s8df/626.1-Irregularmenstrualcyclebleeding-15880cases-377857controls.mh.pdf?dl=0
626.12	Excessive or frequent menstruation	genitourinary	9820	377857	21284	https://www.dropbox.com/s/3i0hukzr83zehz4/626.12-Excessiveorfrequentmenstruation-9820cases-377857controls.mh.pdf?dl=0
626.13	Irregular menstrual cycle	genitourinary	1989	377857	29115	https://www.dropbox.com/s/l5pudfekx3449rh/626.13-Irregularmenstrualcycle-1989cases-377857controls.mh.pdf?dl=0
626.14	Irregular menstrual bleeding	genitourinary	3817	377857	27287	https://www.dropbox.com/s/jczdafr4eppq2ls/626.14-Irregularmenstrualbleeding-3817cases-377857controls.mh.pdf?dl=0
626.2	Dysmenorrhea	genitourinary	1787	377857	29317	https://www.dropbox.com/s/dabj0fmd4ueub6x/626.2-Dysmenorrhea-1787cases-377857controls.mh.pdf?dl=0
626.8	Infertility, female	genitourinary	1370	377857	29734	https://www.dropbox.com/s/2xy4hf2ytr8jpcc/626.8-Infertility-female-1370cases-377857controls.mh.pdf?dl=0
627	Menopausal and postmenopausal disorders	genitourinary	10699	377857	20405	https://www.dropbox.com/s/qzu8bopuu0l2253/627-Menopausalandpostmenopausaldisorders-10699cases-377857controls.mh.pdf?dl=0
627.1	Postmenopausal bleeding	genitourinary	9109	377857	21995	https://www.dropbox.com/s/boxsr4o0pp03skm/627.1-Postmenopausalbleeding-9109cases-377857controls.mh.pdf?dl=0
627.3	Postmenopausal atrophic vaginitis	genitourinary	1115	377857	29989	https://www.dropbox.com/s/5ngywslk9yzo9d9/627.3-Postmenopausalatrophicvaginitis-1115cases-377857controls.mh.pdf?dl=0
628	Ovarian cyst	genitourinary	4777	377857	26327	https://www.dropbox.com/s/mjgpnevxykhg8t4/628-Ovariancyst-4777cases-377857controls.mh.pdf?dl=0
275.1	Disorders of iron metabolism	hematopoietic	669	406834	1458	https://www.dropbox.com/s/pq3plco6iqv8cow/275.1-Disordersofironmetabolism-669cases-406834controls.mh.pdf?dl=0
280	Iron deficiency anemias	hematopoietic	7787	390026	11148	https://www.dropbox.com/s/cee69kyfd88117t/280-Irondeficiencyanemias-7787cases-390026controls.mh.pdf?dl=0
280.1	Iron deficiency anemias, unspecified or not due to blood loss	hematopoietic	7414	390026	11521	https://www.dropbox.com/s/dbbak99rqvdlb9j/280.1-Irondeficiencyanemias-unspecifiedornotduetobloodloss-7414cases-390026controls.mh.pdf?dl=0
281	Other deficiency anemia	hematopoietic	1133	390026	17802	https://www.dropbox.com/s/gj9jz3qh6arwfsc/281-Otherdeficiencyanemia-1133cases-390026controls.mh.pdf?dl=0
281.1	Megaloblastic anemia	hematopoietic	1076	390026	17859	https://www.dropbox.com/s/828pl9p2mbct1km/281.1-Megaloblasticanemia-1076cases-390026controls.mh.pdf?dl=0
281.11	Pernicious anemia	hematopoietic	754	390026	18181	https://www.dropbox.com/s/vm5462c7j8ns0ra/281.11-Perniciousanemia-754cases-390026controls.mh.pdf?dl=0
285	Other anemias	hematopoietic	12256	390026	6679	https://www.dropbox.com/s/01c62e4dyilkl2v/285-Otheranemias-12256cases-390026controls.mh.pdf?dl=0
285.2	Anemia of chronic disease	hematopoietic	702	390026	18233	https://www.dropbox.com/s/1bebkbitjsl5c3f/285.2-Anemiaofchronicdisease-702cases-390026controls.mh.pdf?dl=0
286	Coagulation defects	hematopoietic	941	406281	1739	https://www.dropbox.com/s/4fjncnvswndif60/286-Coagulationdefects-941cases-406281controls.mh.pdf?dl=0
287	Purpura and other hemorrhagic conditions	hematopoietic	1791	406281	889	https://www.dropbox.com/s/ssvssn75rr0x4hr/287-Purpuraandotherhemorrhagicconditions-1791cases-406281controls.mh.pdf?dl=0
287.3	Thrombocytopenia	hematopoietic	1563	406281	1117	https://www.dropbox.com/s/q140lz9ms7ye9i9/287.3-Thrombocytopenia-1563cases-406281controls.mh.pdf?dl=0
288	Diseases of white blood cells	hematopoietic	3788	401375	3798	https://www.dropbox.com/s/o23qb7i4eet8c9e/288-Diseasesofwhitebloodcells-3788cases-401375controls.mh.pdf?dl=0
288.1	Decreased white blood cell count	hematopoietic	3184	401375	4402	https://www.dropbox.com/s/ybt078yuc9lxh1g/288.1-Decreasedwhitebloodcellcount-3184cases-401375controls.mh.pdf?dl=0
288.11	Neutropenia	hematopoietic	3184	401375	4402	https://www.dropbox.com/s/8b50jlc7pw0rk0z/288.11-Neutropenia-3184cases-401375controls.mh.pdf?dl=0
289	Other diseases of blood and blood-forming organs	hematopoietic	4177	401375	3409	https://www.dropbox.com/s/hkb9hel5a3kf5ll/289-Otherdiseasesofbloodandblood-formingorgans-4177cases-401375controls.mh.pdf?dl=0
289.4	Lymphadenitis	hematopoietic	2622	401375	4964	https://www.dropbox.com/s/ik01m6dz8r7jdbg/289.4-Lymphadenitis-2622cases-401375controls.mh.pdf?dl=0
289.5	Diseases of spleen	hematopoietic	515	401375	7071	https://www.dropbox.com/s/maya2h2bz9iwxdk/289.5-Diseasesofspleen-515cases-401375controls.mh.pdf?dl=0
008	Intestinal infection	infectious diseases	8991	399970	0	https://www.dropbox.com/s/gcgebupbmxyd99a/008-Intestinalinfection-8991cases-399970controls.mh.pdf?dl=0
008.5	Bacterial enteritis	infectious diseases	2737	399970	6254	https://www.dropbox.com/s/h113mxbyyh5o4u2/008.5-Bacterialenteritis-2737cases-399970controls.mh.pdf?dl=0
008.52	Intestinal infection due to C. difficile	infectious diseases	650	399970	8341	https://www.dropbox.com/s/7uefns29a0l44fy/008.52-IntestinalinfectionduetoC.difficile-650cases-399970controls.mh.pdf?dl=0
008.6	Viral Enteritis	infectious diseases	862	399970	8129	https://www.dropbox.com/s/tbcm6e74mre23pe/008.6-ViralEnteritis-862cases-399970controls.mh.pdf?dl=0
038	Septicemia	infectious diseases	4005	393897	11059	https://www.dropbox.com/s/mo8rg4pvi4i9eyp/038-Septicemia-4005cases-393897controls.mh.pdf?dl=0
038.1	Gram negative septicemia	infectious diseases	832	393897	14232	https://www.dropbox.com/s/hp0oib8kx169bir/038.1-Gramnegativesepticemia-832cases-393897controls.mh.pdf?dl=0
041	Bacterial infection NOS	infectious diseases	12187	393897	2877	https://www.dropbox.com/s/txmsj5ltpoe826f/041-BacterialinfectionNOS-12187cases-393897controls.mh.pdf?dl=0
041.1	Staphylococcus infections	infectious diseases	3149	393897	11915	https://www.dropbox.com/s/i4d4uda2qu4wh4i/041.1-Staphylococcusinfections-3149cases-393897controls.mh.pdf?dl=0
041.2	Streptococcus infection	infectious diseases	1644	393897	13420	https://www.dropbox.com/s/rif68dxk1rw2ie5/041.2-Streptococcusinfection-1644cases-393897controls.mh.pdf?dl=0
041.4	E. coli	infectious diseases	2744	393897	12320	https://www.dropbox.com/s/568pnucwgbbcd0m/041.4-E.coli-2744cases-393897controls.mh.pdf?dl=0
070	Viral hepatitis	infectious diseases	1215	403316	4430	https://www.dropbox.com/s/s699jn1hp963bua/070-Viralhepatitis-1215cases-403316controls.mh.pdf?dl=0
078	Viral warts & HPV	infectious diseases	1007	403316	4638	https://www.dropbox.com/s/n8znhzze7bv9umz/078-ViralwartsHPV-1007cases-403316controls.mh.pdf?dl=0
079	Viral infection	infectious diseases	2806	403316	2839	https://www.dropbox.com/s/q33w3i0fmas64dw/079-Viralinfection-2806cases-403316controls.mh.pdf?dl=0
080	Postoperative infection	infectious diseases	4489	402343	2129	https://www.dropbox.com/s/783xf918m4n05g8/080-Postoperativeinfection-4489cases-402343controls.mh.pdf?dl=0
081	Infection or inflammation of internal prosthetic device; implant; and graft	infectious diseases	2485	402343	4133	https://www.dropbox.com/s/ggixjqr06nhosi0/081-Infectioninflammationofinternalprostheticdevice-implant-andgraft-2485cases-402343controls.mh.pdf?dl=0
112	Candidiasis	infectious diseases	2134	406301	526	https://www.dropbox.com/s/i2vpl5qmy43edr2/112-Candidiasis-2134cases-406301controls.mh.pdf?dl=0
994	Sepsis and SIRS	infectious diseases	2811	406150	0	https://www.dropbox.com/s/gg4xl87v1r39ud5/994-.mh.pdf?dl=0
994.2	Sepsis	infectious diseases	2811	406150	0	https://www.dropbox.com/s/av6e66d0hrmi48p/994.2-.mh.pdf?dl=0
1000	Burns	injuries & poisonings	579	408382	0	https://www.dropbox.com/s/s2kx78mcwwisll2/1000-Burns-579cases-408382controls.mh.pdf?dl=0
1001	Foreign body injury	injuries & poisonings	1210	407751	0	https://www.dropbox.com/s/wbyqke0f7e605oh/1001-Foreignbodyinjury-1210cases-407751controls.mh.pdf?dl=0
1008	Crushing or internal injury to organs	injuries & poisonings	1007	407954	0	https://www.dropbox.com/s/fdcksck918ayyc4/1008-Crushingorinternalinjurytoorgans-1007cases-407954controls.mh.pdf?dl=0
1009	Injury, NOS	injuries & poisonings	8440	400521	0	https://www.dropbox.com/s/xxu22i6t16864i8/1009-Injury-NOS-8440cases-400521controls.mh.pdf?dl=0
1011	Complications of surgical and medical procedures	injuries & poisonings	9140	399821	0	https://www.dropbox.com/s/2jhq9c7v4d1435v/1011-Complicationsofsurgicalandmedicalprocedures-9140cases-399821controls.mh.pdf?dl=0
793	Nonspecific abnormal findings on radiological and other examination of musculoskeletal system	injuries & poisonings	698	408263	0	https://www.dropbox.com/s/qncxjjtcpwj2h4k/793-Nonspecificabnormalfindingsonradiologicalandotherexaminationofmusculoskeletalsystem-698cases-408263controls.mh.pdf?dl=0
800	Fracture of lower limb	injuries & poisonings	7251	387765	13945	https://www.dropbox.com/s/bgi2ea1bxk9yt06/800-Fractureoflowerlimb-7251cases-387765controls.mh.pdf?dl=0
800.1	Fracture of neck of femur	injuries & poisonings	1814	387765	19382	https://www.dropbox.com/s/hjq8ictl5go79aw/800.1-Fractureofneckoffemur-1814cases-387765controls.mh.pdf?dl=0
800.3	Fracture of tibia and fibula	injuries & poisonings	2162	387765	19034	https://www.dropbox.com/s/viubl9uibwp8bkn/800.3-Fractureoftibiaandfibula-2162cases-387765controls.mh.pdf?dl=0
800.4	Fracture of patella	injuries & poisonings	768	387765	20428	https://www.dropbox.com/s/v3wcllaqqj1mnkf/800.4-Fractureofpatella-768cases-387765controls.mh.pdf?dl=0
801	Fracture of ankle and foot	injuries & poisonings	2339	387765	18857	https://www.dropbox.com/s/u9whhod0i8gmmi2/801-Fractureofankleandfoot-2339cases-387765controls.mh.pdf?dl=0
801.1	Fracture of foot	injuries & poisonings	1842	387765	19354	https://www.dropbox.com/s/5nu9tbh9ednmde1/801.1-Fractureoffoot-1842cases-387765controls.mh.pdf?dl=0
802	Fracture of pelvis	injuries & poisonings	722	387765	20474	https://www.dropbox.com/s/0ussth3qy4tepx8/802-Fractureofpelvis-722cases-387765controls.mh.pdf?dl=0
803	Fracture of upper limb	injuries & poisonings	8521	387765	12675	https://www.dropbox.com/s/6mv7dm72zn0k326/803-Fractureofupperlimb-8521cases-387765controls.mh.pdf?dl=0
803.1	Fracture of humerus	injuries & poisonings	1692	387765	19504	https://www.dropbox.com/s/lsjtaizl6l3572q/803.1-Fractureofhumerus-1692cases-387765controls.mh.pdf?dl=0
803.2	Fracture of radius and ulna	injuries & poisonings	5246	387765	15950	https://www.dropbox.com/s/91egd4x4z21lqrh/803.2-Fractureofradiusandulna-5246cases-387765controls.mh.pdf?dl=0
803.3	Fracture of clavicle or scapula	injuries & poisonings	1521	387765	19675	https://www.dropbox.com/s/p1bm0feqe4j4a1z/803.3-Fractureofclavicleorscapula-1521cases-387765controls.mh.pdf?dl=0
804	Fracture of hand or wrist	injuries & poisonings	3357	387765	17839	https://www.dropbox.com/s/be9xqpy96fwoven/804-Fractureofhandorwrist-3357cases-387765controls.mh.pdf?dl=0
805	Fracture of vertebral column without mention of spinal cord injury	injuries & poisonings	1352	387765	19844	https://www.dropbox.com/s/ds5d3mlm9wh6p87/805-Fractureofvertebralcolumnwithoutmentionofspinalcordinjury-1352cases-387765controls.mh.pdf?dl=0
807	Fracture of ribs	injuries & poisonings	775	387765	20421	https://www.dropbox.com/s/1dt11s8qxp5b4vt/807-Fractureofribs-775cases-387765controls.mh.pdf?dl=0
809	Fracture of unspecified bones	injuries & poisonings	1304	387765	19892	https://www.dropbox.com/s/kxbgzj0eo9nhena/809-Fractureofunspecifiedbones-1304cases-387765controls.mh.pdf?dl=0
818	Intracranial hemorrhage (injury)	injuries & poisonings	508	405554	2899	https://www.dropbox.com/s/vzy1h49m12m6zea/818-Intracranialhemorrhage-injury--508cases-405554controls.mh.pdf?dl=0
819	Skull and face fracture and other intercranial injury	injuries & poisonings	2957	405554	450	https://www.dropbox.com/s/drb2r9vy7jciofh/819-Skullandfacefractureandotherintercranialinjury-2957cases-405554controls.mh.pdf?dl=0
823	Torus fracture	injuries & poisonings	1674	385157	22130	https://www.dropbox.com/s/mq78gjwnef9bcdr/823-Torusfracture-1674cases-385157controls.mh.pdf?dl=0
830	Dislocation	injuries & poisonings	2094	391457	15410	https://www.dropbox.com/s/hcyvxpsqebrbnwm/830-Dislocation-2094cases-391457controls.mh.pdf?dl=0
835	Internal derangement of knee	injuries & poisonings	15430	391457	2074	https://www.dropbox.com/s/qvqdvjv20opr7oc/835-Internalderangementofknee-15430cases-391457controls.mh.pdf?dl=0
836	Traumatic arthropathy	injuries & poisonings	528	391457	16976	https://www.dropbox.com/s/rlpgcxtzhh64hhi/836-Traumaticarthropathy-528cases-391457controls.mh.pdf?dl=0
850	Hemorrhage or hematoma complicating a procedure	injuries & poisonings	5329	394929	8703	https://www.dropbox.com/s/vverypulrxel5of/850-Hemorrhageorhematomacomplicatingaprocedure-5329cases-394929controls.mh.pdf?dl=0
853	Complication of colostomy or enterostomy	injuries & poisonings	502	394929	13530	https://www.dropbox.com/s/8yyeinanz7e6eu9/853-Complicationofcolostomyorenterostomy-502cases-394929controls.mh.pdf?dl=0
854	Complications of cardiac or vascular device, implant, and graft	injuries & poisonings	1789	394929	12243	https://www.dropbox.com/s/n77b4xl4kcps1su/854-Complicationsofcardiacvasculardevice-implant-andgraft-1789cases-394929controls.mh.pdf?dl=0
857	Mechanical complication of unspecified genitourinary device, implant, and graft	injuries & poisonings	1241	394929	12791	https://www.dropbox.com/s/oy67bl474c3p4cr/857-Mechanicalcomplicationofunspecifiedgenitourinarydevice-implant-andgraft-1241cases-394929controls.mh.pdf?dl=0
858	Complication of internal orthopedic device	injuries & poisonings	3167	394929	10865	https://www.dropbox.com/s/221047ziwv13kta/858-Complicationofinternalorthopedicdevice-3167cases-394929controls.mh.pdf?dl=0
859	Complication due to other implant and internal device	injuries & poisonings	3265	394929	10767	https://www.dropbox.com/s/rdrzjl0iv0nj5cq/859-Complicationduetootherimplantandinternaldevice-3265cases-394929controls.mh.pdf?dl=0
870	Open wounds of head; neck; and trunk	injuries & poisonings	3837	400426	4698	https://www.dropbox.com/s/eg7ll5rd953ayki/870-Openwoundsofhead-neck-andtrunk-3837cases-400426controls.mh.pdf?dl=0
870.3	Other open wound of head and face	injuries & poisonings	2919	400426	5616	https://www.dropbox.com/s/oreo92oj92sw997/870.3-Otheropenwoundofheadandface-2919cases-400426controls.mh.pdf?dl=0
871	Open wounds of extremities	injuries & poisonings	4219	400426	4316	https://www.dropbox.com/s/sp0ddiuu1khivoe/871-Openwoundsofextremities-4219cases-400426controls.mh.pdf?dl=0
907	Injuries to the nervous system	injuries & poisonings	1315	407496	150	https://www.dropbox.com/s/b2t3659rrlgocye/907-Injuriestothenervoussystem-1315cases-407496controls.mh.pdf?dl=0
915	Superficial injury without mention of infection	injuries & poisonings	4289	403595	1077	https://www.dropbox.com/s/jxvqhjf2mrqa0jk/915-Superficialinjurywithoutmentionofinfection-4289cases-403595controls.mh.pdf?dl=0
916	Contusion	injuries & poisonings	1486	407475	0	https://www.dropbox.com/s/7kkei5irjmf3s7i/916-Contusion-1486cases-407475controls.mh.pdf?dl=0
946	Anaphylactic shock NOS	injuries & poisonings	548	404817	3596	https://www.dropbox.com/s/xhpyer67ttqr80m/946-AnaphylacticshockNOS-548cases-404817controls.mh.pdf?dl=0
960	Poisoning by antibiotics	injuries & poisonings	18430	381797	8734	https://www.dropbox.com/s/j4t2zt9bom5i5vb/960-Poisoningbyantibiotics-18430cases-381797controls.mh.pdf?dl=0
960.2	Allergy or adverse effect of penicillin	injuries & poisonings	16090	381797	11074	https://www.dropbox.com/s/nfpf37nj1ivctyn/960.2-Allergyadverseeffectofpenicillin-16090cases-381797controls.mh.pdf?dl=0
961	Poisoning by other anti-infectives	injuries & poisonings	1256	381797	25908	https://www.dropbox.com/s/vqkxr57vw6yi1c2/961-Poisoningbyotheranti-infectives-1256cases-381797controls.mh.pdf?dl=0
961.1	Poisoning or allergy of sulfonamides	injuries & poisonings	874	381797	26290	https://www.dropbox.com/s/34gqgei518off9l/961.1-Poisoningallergyofsulfonamides-874cases-381797controls.mh.pdf?dl=0
965	Poisoning by analgesics, antipyretics, and antirheumatics	injuries & poisonings	6910	381797	20254	https://www.dropbox.com/s/ymnhw0uouvxnvxj/965-Poisoningbyanalgesics-antipyretics-andantirheumatics-6910cases-381797controls.mh.pdf?dl=0
965.1	Opiates and related narcotics causing adverse effects in therapeutic use	injuries & poisonings	1150	381797	26014	https://www.dropbox.com/s/1tp19y2tg4svjsl/965.1-Opiatesandrelatednarcoticscausingadverseeffectsintherapeuticuse-1150cases-381797controls.mh.pdf?dl=0
966	Poisoning by anticonvulsants and anti-Parkinsonism drugs	injuries & poisonings	509	381797	26655	https://www.dropbox.com/s/68o34e41m7pehdu/966-.mh.pdf?dl=0
967	Adverse effects of sedatives or other central nervous system depressants and anesthetics	injuries & poisonings	588	381797	26576	https://www.dropbox.com/s/gu42g5lg2zgw75e/967-.mh.pdf?dl=0
969	Poisoning by psychotropic agents	injuries & poisonings	1940	381797	25224	https://www.dropbox.com/s/dzqv9z666juwczu/969-.mh.pdf?dl=0
979	Adverse drug events and drug allergies	injuries & poisonings	695	381797	26469	https://www.dropbox.com/s/0utft5dbznrqq0f/979-.mh.pdf?dl=0
990	Effects radiation NOS	injuries & poisonings	3130	403295	2536	https://www.dropbox.com/s/pykhowivokebw3k/990-.mh.pdf?dl=0
290	Delirium dementia and amnestic and other cognitive disorders	mental disorders	1970	402383	4608	https://www.dropbox.com/s/j96ip0ehl4sjs9m/290-Deliriumdementiaandamnesticandothercognitivedisorders-1970cases-402383controls.mh.pdf?dl=0
290.1	Dementias	mental disorders	956	402383	5622	https://www.dropbox.com/s/3anlvxvzl3o7xhx/290.1-Dementias-956cases-402383controls.mh.pdf?dl=0
290.2	Delirium due to conditions classified elsewhere	mental disorders	654	402383	5924	https://www.dropbox.com/s/xyqsi5h7f1xkv7b/290.2-Deliriumduetoconditionsclassifiedelsewhere-654cases-402383controls.mh.pdf?dl=0
291	Other specified nonpsychotic and or or transient mental disorders	mental disorders	641	402383	5937	https://www.dropbox.com/s/sfbyplegngl9s4a/291-Otherspecifiednonpsychoticandortransientmentaldisorders-641cases-402383controls.mh.pdf?dl=0
292	Neurological disorders	mental disorders	4655	402383	1923	https://www.dropbox.com/s/4058c1fro4scust/292-Neurologicaldisorders-4655cases-402383controls.mh.pdf?dl=0
292.1	Aphasia or speech disturbance	mental disorders	1514	402383	5064	https://www.dropbox.com/s/i20z2m70dan02m6/292.1-Aphasiaspeechdisturbance-1514cases-402383controls.mh.pdf?dl=0
292.3	Memory loss	mental disorders	700	402383	5878	https://www.dropbox.com/s/ygehvdqff8haj23/292.3-Memoryloss-700cases-402383controls.mh.pdf?dl=0
292.4	Altered mental status	mental disorders	2189	402383	4389	https://www.dropbox.com/s/doiaoqjp4a2vtjv/292.4-Alteredmentalstatus-2189cases-402383controls.mh.pdf?dl=0
293	Symptoms involving head and neck	mental disorders	2986	405975	0	https://www.dropbox.com/s/dwr5381phubiti5/293-Symptomsinvolvingheadandneck-2986cases-405975controls.mh.pdf?dl=0
293.1	Swelling, mass, or lump in head and neck [Space-occupying lesion, intracranial NOS]	mental disorders	907	405975	2079	https://www.dropbox.com/s/c4a0oks5k63g7ek/293.1-Swelling-mass-orlumpinheadandneck-Space-occupyinglesion-intracranialNOS--907cases-405975controls.mh.pdf?dl=0
295	Schizophrenia and other psychotic disorders	mental disorders	850	365476	42635	https://www.dropbox.com/s/v2b4nsua5f2o8ex/295-Schizophreniaandotherpsychoticdisorders-850cases-365476controls.mh.pdf?dl=0
295.1	Schizophrenia	mental disorders	571	365476	42914	https://www.dropbox.com/s/9t2dvin0rgh5s63/295.1-Schizophrenia-571cases-365476controls.mh.pdf?dl=0
296	Mood disorders	mental disorders	12560	365476	30925	https://www.dropbox.com/s/hpgjpu2ipbk0tui/296-Mooddisorders-12560cases-365476controls.mh.pdf?dl=0
296.1	Bipolar	mental disorders	1064	365476	42421	https://www.dropbox.com/s/m9td49dfv2m5k8l/296.1-Bipolar-1064cases-365476controls.mh.pdf?dl=0
296.2	Depression	mental disorders	11901	365476	31584	https://www.dropbox.com/s/e0cmzhot1gjuv1g/296.2-Depression-11901cases-365476controls.mh.pdf?dl=0
300	Anxiety disorders	mental disorders	6939	365476	36546	https://www.dropbox.com/s/anvwymkhvk9usbg/300-Anxietydisorders-6939cases-365476controls.mh.pdf?dl=0
300.1	Anxiety disorder	mental disorders	6375	365476	37110	https://www.dropbox.com/s/1rcuc6xhi9ci135/300.1-Anxietydisorder-6375cases-365476controls.mh.pdf?dl=0
300.12	Agorophobia, social phobia, and panic disorder	mental disorders	709	365476	42776	https://www.dropbox.com/s/xqf5xg0n93v3mg4/300.12-Agorophobia-socialphobia-andpanicdisorder-709cases-365476controls.mh.pdf?dl=0
300.13	Phobia	mental disorders	503	365476	42982	https://www.dropbox.com/s/8ch1x0q84scsav3/300.13-Phobia-503cases-365476controls.mh.pdf?dl=0
303	Psychogenic and somatoform disorders	mental disorders	529	365476	42956	https://www.dropbox.com/s/tpza73wjn3nx61j/303-Psychogenicandsomatoformdisorders-529cases-365476controls.mh.pdf?dl=0
306	Other mental disorder	mental disorders	28791	365476	14694	https://www.dropbox.com/s/a36xmr47f454u4a/306-Othermentaldisorder-28791cases-365476controls.mh.pdf?dl=0
317	Alcohol-related disorders	mental disorders	12922	379355	16684	https://www.dropbox.com/s/kmo1cca9zczswak/317-Alcohol-relateddisorders-12922cases-379355controls.mh.pdf?dl=0
317.1	Alcoholism	mental disorders	8968	379355	20638	https://www.dropbox.com/s/m4wbcimw9apbb3x/317.1-Alcoholism-8968cases-379355controls.mh.pdf?dl=0
317.11	Alcoholic liver damage	mental disorders	802	379355	28804	https://www.dropbox.com/s/spxbwwkkqpgibuv/317.11-Alcoholicliverdamage-802cases-379355controls.mh.pdf?dl=0
318	Tobacco use disorder	mental disorders	19780	379355	9826	https://www.dropbox.com/s/xgo2rqtml4sqzfe/318-Tobaccousedisorder-19780cases-379355controls.mh.pdf?dl=0
710	Osteomyelitis, periostitis, and other infections involving bone	musculoskeletal	612	365819	42530	https://www.dropbox.com/s/yl03ncvmchqivka/710-Osteomyelitis-periostitis-andotherinfectionsinvolvingbone-612cases-365819controls.mh.pdf?dl=0
710.1	Osteomyelitis	musculoskeletal	565	365819	42577	https://www.dropbox.com/s/io565bhe515a3fy/710.1-Osteomyelitis-565cases-365819controls.mh.pdf?dl=0
714	Rheumatoid arthritis and other inflammatory polyarthropathies	musculoskeletal	4879	365085	38997	https://www.dropbox.com/s/46ai5u3c8lcge41/714-Rheumatoidarthritisandotherinflammatorypolyarthropathies-4879cases-365085controls.mh.pdf?dl=0
714.1	Rheumatoid arthritis	musculoskeletal	4412	365085	39464	https://www.dropbox.com/s/2tpaewx1v62jtmx/714.1-Rheumatoidarthritis-4412cases-365085controls.mh.pdf?dl=0
715	Other inflammatory spondylopathies	musculoskeletal	1671	365085	42205	https://www.dropbox.com/s/75ye59h9n6fiezp/715-Otherinflammatoryspondylopathies-1671cases-365085controls.mh.pdf?dl=0
715.2	Ankylosing spondylitis	musculoskeletal	620	365085	43256	https://www.dropbox.com/s/ri1igbt9pgl0k8s/715.2-Ankylosingspondylitis-620cases-365085controls.mh.pdf?dl=0
716	Other arthropathies	musculoskeletal	38715	365819	4427	https://www.dropbox.com/s/ezvj0izlyl3yf2x/716-Otherarthropathies-38715cases-365819controls.mh.pdf?dl=0
716.1	Unspecified polyarthropathy or polyarthritis	musculoskeletal	3535	365819	39607	https://www.dropbox.com/s/1vyj7q6rl6rjc6q/716.1-Unspecifiedpolyarthropathyorpolyarthritis-3535cases-365819controls.mh.pdf?dl=0
716.2	Unspecified monoarthritis	musculoskeletal	15790	365819	27352	https://www.dropbox.com/s/syeaffk8r23b32k/716.2-Unspecifiedmonoarthritis-15790cases-365819controls.mh.pdf?dl=0
716.9	Arthropathy NOS	musculoskeletal	37043	365819	6099	https://www.dropbox.com/s/wtz9xcqzgnlx9wc/716.9-ArthropathyNOS-37043cases-365819controls.mh.pdf?dl=0
717	Polymyalgia Rheumatica	musculoskeletal	1152	407809	0	https://www.dropbox.com/s/yqxct9f08nd8t1x/717-PolymyalgiaRheumatica-1152cases-407809controls.mh.pdf?dl=0
720	Spinal stenosis	musculoskeletal	3733	391917	13311	https://www.dropbox.com/s/zd0vx84m4k5jpwz/720-Spinalstenosis-3733cases-391917controls.mh.pdf?dl=0
721	Spondylosis and allied disorders	musculoskeletal	7930	391917	9114	https://www.dropbox.com/s/4ns6yt1ixoqx7uh/721-Spondylosisandallieddisorders-7930cases-391917controls.mh.pdf?dl=0
721.1	Spondylosis without myelopathy	musculoskeletal	5077	391917	11967	https://www.dropbox.com/s/n6lwqijhggpt5iz/721.1-Spondylosiswithoutmyelopathy-5077cases-391917controls.mh.pdf?dl=0
722	Intervertebral disc disorders	musculoskeletal	9241	391917	7803	https://www.dropbox.com/s/459d2aq9mc5hi72/722-Intervertebraldiscdisorders-9241cases-391917controls.mh.pdf?dl=0
722.1	Displacement of intervertebral disc	musculoskeletal	513	391917	16531	https://www.dropbox.com/s/54zlml969k9xiu8/722.1-Displacementofintervertebraldisc-513cases-391917controls.mh.pdf?dl=0
722.6	Degeneration of intervertebral disc	musculoskeletal	2846	391917	14198	https://www.dropbox.com/s/7y2op9q7y2essei/722.6-Degenerationofintervertebraldisc-2846cases-391917controls.mh.pdf?dl=0
722.9	Other and unspecified disc disorder	musculoskeletal	4434	391917	12610	https://www.dropbox.com/s/t2niy1i2k262j2n/722.9-Otherandunspecifieddiscdisorder-4434cases-391917controls.mh.pdf?dl=0
723	Other disorders of cervical region	musculoskeletal	521	391917	16523	https://www.dropbox.com/s/sxkjo41pigbobp4/723-Otherdisordersofcervicalregion-521cases-391917controls.mh.pdf?dl=0
724	Other and unspecified disorders of back	musculoskeletal	2077	391917	14967	https://www.dropbox.com/s/8mr1yp45ip8sphi/724-Otherandunspecifieddisordersofback-2077cases-391917controls.mh.pdf?dl=0
724.9	Other unspecified back disorders	musculoskeletal	1617	391917	15427	https://www.dropbox.com/s/kwzphu68uu0u10l/724.9-Otherunspecifiedbackdisorders-1617cases-391917controls.mh.pdf?dl=0
726	Peripheral enthesopathies and allied syndromes	musculoskeletal	14983	378711	15267	https://www.dropbox.com/s/eivz26oovrb8k6z/726-Peripheralenthesopathiesandalliedsyndromes-14983cases-378711controls.mh.pdf?dl=0
726.1	Enthesopathy	musculoskeletal	9668	378711	20582	https://www.dropbox.com/s/509199g1c9tkzj6/726.1-Enthesopathy-9668cases-378711controls.mh.pdf?dl=0
726.3	Bursitis	musculoskeletal	858	378711	29392	https://www.dropbox.com/s/oxmbfg5k2281nns/726.3-Bursitis-858cases-378711controls.mh.pdf?dl=0
727	Other disorders of synovium, tendon, and bursa	musculoskeletal	7629	378711	22621	https://www.dropbox.com/s/3aa7oervb1rx4d0/727-Otherdisordersofsynovium-tendon-andbursa-7629cases-378711controls.mh.pdf?dl=0
727.1	Synovitis and tenosynovitis	musculoskeletal	2754	378711	27496	https://www.dropbox.com/s/m2rpsuy5m2kbq0e/727.1-Synovitisandtenosynovitis-2754cases-378711controls.mh.pdf?dl=0
727.4	Ganglion and cyst of synovium, tendon, and bursa	musculoskeletal	3185	378711	27065	https://www.dropbox.com/s/h7s431kezrafqdf/727.4-Ganglionandcystofsynovium-tendon-andbursa-3185cases-378711controls.mh.pdf?dl=0
727.5	Rupture of synovium	musculoskeletal	593	378711	29657	https://www.dropbox.com/s/8f9aiziwaj4uiv8/727.5-Ruptureofsynovium-593cases-378711controls.mh.pdf?dl=0
728	Disorders of muscle, ligament, and fascia	musculoskeletal	4488	378711	25762	https://www.dropbox.com/s/66n2nmhevahsr9w/728-Disordersofmuscle-ligament-andfascia-4488cases-378711controls.mh.pdf?dl=0
728.7	Fasciitis	musculoskeletal	3843	378711	26407	https://www.dropbox.com/s/ymy44wrwlu6dx7k/728.7-Fasciitis-3843cases-378711controls.mh.pdf?dl=0
728.71	Contracture of palmar fascia [Dupuytren's disease]	musculoskeletal	3503	378711	26747	https://www.dropbox.com/s/lrtxs8mw61s5hic/728.71-Contractureofpalmarfascia-Dupuytrensdisease--3503cases-378711controls.mh.pdf?dl=0
729	Other disorders of soft tissues	musculoskeletal	6170	378711	24080	https://www.dropbox.com/s/xxfhou6es36a5ps/729-Otherdisordersofsofttissues-6170cases-378711controls.mh.pdf?dl=0
729.1	Rheumatism, unspecified and fibrositis	musculoskeletal	1010	378711	29240	https://www.dropbox.com/s/fintkjfhsz39ory/729.1-Rheumatism-unspecifiedandfibrositis-1010cases-378711controls.mh.pdf?dl=0
733	Other disorders of bone and cartilage	musculoskeletal	3773	391041	14147	https://www.dropbox.com/s/ad5gela1frfr0yl/733-Otherdisordersofboneandcartilage-3773cases-391041controls.mh.pdf?dl=0
733.4	Aseptic necrosis of bone	musculoskeletal	542	391041	17378	https://www.dropbox.com/s/v26yfcva8dlsjdj/733.4-Asepticnecrosisofbone-542cases-391041controls.mh.pdf?dl=0
733.8	Malunion and nonunion of fracture	musculoskeletal	1268	391041	16652	https://www.dropbox.com/s/plng2p4knusib4u/733.8-Malunionandnonunionoffracture-1268cases-391041controls.mh.pdf?dl=0
735	Acquired foot deformities	musculoskeletal	9865	394914	4182	https://www.dropbox.com/s/yd96m21wbu3c7zv/735-Acquiredfootdeformities-9865cases-394914controls.mh.pdf?dl=0
735.2	Acquired toe deformities	musculoskeletal	5144	394914	8903	https://www.dropbox.com/s/t4vl76dqpv3b8wl/735.2-Acquiredtoedeformities-5144cases-394914controls.mh.pdf?dl=0
735.21	Hammer toe (acquired)	musculoskeletal	1939	394914	12108	https://www.dropbox.com/s/9gdhpvlr0rzu5mf/735.21-Hammertoe-acquired--1939cases-394914controls.mh.pdf?dl=0
735.23	Hallux rigidus	musculoskeletal	1561	394914	12486	https://www.dropbox.com/s/b1k4ghnqc04jris/735.23-Halluxrigidus-1561cases-394914controls.mh.pdf?dl=0
735.3	Hallux valgus (Bunion)	musculoskeletal	6699	394914	7348	https://www.dropbox.com/s/ryb0xms8kz0oges/735.3-Halluxvalgus-Bunion--6699cases-394914controls.mh.pdf?dl=0
736	Other acquired deformities of limbs	musculoskeletal	1649	394914	12398	https://www.dropbox.com/s/w9v0qyanbonzlh8/736-Otheracquireddeformitiesoflimbs-1649cases-394914controls.mh.pdf?dl=0
737	Curvature of spine	musculoskeletal	1134	394914	12913	https://www.dropbox.com/s/bfffknts2ntaixa/737-Curvatureofspine-1134cases-394914controls.mh.pdf?dl=0
737.3	Kyphoscoliosis and scoliosis	musculoskeletal	1063	394914	12984	https://www.dropbox.com/s/l5ohrwvair80mjk/737.3-Kyphoscoliosisandscoliosis-1063cases-394914controls.mh.pdf?dl=0
738	Other acquired musculoskeletal deformity	musculoskeletal	1921	394914	12126	https://www.dropbox.com/s/kyyak5i4g94xz2u/738-Otheracquiredmusculoskeletaldeformity-1921cases-394914controls.mh.pdf?dl=0
738.4	Acquired spondylolisthesis	musculoskeletal	1521	394914	12526	https://www.dropbox.com/s/4a9zbvem2ludnmw/738.4-Acquiredspondylolisthesis-1521cases-394914controls.mh.pdf?dl=0
740	Osteoarthrosis	musculoskeletal	28439	380522	0	https://www.dropbox.com/s/jodxpow1nu4kiiu/740-Osteoarthrosis-28439cases-380522controls.mh.pdf?dl=0
740.1	Osteoarthritis; localized	musculoskeletal	17691	380522	10748	https://www.dropbox.com/s/weh545gi42g7ac3/740.1-Osteoarthritis-localized-17691cases-380522controls.mh.pdf?dl=0
740.11	Osteoarthrosis, localized, primary	musculoskeletal	9069	380522	19370	https://www.dropbox.com/s/4kzrb8swgt4kqyg/740.11-Osteoarthrosis-localized-primary-9069cases-380522controls.mh.pdf?dl=0
740.2	Osteoarthrosis, generalized	musculoskeletal	599	380522	27840	https://www.dropbox.com/s/n1ot8sk41v6vsqo/740.2-Osteoarthrosis-generalized-599cases-380522controls.mh.pdf?dl=0
740.9	Osteoarthrosis NOS	musculoskeletal	12436	380522	16003	https://www.dropbox.com/s/v0pqxm4hzs9n9vg/740.9-OsteoarthrosisNOS-12436cases-380522controls.mh.pdf?dl=0
741	Symptoms and disorders of the joints	musculoskeletal	3634	402633	2694	https://www.dropbox.com/s/2noemcmhxz1feu6/741-Symptomsanddisordersofthejoints-3634cases-402633controls.mh.pdf?dl=0
741.2	Stiffness of joint	musculoskeletal	615	402633	5713	https://www.dropbox.com/s/znc5sm5c8nz9me0/741.2-Stiffnessofjoint-615cases-402633controls.mh.pdf?dl=0
741.4	Joint effusions	musculoskeletal	1425	402633	4903	https://www.dropbox.com/s/mclpu5fh17xpfnp/741.4-Jointeffusions-1425cases-402633controls.mh.pdf?dl=0
742	Derangement of joint, non-traumatic	musculoskeletal	2913	402633	3415	https://www.dropbox.com/s/1nwn17hweqjquu9/742-Derangementofjoint-non-traumatic-2913cases-402633controls.mh.pdf?dl=0
742.8	Articular cartilage disorder	musculoskeletal	500	402633	5828	https://www.dropbox.com/s/c0u1ut5d9xatvks/742.8-Articularcartilagedisorder-500cases-402633controls.mh.pdf?dl=0
742.9	Other derangement of joint	musculoskeletal	2000	402633	4328	https://www.dropbox.com/s/tb4homakthu9dkz/742.9-Otherderangementofjoint-2000cases-402633controls.mh.pdf?dl=0
743	Osteoporosis, osteopenia and pathological fracture	musculoskeletal	7682	401279	0	https://www.dropbox.com/s/iatdz5aph6tm5r1/743-Osteoporosis-osteopeniaandpathologicalfracture-7682cases-401279controls.mh.pdf?dl=0
743.1	Osteoporosis	musculoskeletal	6484	401279	1198	https://www.dropbox.com/s/h5kxryqua4yxyc0/743.1-Osteoporosis-6484cases-401279controls.mh.pdf?dl=0
743.11	Osteoporosis NOS	musculoskeletal	5622	401279	2060	https://www.dropbox.com/s/66pq76e037692wd/743.11-OsteoporosisNOS-5622cases-401279controls.mh.pdf?dl=0
743.13	Other specified osteoporosis	musculoskeletal	532	401279	7150	https://www.dropbox.com/s/i3lw0j1sjys5kir/743.13-Otherspecifiedosteoporosis-532cases-401279controls.mh.pdf?dl=0
743.2	Pathologic fracture	musculoskeletal	514	401279	7168	https://www.dropbox.com/s/8pirk90a9twm0j5/743.2-Pathologicfracture-514cases-401279controls.mh.pdf?dl=0
743.9	Osteopenia or other disorder of bone and cartilage	musculoskeletal	820	401279	6862	https://www.dropbox.com/s/eeqp5bje9cvd0rm/743.9-Osteopeniaorotherdisorderofboneandcartilage-820cases-401279controls.mh.pdf?dl=0
745	Pain in joint	musculoskeletal	8037	400924	0	https://www.dropbox.com/s/p85c0yqb48qa22m/745-Paininjoint-8037cases-400924controls.mh.pdf?dl=0
145	Cancer of mouth	neoplasms	643	406821	1497	https://www.dropbox.com/s/ucr17cpa38ait8c/145-Cancerofmouth-643cases-406821controls.mh.pdf?dl=0
149	Cancer of larynx, pharynx, nasal cavities	neoplasms	628	406821	1512	https://www.dropbox.com/s/gemfld710oe9ybg/149-Canceroflarynx-pharynx-nasalcavities-628cases-406821controls.mh.pdf?dl=0
150	Cancer of esophagus	neoplasms	720	393372	14869	https://www.dropbox.com/s/mn4wczqwyyoomw8/150-Cancerofesophagus-720cases-393372controls.mh.pdf?dl=0
151	Cancer of stomach	neoplasms	554	393372	15035	https://www.dropbox.com/s/zfadtfntwknbetx/151-Cancerofstomach-554cases-393372controls.mh.pdf?dl=0
153	Colorectal cancer	neoplasms	4562	382756	21643	https://www.dropbox.com/s/qa4sxhk7bnt846z/153-Colorectalcancer-4562cases-382756controls.mh.pdf?dl=0
153.2	Colon cancer	neoplasms	3051	382756	23154	https://www.dropbox.com/s/m4aj5apvwjays5j/153.2-Coloncancer-3051cases-382756controls.mh.pdf?dl=0
153.3	Malignant neoplasm of rectum, rectosigmoid junction, and anus	neoplasms	2095	382756	24110	https://www.dropbox.com/s/jykbsmh458n8wgq/153.3-Malignantneoplasmofrectum-rectosigmoidjunction-andanus-2095cases-382756controls.mh.pdf?dl=0
157	Pancreatic cancer	neoplasms	589	393372	15000	https://www.dropbox.com/s/u1gn6on5pnp5qne/157-Pancreaticcancer-589cases-393372controls.mh.pdf?dl=0
158	Neoplasm of unspecified nature of digestive system	neoplasms	1056	393372	14533	https://www.dropbox.com/s/df2argp3qlfzrq9/158-Neoplasmofunspecifiednatureofdigestivesystem-1056cases-393372controls.mh.pdf?dl=0
159	Malignant neoplasm of other and ill-defined sites within the digestive organs and peritoneum	neoplasms	5584	393372	10005	https://www.dropbox.com/s/cexa3wq9093duph/159-Malignantneoplasmofotherandill-definedsiteswithinthedigestiveorgansandperitoneum-5584cases-393372controls.mh.pdf?dl=0
165	Cancer within the respiratory system	neoplasms	2700	406226	35	https://www.dropbox.com/s/hw4gx7jjh0j9gd7/165-Cancerwithintherespiratorysystem-2700cases-406226controls.mh.pdf?dl=0
165.1	Cancer of bronchus; lung	neoplasms	2101	406226	634	https://www.dropbox.com/s/o06b8g3jelcsm2x/165.1-Cancerofbronchus-lung-2101cases-406226controls.mh.pdf?dl=0
172	Skin cancer	neoplasms	13752	395071	138	https://www.dropbox.com/s/cwmvdteae26h1o7/172-Skincancer-13752cases-395071controls.mh.pdf?dl=0
172.1	Melanomas of skin, dx or hx	neoplasms	2691	395071	11199	https://www.dropbox.com/s/ag8xfpm9up7xlsd/172.1-Melanomasofskin-dxorhx-2691cases-395071controls.mh.pdf?dl=0
172.11	Melanomas of skin	neoplasms	2691	395071	11199	https://www.dropbox.com/s/vrxljr55t1fcpf9/172.11-Melanomasofskin-2691cases-395071controls.mh.pdf?dl=0
172.2	Other non-epithelial cancer of skin	neoplasms	11149	395071	2741	https://www.dropbox.com/s/lx7nnqtl18926wv/172.2-Othernon-epithelialcancerofskin-11149cases-395071controls.mh.pdf?dl=0
172.3	Carcinoma in situ of skin	neoplasms	667	395071	13223	https://www.dropbox.com/s/kopsa8v12eor0bl/172.3-Carcinomainsituofskin-667cases-395071controls.mh.pdf?dl=0
174	Breast cancer	neoplasms	12898	388549	7514	https://www.dropbox.com/s/hpd08l0wabd9cc6/174-Breastcancer-12898cases-388549controls.mh.pdf?dl=0
174.1	Breast cancer [female]	neoplasms	12671	388549	7741	https://www.dropbox.com/s/8djcjbswionckwb/174.1-Breastcancer-female--12671cases-388549controls.mh.pdf?dl=0
174.11	Malignant neoplasm of female breast	neoplasms	11874	388549	8538	https://www.dropbox.com/s/j2qpc7058vcsmk9/174.11-Malignantneoplasmoffemalebreast-11874cases-388549controls.mh.pdf?dl=0
175	Acquired absence of breast	neoplasms	2415	387566	18980	https://www.dropbox.com/s/4p1j1ea22ba44xq/175-Acquiredabsenceofbreast-2415cases-387566controls.mh.pdf?dl=0
180	Cervical cancer and dysplasia	neoplasms	3653	381902	23406	https://www.dropbox.com/s/p0u10mokgqp8uev/180-Cervicalcanceranddysplasia-3653cases-381902controls.mh.pdf?dl=0
180.1	Cervical cancer	neoplasms	1659	381902	25400	https://www.dropbox.com/s/29uvzhzfdbrvf5w/180.1-Cervicalcancer-1659cases-381902controls.mh.pdf?dl=0
180.3	Cervical intraepithelial neoplasia [CIN] [Cervical dysplasia]	neoplasms	2090	381902	24969	https://www.dropbox.com/s/9x843yuv0f00v0i/180.3-Cervicalintraepithelialneoplasia-CIN--Cervicaldysplasia--2090cases-381902controls.mh.pdf?dl=0
182	Malignant neoplasm of uterus	neoplasms	1284	381967	25710	https://www.dropbox.com/s/ysnbjkvzo710gt8/182-Malignantneoplasmofuterus-1284cases-381967controls.mh.pdf?dl=0
184	Cancer of other female genital organs	neoplasms	2463	389695	16803	https://www.dropbox.com/s/rp5h3xe8dgc4l9m/184-Cancerofotherfemalegenitalorgans-2463cases-389695controls.mh.pdf?dl=0
184.1	Malignant neoplasm of ovary and other uterine adnexa	neoplasms	2127	389695	17139	https://www.dropbox.com/s/lio4lye1f836ajr/184.1-Malignantneoplasmofovaryandotheruterineadnexa-2127cases-389695controls.mh.pdf?dl=0
184.11	Malignant neoplasm of ovary	neoplasms	2103	389695	17163	https://www.dropbox.com/s/b1gv1reix2hnyx5/184.11-Malignantneoplasmofovary-2103cases-389695controls.mh.pdf?dl=0
187.2	Malignant neoplasm of testis	neoplasms	2981	401788	4192	https://www.dropbox.com/s/3v2ywux2py7kptg/187.2-Malignantneoplasmoftestis-2981cases-401788controls.mh.pdf?dl=0
189	Cancer of urinary organs (incl. kidney and bladder)	neoplasms	4165	404796	0	https://www.dropbox.com/s/qa2n05d3uxp8ms9/189-Cancerofurinaryorgans-incl.kidneyandbladder--4165cases-404796controls.mh.pdf?dl=0
189.1	Cancer of kidney and renal pelvis	neoplasms	1045	404796	3120	https://www.dropbox.com/s/cbmlwmxeb81y67p/189.1-Cancerofkidneyandrenalpelvis-1045cases-404796controls.mh.pdf?dl=0
189.11	Malignant neoplasm of kidney, except pelvis	neoplasms	1002	404796	3163	https://www.dropbox.com/s/7j3xanlegbbp034/189.11-Malignantneoplasmofkidney-exceptpelvis-1002cases-404796controls.mh.pdf?dl=0
189.2	Cancer of bladder	neoplasms	2427	404796	1738	https://www.dropbox.com/s/prxoasrcvnwt6yl/189.2-Cancerofbladder-2427cases-404796controls.mh.pdf?dl=0
189.21	Malignant neoplasm of bladder	neoplasms	2146	404796	2019	https://www.dropbox.com/s/evvwdwgstiq2ju0/189.21-Malignantneoplasmofbladder-2146cases-404796controls.mh.pdf?dl=0
191	Manlignant and unknown neoplasms of brain and nervous system	neoplasms	655	407239	1067	https://www.dropbox.com/s/s9w9u0dlge1ze0c/191-Manlignantandunknownneoplasmsofbrainandnervoussystem-655cases-407239controls.mh.pdf?dl=0
191.1	Cancer of brain and nervous system	neoplasms	531	407239	1191	https://www.dropbox.com/s/snvi60ib5s29xld/191.1-Cancerofbrainandnervoussystem-531cases-407239controls.mh.pdf?dl=0
195	Cancer, suspected or other	neoplasms	16725	370604	21632	https://www.dropbox.com/s/f3l97svjftx64q2/195-Cancer-suspectedorother-16725cases-370604controls.mh.pdf?dl=0
195.1	Malignant neoplasm, other	neoplasms	15979	370604	22378	https://www.dropbox.com/s/torfh6dz0mrgl9x/195.1-Malignantneoplasm-other-15979cases-370604controls.mh.pdf?dl=0
197	Chemotherapy	neoplasms	21798	370604	16559	https://www.dropbox.com/s/u7r16b2ml0x4sjo/197-Chemotherapy-21798cases-370604controls.mh.pdf?dl=0
198	Secondary malignant neoplasm	neoplasms	9483	370604	28874	https://www.dropbox.com/s/3l1yntiypeb92c3/198-Secondarymalignantneoplasm-9483cases-370604controls.mh.pdf?dl=0
198.1	Secondary malignancy of lymph nodes	neoplasms	5379	370604	32978	https://www.dropbox.com/s/adc9qvolcgf0sms/198.1-Secondarymalignancyoflymphnodes-5379cases-370604controls.mh.pdf?dl=0
198.2	Secondary malignancy of respiratory organs	neoplasms	2211	370604	36146	https://www.dropbox.com/s/oi405tijyotn1jv/198.2-Secondarymalignancyofrespiratoryorgans-2211cases-370604controls.mh.pdf?dl=0
198.3	Secondary malignant neoplasm of digestive systems	neoplasms	1519	370604	36838	https://www.dropbox.com/s/x4cuwbr6da6r18x/198.3-Secondarymalignantneoplasmofdigestivesystems-1519cases-370604controls.mh.pdf?dl=0
198.4	Secondary malignant neoplasm of liver	neoplasms	2638	370604	35719	https://www.dropbox.com/s/g6s3360s6nq2ptp/198.4-Secondarymalignantneoplasmofliver-2638cases-370604controls.mh.pdf?dl=0
198.5	Secondary malignancy of brain or spine	neoplasms	806	370604	37551	https://www.dropbox.com/s/gx4clvucggn3s1q/198.5-Secondarymalignancyofbrainspine-806cases-370604controls.mh.pdf?dl=0
198.6	Secondary malignancy of bone	neoplasms	2151	370604	36206	https://www.dropbox.com/s/3tmxaxux8idmfoj/198.6-Secondarymalignancyofbone-2151cases-370604controls.mh.pdf?dl=0
199	Neoplasm of uncertain behavior	neoplasms	1412	370604	36945	https://www.dropbox.com/s/a8qfpwiz9dvfs6a/199-Neoplasmofuncertainbehavior-1412cases-370604controls.mh.pdf?dl=0
200	Myeloproliferative disease	neoplasms	995	404466	3500	https://www.dropbox.com/s/lywd62vzfotk46t/200-Myeloproliferativedisease-995cases-404466controls.mh.pdf?dl=0
202	Cancer of other lymphoid, histiocytic tissue	neoplasms	2270	404466	2225	https://www.dropbox.com/s/hgwme8d2sdbfapm/202-Cancerofotherlymphoid-histiocytictissue-2270cases-404466controls.mh.pdf?dl=0
202.2	Non-Hodgkins lymphoma	neoplasms	1793	404466	2702	https://www.dropbox.com/s/xaxba7uw49injpm/202.2-Non-Hodgkinslymphoma-1793cases-404466controls.mh.pdf?dl=0
202.24	Large cell lymphoma	neoplasms	573	404466	3922	https://www.dropbox.com/s/9jq13s7sohtfgq6/202.24-Largecelllymphoma-573cases-404466controls.mh.pdf?dl=0
204	Leukemia	neoplasms	1661	404466	2834	https://www.dropbox.com/s/8hf2xciccaa6xy6/204-Leukemia-1661cases-404466controls.mh.pdf?dl=0
204.1	Lymphoid leukemia	neoplasms	578	404466	3917	https://www.dropbox.com/s/gtuak02m4k9aoy6/204.1-Lymphoidleukemia-578cases-404466controls.mh.pdf?dl=0
204.12	Lymphoid leukemia, chronic	neoplasms	506	404466	3989	https://www.dropbox.com/s/9jbhpc2cyo3hv3g/204.12-Lymphoidleukemia-chronic-506cases-404466controls.mh.pdf?dl=0
204.4	Multiple myeloma	neoplasms	552	404466	3943	https://www.dropbox.com/s/fytnifmm5edney7/204.4-Multiplemyeloma-552cases-404466controls.mh.pdf?dl=0
208	Benign neoplasm of colon	neoplasms	20204	386011	2746	https://www.dropbox.com/s/m8nhtbtx66hp2jz/208-Benignneoplasmofcolon-20204cases-386011controls.mh.pdf?dl=0
210	Benign neoplasm of lip, oral cavity, and pharynx	neoplasms	984	406821	1156	https://www.dropbox.com/s/ty3ebu3zbbbvvx3/210-Benignneoplasmoflip-oralcavity-andpharynx-984cases-406821controls.mh.pdf?dl=0
211	Benign neoplasm of other parts of digestive system	neoplasms	5280	395301	8380	https://www.dropbox.com/s/peyi7q8kp886x70/211-Benignneoplasmofotherpartsofdigestivesystem-5280cases-395301controls.mh.pdf?dl=0
214	Lipoma	neoplasms	6271	401613	1077	https://www.dropbox.com/s/xdgnx28qgzjqzvq/214-Lipoma-6271cases-401613controls.mh.pdf?dl=0
214.1	Lipoma of skin and subcutaneous tissue	neoplasms	4611	401613	2737	https://www.dropbox.com/s/mkylbt2xn5q14nq/214.1-Lipomaofskinandsubcutaneoustissue-4611cases-401613controls.mh.pdf?dl=0
215	Other benign neoplasm of connective and other soft tissue	neoplasms	1110	401613	6238	https://www.dropbox.com/s/n4emxpvlutmgg14/215-Otherbenignneoplasmofconnectiveandothersofttissue-1110cases-401613controls.mh.pdf?dl=0
216	Benign neoplasm of skin	neoplasms	7722	400618	621	https://www.dropbox.com/s/xz61ltg6kehmwks/216-Benignneoplasmofskin-7722cases-400618controls.mh.pdf?dl=0
217	Vascular hamartomas and non-neoplastic nevi	neoplasms	649	400618	7694	https://www.dropbox.com/s/7ma0o0leo5j6mv4/217-Vascularhamartomasandnon-neoplasticnevi-649cases-400618controls.mh.pdf?dl=0
217.1	Nevus, non-neoplastic	neoplasms	597	400618	7746	https://www.dropbox.com/s/053yaln2pa9d5p4/217.1-Nevus-non-neoplastic-597cases-400618controls.mh.pdf?dl=0
218	Benign neoplasm of uterus	neoplasms	10610	391653	6698	https://www.dropbox.com/s/96lvll6mlmopau3/218-Benignneoplasmofuterus-10610cases-391653controls.mh.pdf?dl=0
218.1	Uterine leiomyoma	neoplasms	10345	391653	6963	https://www.dropbox.com/s/yhptwbdacep5siu/218.1-Uterineleiomyoma-10345cases-391653controls.mh.pdf?dl=0
220	Benign neoplasm of ovary	neoplasms	1482	380325	27154	https://www.dropbox.com/s/j4m397bvqzr4uu5/220-Benignneoplasmofovary-1482cases-380325controls.mh.pdf?dl=0
225	Benign neoplasm of brain and other parts of nervous system	neoplasms	828	407239	894	https://www.dropbox.com/s/ngnurt60l8ivyfg/225-Benignneoplasmofbrainandotherpartsofnervoussystem-828cases-407239controls.mh.pdf?dl=0
225.1	Benign neoplasm of brain, cranial nerves, meninges	neoplasms	774	407239	948	https://www.dropbox.com/s/jmibp31epyak37b/225.1-Benignneoplasmofbrain-cranialnerves-meninges-774cases-407239controls.mh.pdf?dl=0
227	Benign neoplasm of other endocrine glands and related structures	neoplasms	876	407399	686	https://www.dropbox.com/s/m8zfhf0w9bqytdi/227-Benignneoplasmofotherendocrineglandsandrelatedstructures-876cases-407399controls.mh.pdf?dl=0
228	Hemangioma and lymphangioma, any site	neoplasms	1603	407358	0	https://www.dropbox.com/s/o915p3vav1woe6s/228-Hemangiomaandlymphangioma-anysite-1603cases-407358controls.mh.pdf?dl=0
229	Benign neoplasm of unspecified sites	neoplasms	2402	406559	0	https://www.dropbox.com/s/1t57igbghv4u5ni/229-Benignneoplasmofunspecifiedsites-2402cases-406559controls.mh.pdf?dl=0
327	Sleep disorders	neurological	5238	403723	0	https://www.dropbox.com/s/rnzt49d6s826nkt/327-Sleepdisorders-5238cases-403723controls.mh.pdf?dl=0
327.3	Sleep apnea	neurological	4471	403723	767	https://www.dropbox.com/s/a7wm479xd7p9cs0/327.3-Sleepapnea-4471cases-403723controls.mh.pdf?dl=0
331	Other cerebral degenerations	neurological	1112	395209	12640	https://www.dropbox.com/s/qosljp3slqn0xxr/331-Othercerebraldegenerations-1112cases-395209controls.mh.pdf?dl=0
332	Parkinson's disease	neurological	1127	395209	12625	https://www.dropbox.com/s/faholrwiqagldb3/332-Parkinsonsdisease-1127cases-395209controls.mh.pdf?dl=0
333	Extrapyramidal disease and abnormal movement disorders	neurological	891	395209	12861	https://www.dropbox.com/s/4aackgubz4q11p8/333-Extrapyramidaldiseaseandabnormalmovementdisorders-891cases-395209controls.mh.pdf?dl=0
334	Degenerative disease of the spinal cord	neurological	1789	395209	11963	https://www.dropbox.com/s/kmxwe059c8t2a59/334-Degenerativediseaseofthespinalcord-1789cases-395209controls.mh.pdf?dl=0
335	Multiple sclerosis	neurological	1356	395209	12396	https://www.dropbox.com/s/n6lag78qk1k5v2z/335-Multiplesclerosis-1356cases-395209controls.mh.pdf?dl=0
339	Other headache syndromes	neurological	7891	398780	2290	https://www.dropbox.com/s/lfdo1m9nnlcf06r/339-Otherheadachesyndromes-7891cases-398780controls.mh.pdf?dl=0
340	Migraine	neurological	2870	398780	7311	https://www.dropbox.com/s/gn0d2zlth69bl27/340-Migraine-2870cases-398780controls.mh.pdf?dl=0
342	Hemiplegia	neurological	1500	395209	12252	https://www.dropbox.com/s/7uyf8my08p7kxhq/342-Hemiplegia-1500cases-395209controls.mh.pdf?dl=0
344	Other paralytic syndromes	neurological	660	395209	13092	https://www.dropbox.com/s/4ef0cakquqg6mpa/344-Otherparalyticsyndromes-660cases-395209controls.mh.pdf?dl=0
345	Epilepsy, recurrent seizures, convulsions	neurological	5087	395209	8665	https://www.dropbox.com/s/t88y1skzkaj4pli/345-Epilepsy-recurrentseizures-convulsions-5087cases-395209controls.mh.pdf?dl=0
345.1	Epilepsy	neurological	901	395209	12851	https://www.dropbox.com/s/lsvlr0u4p159w1r/345.1-Epilepsy-901cases-395209controls.mh.pdf?dl=0
345.3	Convulsions	neurological	2232	395209	11520	https://www.dropbox.com/s/kbli87ji4q7ykjp/345.3-Convulsions-2232cases-395209controls.mh.pdf?dl=0
348	Other conditions of brain	neurological	1426	395209	12326	https://www.dropbox.com/s/xx7n2sa2bwt6p3e/348-Otherconditionsofbrain-1426cases-395209controls.mh.pdf?dl=0
350	Abnormal movement	neurological	2744	406217	0	https://www.dropbox.com/s/5xszm161ahxl275/350-Abnormalmovement-2744cases-406217controls.mh.pdf?dl=0
350.1	Abnormal involuntary movements	neurological	888	406217	1856	https://www.dropbox.com/s/tsadvwx4ewa3km1/350.1-Abnormalinvoluntarymovements-888cases-406217controls.mh.pdf?dl=0
350.2	Abnormality of gait	neurological	1601	406217	1143	https://www.dropbox.com/s/fdnit7dovpg344y/350.2-Abnormalityofgait-1601cases-406217controls.mh.pdf?dl=0
351	Other peripheral nerve disorders	neurological	12592	394067	2302	https://www.dropbox.com/s/yl98h6n3lvwwx1u/351-Otherperipheralnervedisorders-12592cases-394067controls.mh.pdf?dl=0
352	Disorders of other cranial nerves	neurological	1393	394067	13501	https://www.dropbox.com/s/kmmleo33vy1pxj1/352-Disordersofothercranialnerves-1393cases-394067controls.mh.pdf?dl=0
352.2	Facial nerve disorders [CN7]	neurological	880	394067	14014	https://www.dropbox.com/s/6s5cidp4gpccvtz/352.2-Facialnervedisorders-CN7--880cases-394067controls.mh.pdf?dl=0
353	Nerve root and plexus disorders	neurological	1139	394067	13755	https://www.dropbox.com/s/622ss05jcucic1a/353-Nerverootandplexusdisorders-1139cases-394067controls.mh.pdf?dl=0
357	Inflammatory and toxic neuropathy	neurological	1368	406852	741	https://www.dropbox.com/s/7806b1lq81gflfj/357-Inflammatoryandtoxicneuropathy-1368cases-406852controls.mh.pdf?dl=0
634	Miscarriage; stillbirth	pregnancy complications	5463	400946	2552	https://www.dropbox.com/s/6a82wczrupzngqv/634-Miscarriage-stillbirth-5463cases-400946controls.mh.pdf?dl=0
634.1	Missed abortion or Hydatidiform mole	pregnancy complications	1251	400946	6764	https://www.dropbox.com/s/s31ubp3hxq8nq6a/634.1-MissedabortionHydatidiformmole-1251cases-400946controls.mh.pdf?dl=0
635	Hemorrhage during pregnancy; childbirth and postpartum	pregnancy complications	2005	400946	6010	https://www.dropbox.com/s/psfjdpa6yfft77q/635-Hemorrhageduringpregnancy-childbirthandpostpartum-2005cases-400946controls.mh.pdf?dl=0
635.2	Antepartum hemorrhage, abruptio placentae, and placenta previa	pregnancy complications	866	400946	7149	https://www.dropbox.com/s/y6gj2422bhe18rt/635.2-Antepartumhemorrhage-abruptioplacentae-andplacentaprevia-866cases-400946controls.mh.pdf?dl=0
635.3	Placenta previa and abruptio placenta	pregnancy complications	1274	400946	6741	https://www.dropbox.com/s/00d1xihd4gdqtse/635.3-Placentapreviaandabruptioplacenta-1274cases-400946controls.mh.pdf?dl=0
636	Early or threatened labor; hemorrhage in early pregnancy	pregnancy complications	2558	400946	5457	https://www.dropbox.com/s/0jf7g4zciyemnr2/636-Earlyorthreatenedlabor-hemorrhageinearlypregnancy-2558cases-400946controls.mh.pdf?dl=0
636.2	Early onset of delivery	pregnancy complications	617	400946	7398	https://www.dropbox.com/s/6wx606fxpc1udu2/636.2-Earlyonsetofdelivery-617cases-400946controls.mh.pdf?dl=0
636.3	Hemorrhage in early pregnancy	pregnancy complications	1083	400946	6932	https://www.dropbox.com/s/oi12qf0dqfri2u6/636.3-Hemorrhageinearlypregnancy-1083cases-400946controls.mh.pdf?dl=0
642	Hypertension complicating pregnancy, childbirth, and the puerperium	pregnancy complications	1114	407847	0	https://www.dropbox.com/s/3k26qiana92oimo/642-Hypertensioncomplicatingpregnancy-childbirth-andthepuerperium-1114cases-407847controls.mh.pdf?dl=0
645	Late pregnancy and failed induction	pregnancy complications	1256	407705	0	https://www.dropbox.com/s/1m5b20c9cvwcp28/645-Latepregnancyandfailedinduction-1256cases-407705controls.mh.pdf?dl=0
646	Other complications of pregnancy NEC	pregnancy complications	2235	406726	0	https://www.dropbox.com/s/5ofk5phdt8abldv/646-OthercomplicationsofpregnancyNEC-2235cases-406726controls.mh.pdf?dl=0
650	Normal delivery	pregnancy complications	1928	407033	0	https://www.dropbox.com/s/1o5hr3d4efl97j3/650-Normaldelivery-1928cases-407033controls.mh.pdf?dl=0
653	Problems associated with amniotic cavity and membranes	pregnancy complications	1404	405994	1563	https://www.dropbox.com/s/fr494wlb9gzhng3/653-Problemsassociatedwithamnioticcavityandmembranes-1404cases-405994controls.mh.pdf?dl=0
655	Known or suspected fetal abnormality affecting management of mother	pregnancy complications	4325	404636	0	https://www.dropbox.com/s/tufr8kviutnw9ac/655-Knownorsuspectedfetalabnormalityaffectingmanagementofmother-4325cases-404636controls.mh.pdf?dl=0
661	Fetal distress and abnormal forces of labor	pregnancy complications	2272	401037	5652	https://www.dropbox.com/s/pn2mikolq99lli6/661-Fetaldistressandabnormalforcesoflabor-2272cases-401037controls.mh.pdf?dl=0
663	Umbilical cord complications during labor and delivery	pregnancy complications	533	401037	7391	https://www.dropbox.com/s/5vsp504r6hw1j0b/663-Umbilicalcordcomplicationsduringlaboranddelivery-533cases-401037controls.mh.pdf?dl=0
665	Obstetrical or birth trauma	pregnancy complications	5335	401037	2589	https://www.dropbox.com/s/00jbxf0vg5gfdli/665-Obstetricalbirthtrauma-5335cases-401037controls.mh.pdf?dl=0
669	Complications of labor and delivery NEC	pregnancy complications	2559	401037	5365	https://www.dropbox.com/s/7rjx3jxiv98b12u/669-ComplicationsoflaboranddeliveryNEC-2559cases-401037controls.mh.pdf?dl=0
465	Acute upper respiratory infections of multiple or unspecified sites	respiratory	2335	406447	179	https://www.dropbox.com/s/d4lvubv6t57tj26/465-Acuteupperrespiratoryinfectionsofmultipleorunspecifiedsites-2335cases-406447controls.mh.pdf?dl=0
465.2	Acute pharyngitis	respiratory	870	406447	1644	https://www.dropbox.com/s/mfcf80uy8xjvt79/465.2-Acutepharyngitis-870cases-406447controls.mh.pdf?dl=0
470	Septal Deviations or Turbinate Hypertrophy	respiratory	4939	390045	13977	https://www.dropbox.com/s/xlothvqc5ct7k3n/470-SeptalDeviationsTurbinateHypertrophy-4939cases-390045controls.mh.pdf?dl=0
471	Nasal polyps	respiratory	3311	390045	15605	https://www.dropbox.com/s/eck501kg7x1s8w2/471-Nasalpolyps-3311cases-390045controls.mh.pdf?dl=0
472	Chronic pharyngitis and nasopharyngitis	respiratory	966	390045	17950	https://www.dropbox.com/s/sdbhcycze6a9qvo/472-Chronicpharyngitisandnasopharyngitis-966cases-390045controls.mh.pdf?dl=0
473	Diseases of the larynx and vocal cords	respiratory	2630	390045	16286	https://www.dropbox.com/s/djpbidut6ajesek/473-Diseasesofthelarynxandvocalcords-2630cases-390045controls.mh.pdf?dl=0
473.4	Voice disturbance	respiratory	1086	390045	17830	https://www.dropbox.com/s/5vehv6bdo04vekq/473.4-Voicedisturbance-1086cases-390045controls.mh.pdf?dl=0
474	Acute and chronic tonsillitis	respiratory	2013	390045	16903	https://www.dropbox.com/s/ibr1a6h52rk53ik/474-Acuteandchronictonsillitis-2013cases-390045controls.mh.pdf?dl=0
474.1	Acute tonsillitis	respiratory	614	390045	18302	https://www.dropbox.com/s/6j66ig75nv10xfg/474.1-Acutetonsillitis-614cases-390045controls.mh.pdf?dl=0
474.2	Chronic tonsillitis and adenoiditis	respiratory	1126	390045	17790	https://www.dropbox.com/s/4quwykg9q9rax1q/474.2-Chronictonsillitisandadenoiditis-1126cases-390045controls.mh.pdf?dl=0
475	Chronic sinusitis	respiratory	2602	390045	16314	https://www.dropbox.com/s/cqhwnfg6tzyj2or/475-Chronicsinusitis-2602cases-390045controls.mh.pdf?dl=0
476	Allergic rhinitis	respiratory	1060	390045	17856	https://www.dropbox.com/s/6qnbkih20iqlxaz/476-Allergicrhinitis-1060cases-390045controls.mh.pdf?dl=0
477	Epistaxis or throat hemorrhage	respiratory	2456	390045	16460	https://www.dropbox.com/s/j0x5bfiriy9joxg/477-Epistaxisorthroathemorrhage-2456cases-390045controls.mh.pdf?dl=0
479	Other upper respiratory disease	respiratory	4101	390045	14815	https://www.dropbox.com/s/0pd5ipeze8hr3qy/479-Otherupperrespiratorydisease-4101cases-390045controls.mh.pdf?dl=0
480	Pneumonia	respiratory	10059	398538	364	https://www.dropbox.com/s/2hn5vju2eei50de/480-Pneumonia-10059cases-398538controls.mh.pdf?dl=0
480.1	Bacterial pneumonia	respiratory	6710	398538	3713	https://www.dropbox.com/s/k82y11trvbplxen/480.1-Bacterialpneumonia-6710cases-398538controls.mh.pdf?dl=0
480.11	Pneumococcal pneumonia	respiratory	5951	398538	4472	https://www.dropbox.com/s/msnuc0oednci6wj/480.11-Pneumococcalpneumonia-5951cases-398538controls.mh.pdf?dl=0
495	Asthma	respiratory	26332	375505	7124	https://www.dropbox.com/s/6nxl8zvm5hx5znf/495-Asthma-26332cases-375505controls.mh.pdf?dl=0
496	Chronic airway obstruction	respiratory	10502	375505	22954	https://www.dropbox.com/s/5aa5skzlximzfha/496-Chronicairwayobstruction-10502cases-375505controls.mh.pdf?dl=0
496.1	Emphysema	respiratory	1727	375505	31729	https://www.dropbox.com/s/u95s4z09rf20lky/496.1-Emphysema-1727cases-375505controls.mh.pdf?dl=0
496.2	Chronic bronchitis	respiratory	2934	375505	30522	https://www.dropbox.com/s/vdb18t0o34u0cks/496.2-Chronicbronchitis-2934cases-375505controls.mh.pdf?dl=0
496.21	Obstructive chronic bronchitis	respiratory	2698	375505	30758	https://www.dropbox.com/s/x8627ey85stvkew/496.21-Obstructivechronicbronchitis-2698cases-375505controls.mh.pdf?dl=0
496.3	Bronchiectasis	respiratory	1882	375505	31574	https://www.dropbox.com/s/hrctd4cf0a2xt7h/496.3-Bronchiectasis-1882cases-375505controls.mh.pdf?dl=0
497	Bronchitis	respiratory	631	375505	32825	https://www.dropbox.com/s/i66srqbiuc3bku4/497-Bronchitis-631cases-375505controls.mh.pdf?dl=0
501	Pneumonitis due to inhalation of food or vomitus	respiratory	586	397411	10964	https://www.dropbox.com/s/z6mkz7drbk5hyzr/501-Pneumonitisduetoinhalationoffoodorvomitus-586cases-397411controls.mh.pdf?dl=0
502	Postinflammatory pulmonary fibrosis	respiratory	887	397411	10663	https://www.dropbox.com/s/dfi6t6gf0vv58lc/502-Postinflammatorypulmonaryfibrosis-887cases-397411controls.mh.pdf?dl=0
506	Empyema and pneumothorax	respiratory	1174	397411	10376	https://www.dropbox.com/s/2y7lu16lwmcwa4y/506-Empyemaandpneumothorax-1174cases-397411controls.mh.pdf?dl=0
507	Pleurisy; pleural effusion	respiratory	6448	397411	5102	https://www.dropbox.com/s/4sppuc5nf08aff4/507-Pleurisy-pleuraleffusion-6448cases-397411controls.mh.pdf?dl=0
508	Pulmonary collapse; interstitial and compensatory emphysema	respiratory	2005	397411	9545	https://www.dropbox.com/s/per9uujk60e67qe/508-Pulmonarycollapse-interstitialandcompensatoryemphysema-2005cases-397411controls.mh.pdf?dl=0
509	Respiratory failure, insufficiency, arrest	respiratory	2565	397411	8985	https://www.dropbox.com/s/pwj5la1w4k25zzb/509-Respiratoryfailure-insufficiency-arrest-2565cases-397411controls.mh.pdf?dl=0
509.1	Respiratory failure	respiratory	2018	397411	9532	https://www.dropbox.com/s/9rvepp4ppxdzmi2/509.1-Respiratoryfailure-2018cases-397411controls.mh.pdf?dl=0
509.2	Respiratory insufficiency	respiratory	1749	397411	9801	https://www.dropbox.com/s/tght4p44di5d59b/509.2-Respiratoryinsufficiency-1749cases-397411controls.mh.pdf?dl=0
510	Other diseases of lung	respiratory	781	408180	0	https://www.dropbox.com/s/8pnxm00jli17iv7/510-Otherdiseasesoflung-781cases-408180controls.mh.pdf?dl=0
512	Other symptoms of respiratory system	respiratory	9128	399833	0	https://www.dropbox.com/s/s6sb3us014ufrur/512-Othersymptomsofrespiratorysystem-9128cases-399833controls.mh.pdf?dl=0
512.7	Shortness of breath	respiratory	5884	399833	3244	https://www.dropbox.com/s/g897vaxyg7ac3kr/512.7-Shortnessofbreath-5884cases-399833controls.mh.pdf?dl=0
512.8	Cough	respiratory	2884	399833	6244	https://www.dropbox.com/s/6ld67saqhu9eyt1/512.8-Cough-2884cases-399833controls.mh.pdf?dl=0
512.9	Other dyspnea	respiratory	912	399833	8216	https://www.dropbox.com/s/bv4e9p3m6uu0sk1/512.9-Otherdyspnea-912cases-399833controls.mh.pdf?dl=0
513	Respiratory abnormalities	respiratory	611	408350	0	https://www.dropbox.com/s/9ujxflys3bn5ybp/513-Respiratoryabnormalities-611cases-408350controls.mh.pdf?dl=0
514	Abnormal findings examination of lungs	respiratory	2500	406461	0	https://www.dropbox.com/s/y8gpncg0xoqd34i/514-Abnormalfindingsexaminationoflungs-2500cases-406461controls.mh.pdf?dl=0
516	Abnormal sputum	respiratory	2167	406794	0	https://www.dropbox.com/s/nj4ny43q1k9gfn9/516-Abnormalsputum-2167cases-406794controls.mh.pdf?dl=0
516.1	Hemoptysis	respiratory	2073	406794	94	https://www.dropbox.com/s/n3mg42sza369h5q/516.1-Hemoptysis-2073cases-406794controls.mh.pdf?dl=0
519	Other diseases of respiratory system, not elsewhere classified	respiratory	9436	399525	0	https://www.dropbox.com/s/2gedxe433pxlhj2/519-Otherdiseasesofrespiratorysystem-notelsewhereclassified-9436cases-399525controls.mh.pdf?dl=0
519.8	Other diseases of respiratory system, NEC	respiratory	8844	399525	592	https://www.dropbox.com/s/9kdpnmf7451ubbq/519.8-Otherdiseasesofrespiratorysystem-NEC-8844cases-399525controls.mh.pdf?dl=0
361	Retinal detachments and defects	sense organs	3263	397761	7937	https://www.dropbox.com/s/0g1w8ex59ab5t8a/361-Retinaldetachmentsanddefects-3263cases-397761controls.mh.pdf?dl=0
361.1	Retinal detachment with retinal defect	sense organs	1392	397761	9808	https://www.dropbox.com/s/3xaa4zsr5qsb7q5/361.1-Retinaldetachmentwithretinaldefect-1392cases-397761controls.mh.pdf?dl=0
362	Other retinal disorders	sense organs	3867	396859	8235	https://www.dropbox.com/s/r8xy1h0bi15cxqy/362-Otherretinaldisorders-3867cases-396859controls.mh.pdf?dl=0
362.2	Degeneration of macula and posterior pole of retina	sense organs	2191	396859	9911	https://www.dropbox.com/s/zjg3hjowcfq7syn/362.2-Degenerationofmaculaandposteriorpoleofretina-2191cases-396859controls.mh.pdf?dl=0
362.29	Macular degeneration (senile) of retina NOS	sense organs	2188	396859	9914	https://www.dropbox.com/s/o75r4ewxa0qpsww/362.29-Maculardegeneration-senile-ofretinaNOS-2188cases-396859controls.mh.pdf?dl=0
362.4	Retinal vascular changes and abnomalities	sense organs	849	396859	11253	https://www.dropbox.com/s/2mjrlhmb728fxmm/362.4-Retinalvascularchangesandabnomalities-849cases-396859controls.mh.pdf?dl=0
364	Corneal opacity and other disorders of cornea	sense organs	732	397761	10468	https://www.dropbox.com/s/5vtz6zdj4aoe02j/364-Cornealopacityandotherdisordersofcornea-732cases-397761controls.mh.pdf?dl=0
365	Glaucoma	sense organs	4462	397761	6738	https://www.dropbox.com/s/gfyboaqhqjq1nyg/365-Glaucoma-4462cases-397761controls.mh.pdf?dl=0
365.1	Open-angle glaucoma	sense organs	1043	397761	10157	https://www.dropbox.com/s/uxt8m5t2rym3ayu/365.1-Open-angleglaucoma-1043cases-397761controls.mh.pdf?dl=0
365.11	Primary open angle glaucoma	sense organs	1037	397761	10163	https://www.dropbox.com/s/dywt76qaoshixfx/365.11-Primaryopenangleglaucoma-1037cases-397761controls.mh.pdf?dl=0
365.2	Primary angle-closure glaucoma	sense organs	705	397761	10495	https://www.dropbox.com/s/qiqce5d6ty4pzhw/365.2-Primaryangle-closureglaucoma-705cases-397761controls.mh.pdf?dl=0
366	Cataract	sense organs	20352	388609	0	https://www.dropbox.com/s/yps06ycu5ads1ol/366-Cataract-20352cases-388609controls.mh.pdf?dl=0
366.2	Senile cataract	sense organs	8369	388609	11983	https://www.dropbox.com/s/7ksdu00t3ploe4e/366.2-Senilecataract-8369cases-388609controls.mh.pdf?dl=0
367	Disorders of refraction and accommodation; blindness and low vision	sense organs	2431	406530	0	https://www.dropbox.com/s/nle44komtqnqyre/367-Disordersofrefractionandaccommodation-blindnessandlowvision-2431cases-406530controls.mh.pdf?dl=0
367.1	Myopia	sense organs	1257	406530	1174	https://www.dropbox.com/s/ow2h1t963way34a/367.1-Myopia-1257cases-406530controls.mh.pdf?dl=0
367.9	Blindness and low vision	sense organs	723	406530	1708	https://www.dropbox.com/s/sgfl6grxxj6n57k/367.9-Blindnessandlowvision-723cases-406530controls.mh.pdf?dl=0
368	Visual disturbances	sense organs	3307	405654	0	https://www.dropbox.com/s/9pz0l6yk0ol9zf8/368-Visualdisturbances-3307cases-405654controls.mh.pdf?dl=0
368.1	Amblyopia	sense organs	538	405654	2769	https://www.dropbox.com/s/acl4xhkc3siruzq/368.1-Amblyopia-538cases-405654controls.mh.pdf?dl=0
368.2	Diplopia and disorders of binocular vision	sense organs	732	405654	2575	https://www.dropbox.com/s/40vy5bp5wnfbf90/368.2-Diplopiaanddisordersofbinocularvision-732cases-405654controls.mh.pdf?dl=0
368.9	Subjective visual disturbances	sense organs	615	405654	2692	https://www.dropbox.com/s/t8w47oz8n3b9rm8/368.9-Subjectivevisualdisturbances-615cases-405654controls.mh.pdf?dl=0
369	Infection of the eye	sense organs	560	399306	9095	https://www.dropbox.com/s/tvv5far8w3q2wgb/369-Infectionoftheeye-560cases-399306controls.mh.pdf?dl=0
371	Inflammation of the eye	sense organs	3174	399306	6481	https://www.dropbox.com/s/ww1mgi8y41mm0xz/371-Inflammationoftheeye-3174cases-399306controls.mh.pdf?dl=0
371.3	Inflammation of eyelids	sense organs	2396	399306	7259	https://www.dropbox.com/s/h43yz3i1hj745ns/371.3-Inflammationofeyelids-2396cases-399306controls.mh.pdf?dl=0
372	Disorders of conjunctiva	sense organs	765	399306	8890	https://www.dropbox.com/s/bn4dovao1jmgduw/372-Disordersofconjunctiva-765cases-399306controls.mh.pdf?dl=0
374	Other disorders of eyelids	sense organs	5726	399306	3929	https://www.dropbox.com/s/bq7wumybizc8o9b/374-Otherdisordersofeyelids-5726cases-399306controls.mh.pdf?dl=0
374.1	Ectropion or entropion	sense organs	1068	399306	8587	https://www.dropbox.com/s/rigqdrubhaje8u4/374.1-Ectropionorentropion-1068cases-399306controls.mh.pdf?dl=0
374.3	Ptosis of eyelid	sense organs	1834	399306	7821	https://www.dropbox.com/s/xj9stzxrqbbbv9a/374.3-Ptosisofeyelid-1834cases-399306controls.mh.pdf?dl=0
375	Disorders of lacrimal system	sense organs	2218	401245	5498	https://www.dropbox.com/s/cyzfqhnor70q4dc/375-Disordersoflacrimalsystem-2218cases-401245controls.mh.pdf?dl=0
375.2	Epiphora	sense organs	899	401245	6817	https://www.dropbox.com/s/04l36sw8irsjfwi/375.2-Epiphora-899cases-401245controls.mh.pdf?dl=0
378	Strabismus and other disorders of binocular eye movements	sense organs	1442	401245	6274	https://www.dropbox.com/s/k0saj2eelz5yy22/378-Strabismusandotherdisordersofbinoculareyemovements-1442cases-401245controls.mh.pdf?dl=0
378.1	Strabismus (not specified as paralytic)	sense organs	918	401245	6798	https://www.dropbox.com/s/r3x73hnu465w9vf/378.1-Strabismus-notspecifiedasparalytic--918cases-401245controls.mh.pdf?dl=0
379	Other disorders of eye	sense organs	3910	401245	3806	https://www.dropbox.com/s/jvrhc8o61dt87s6/379-Otherdisordersofeye-3910cases-401245controls.mh.pdf?dl=0
379.2	Disorders of vitreous body	sense organs	1372	401245	6344	https://www.dropbox.com/s/pbnwqkgmqc56jey/379.2-Disordersofvitreousbody-1372cases-401245controls.mh.pdf?dl=0
379.3	Aphakia and other disorders of lens	sense organs	1825	401245	5891	https://www.dropbox.com/s/klby1bbaf7sgdf1/379.3-Aphakiaandotherdisordersoflens-1825cases-401245controls.mh.pdf?dl=0
380	Disorders of external ear	sense organs	1451	407510	0	https://www.dropbox.com/s/pv2t5nt50rvxwyi/380-Disordersofexternalear-1451cases-407510controls.mh.pdf?dl=0
380.1	Otitis externa	sense organs	524	407510	927	https://www.dropbox.com/s/2p2mi44zab0w1q7/380.1-Otitisexterna-524cases-407510controls.mh.pdf?dl=0
381	Otitis media and Eustachian tube disorders	sense organs	2259	404888	1814	https://www.dropbox.com/s/b9yp9911aovpvfj/381-OtitismediaandEustachiantubedisorders-2259cases-404888controls.mh.pdf?dl=0
381.1	Otitis media	sense organs	1824	404888	2249	https://www.dropbox.com/s/lhl7r60m8rkxk8z/381.1-Otitismedia-1824cases-404888controls.mh.pdf?dl=0
381.11	Suppurative and unspecified otitis media	sense organs	856	404888	3217	https://www.dropbox.com/s/14vdmc1y9t0ahux/381.11-Suppurativeandunspecifiedotitismedia-856cases-404888controls.mh.pdf?dl=0
384	Other disorders of tympanic membrane	sense organs	1364	404888	2709	https://www.dropbox.com/s/v7p3vcxwq3gxq89/384-Otherdisordersoftympanicmembrane-1364cases-404888controls.mh.pdf?dl=0
384.4	Perforation of tympanic membrane	sense organs	1044	404888	3029	https://www.dropbox.com/s/ei5qow120h3n8lz/384.4-Perforationoftympanicmembrane-1044cases-404888controls.mh.pdf?dl=0
385	Other disorders of middle ear and mastoid	sense organs	828	404888	3245	https://www.dropbox.com/s/ku6ivk8x860h9rd/385-Otherdisordersofmiddleearandmastoid-828cases-404888controls.mh.pdf?dl=0
385.3	Cholesteatoma	sense organs	608	404888	3465	https://www.dropbox.com/s/bnej9btpgmwbddv/385.3-Cholesteatoma-608cases-404888controls.mh.pdf?dl=0
386	Vertiginous syndromes and other disorders of vestibular system	sense organs	6134	402827	0	https://www.dropbox.com/s/388g8usn8s2kap4/386-Vertiginoussyndromesandotherdisordersofvestibularsystem-6134cases-402827controls.mh.pdf?dl=0
386.1	Meniere's disease	sense organs	578	402827	5556	https://www.dropbox.com/s/putl0f9tn83741u/386.1-Menieresdisease-578cases-402827controls.mh.pdf?dl=0
386.3	Labyrinthitis	sense organs	767	402827	5367	https://www.dropbox.com/s/e9sd25g53pjdak0/386.3-Labyrinthitis-767cases-402827controls.mh.pdf?dl=0
386.9	Dizziness and giddiness (Light-headedness and vertigo)	sense organs	4611	402827	1523	https://www.dropbox.com/s/befy6asj6ig70bo/386.9-Dizzinessandgiddiness-Light-headednessandvertigo--4611cases-402827controls.mh.pdf?dl=0
389	Hearing loss	sense organs	4256	404562	143	https://www.dropbox.com/s/vuoeizwmzaiczpz/389-Hearingloss-4256cases-404562controls.mh.pdf?dl=0
389.4	Tinnitus	sense organs	515	404562	3884	https://www.dropbox.com/s/3ehxq9uftcd6xrb/389.4-Tinnitus-515cases-404562controls.mh.pdf?dl=0
1002	Symptoms concerning nutrition, metabolism, and development	symptoms	5512	403449	0	https://www.dropbox.com/s/g633wpej5a0vyx2/1002-Symptomsconcerningnutrition-metabolism-anddevelopment-5512cases-403449controls.mh.pdf?dl=0
1005	Other symptoms	symptoms	1222	407739	0	https://www.dropbox.com/s/30wc7d3ez558ujr/1005-Othersymptoms-1222cases-407739controls.mh.pdf?dl=0
1010	Other tests	symptoms	5972	402989	0	https://www.dropbox.com/s/l0e4a4rct2guyex/1010-Othertests-5972cases-402989controls.mh.pdf?dl=0
1015	Effects of other external causes	symptoms	4230	404731	0	https://www.dropbox.com/s/07z1yyrip5zyk2u/1015-Effectsofotherexternalcauses-4230cases-404731controls.mh.pdf?dl=0
1019	Other ill-defined and unknown causes of morbidity and mortality	symptoms	16398	392563	0	https://www.dropbox.com/s/ky3oue5yocx7bgk/1019-Otherill-definedandunknowncausesofmorbidityandmortality-16398cases-392563controls.mh.pdf?dl=0
338	Pain	symptoms	771	408190	0	https://www.dropbox.com/s/bvmcabrg4exsb8t/338-Pain-771cases-408190controls.mh.pdf?dl=0
760	Back pain	symptoms	11274	397687	0	https://www.dropbox.com/s/q9epe3lo4r87cb5/760-Backpain-11274cases-397687controls.mh.pdf?dl=0
761	Cervicalgia	symptoms	1796	407165	0	https://www.dropbox.com/s/nc865ek7akdbizm/761-Cervicalgia-1796cases-407165controls.mh.pdf?dl=0
764	Sciatica	symptoms	2383	405481	1097	https://www.dropbox.com/s/enhr9xmh6wty0zg/764-Sciatica-2383cases-405481controls.mh.pdf?dl=0
766	Neuralgia, neuritis, and radiculitis NOS	symptoms	1181	405481	2299	https://www.dropbox.com/s/fisxrt7yqexecqt/766-Neuralgia-neuritis-andradiculitisNOS-1181cases-405481controls.mh.pdf?dl=0
770	Myalgia and myositis unspecified	symptoms	642	408319	0	https://www.dropbox.com/s/0ibhbgyzotgft26/770-Myalgiaandmyositisunspecified-642cases-408319controls.mh.pdf?dl=0
771	Musculoskeletal symptoms referable to limbs	symptoms	5493	403468	0	https://www.dropbox.com/s/ulll4nc96e2l2am/771-Musculoskeletalsymptomsreferabletolimbs-5493cases-403468controls.mh.pdf?dl=0
771.1	Swelling of limb	symptoms	4663	403468	830	https://www.dropbox.com/s/lve7zil6beqwvab/771.1-Swellingoflimb-4663cases-403468controls.mh.pdf?dl=0
772	Symptoms of the muscles	symptoms	698	408263	0	https://www.dropbox.com/s/0qmuxolxfherij1/772-Symptomsofthemuscles-698cases-408263controls.mh.pdf?dl=0
773	Pain in limb	symptoms	6327	402634	0	https://www.dropbox.com/s/ziph6587o49vrpm/773-Paininlimb-6327cases-402634controls.mh.pdf?dl=0
781	Symptoms involving nervous and musculoskeletal systems	symptoms	1886	407075	0	https://www.dropbox.com/s/ixzi75wlsvr9yu0/781-Symptomsinvolvingnervousandmusculoskeletalsystems-1886cases-407075controls.mh.pdf?dl=0
782	Symptoms involving skin and other integumentary tissue	symptoms	1816	407145	0	https://www.dropbox.com/s/ue6ubyynpnyviq7/782-Symptomsinvolvingskinandotherintegumentarytissue-1816cases-407145controls.mh.pdf?dl=0
782.3	Edema	symptoms	1648	407145	168	https://www.dropbox.com/s/lc7vd7oo32oe1ik/782.3-Edema-1648cases-407145controls.mh.pdf?dl=0
783	Fever of unknown origin	symptoms	3940	405021	0	https://www.dropbox.com/s/zhujgnamwbu430a/783-Feverofunknownorigin-3940cases-405021controls.mh.pdf?dl=0
785	Abdominal pain	symptoms	41316	367645	0	https://www.dropbox.com/s/jkcqxlye4vcnxcv/785-Abdominalpain-41316cases-367645controls.mh.pdf?dl=0
788	Syncope and collapse	symptoms	9163	399798	0	https://www.dropbox.com/s/jzokl385o0ajtn0/788-Syncopeandcollapse-9163cases-399798controls.mh.pdf?dl=0
789	Nausea and vomiting	symptoms	11706	397255	0	https://www.dropbox.com/s/39e55jp988qcmek/789-Nauseaandvomiting-11706cases-397255controls.mh.pdf?dl=0
790	Nonspecific findings on examination of blood	symptoms	6619	402342	0	https://www.dropbox.com/s/8lpj61kcu2vvs1i/790-Nonspecificfindingsonexaminationofblood-6619cases-402342controls.mh.pdf?dl=0
790.6	Other abnormal blood chemistry	symptoms	6413	402342	206	https://www.dropbox.com/s/8zoxtjzs5zu25wa/790.6-Otherabnormalbloodchemistry-6413cases-402342controls.mh.pdf?dl=0
791	Gangrene	symptoms	550	408411	0	https://www.dropbox.com/s/u9uyrhjfwezpa5c/791-Gangrene-550cases-408411controls.mh.pdf?dl=0
798	Malaise and fatigue	symptoms	3429	405532	0	https://www.dropbox.com/s/z9br81fczbblbik/798-Malaiseandfatigue-3429cases-405532controls.mh.pdf?dl=0
798.1	Chronic fatigue syndrome	symptoms	593	405532	2836	https://www.dropbox.com/s/v1aji3ufyfu2v16/798.1-Chronicfatiguesyndrome-593cases-405532controls.mh.pdf?dl=0

## Sheet: Table S3
Table S3. Harmonization data of 1400 blood metabolites and AS
SNP	effect_allele.exposure	other_allele.exposure	effect_allele.outcome	other_allele.outcome	beta.exposure	beta.outcome	eaf.exposure	eaf.outcome	remove	palindromic	ambiguous	id.outcome	chr	pos	se.outcome	samplesize.outcome	pval.outcome	outcome	originalname.outcome	mr_keep.outcome	data_source.outcome	chr.exposure	pos.exposure	se.exposure	pval.exposure	samplesize.exposure	exposure	mr_keep.exposure	pval_origin.exposure	id.exposure	action	mr_keep	R2	F
rs10006723	T	G	T	G	0.170956	0.1549	0.052858	0.04581	FALSE	FALSE	FALSE	finngen_R11_M13_ANKYLOSPON_STRICT	4	102673734	0.1375		0.2599	Ankylosing spondylitis, strict definition || id:finngen_R11_M13_ANKYLOSPON_STRICT	Ankylosing spondylitis, strict definition	TRUE	igd	4	101752577	0.0345341	7.40711e-07	8192	GCST90199621	TRUE	reported	WvWJqU	2	TRUE	0.00298253	24.5
rs10826332	A	T	A	T	-0.142187	-0.0604	0.0770596	0.04002	FALSE	TRUE	FALSE	finngen_R11_M13_ANKYLOSPON_STRICT	10	61380266	0.1464		0.6801	Ankylosing spondylitis, strict definition || id:finngen_R11_M13_ANKYLOSPON_STRICT	Ankylosing spondylitis, strict definition	TRUE	igd	10	59620508	0.0286481	6.9336e-07	8192	GCST90199621	TRUE	reported	WvWJqU	2	TRUE	0.00299802	24.6276
rs10900223	C	T	C	T	-0.105448	-0.1035	0.250122	0.2846	FALSE	FALSE	FALSE	finngen_R11_M13_ANKYLOSPON_STRICT	10	46021631	0.0633		0.1021	Ankylosing spondylitis, strict definition || id:finngen_R11_M13_ANKYLOSPON_STRICT	Ankylosing spondylitis, strict definition	TRUE	igd	10	45526183	0.0176162	2.15271e-09	8192	GCST90199621	TRUE	reported	WvWJqU	2	TRUE	0.00435479	35.8217
rs10993981	T	C	T	C	-0.0857375	-0.0869	0.367547	0.4055	FALSE	FALSE	FALSE	finngen_R11_M13_ANKYLOSPON_STRICT	10	61502173	0.0582		0.1357	Ankylosing spondylitis, strict definition || id:finngen_R11_M13_ANKYLOSPON_STRICT	Ankylosing spondylitis, strict definition	TRUE	igd	10	59742415	0.0159157	7.16545e-08	8192	GCST90199621	TRUE	reported	WvWJqU	2	TRUE	0.00352992	29.0124
rs11242110	T	G	T	G	-0.0718787	0.0412	0.526351	0.4385	FALSE	FALSE	FALSE	finngen_R11_M13_ANKYLOSPON_STRICT	5	131743777	0.058		0.4783	Ankylosing spondylitis, strict definition || id:finngen_R11_M13_ANKYLOSPON_STRICT	Ankylosing spondylitis, strict definition	TRUE	igd	5	132408085	0.0153874	2.99338e-06	8192	GCST90199621	TRUE	reported	WvWJqU	2	TRUE	0.00265659	21.8154
rs112819917	A	G	A	G	-0.438422	-0.4264	0.00817656	0.003115	FALSE	FALSE	FALSE	finngen_R11_M13_ANKYLOSPON_STRICT	6	58636718	0.5145		0.4072	Ankylosing spondylitis, strict definition || id:finngen_R11_M13_ANKYLOSPON_STRICT	Ankylosing spondylitis, strict definition	TRUE	igd	6	58310440	0.0855532	2.98241e-07	8192	GCST90199621	TRUE	reported	WvWJqU	2	TRUE	0.00319545	26.2546
rs1171617	T	G	T	G	0.443332	0.0229	0.770118	0.841	FALSE	FALSE	FALSE	finngen_R11_M13_ANKYLOSPON_STRICT	10	61467182	0.0783		0.770201	Ankylosing spondylitis, strict definition || id:finngen_R11_M13_ANKYLOSPON_STRICT	Ankylosing spondylitis, strict definition	TRUE	igd	10	59707424	0.0179927	4.75726e-134	8192	GCST90199621	TRUE	reported	WvWJqU	2	TRUE	0.0689965	606.959
rs11871125	T	C	T	C	0.072665	-0.0037	0.394949	0.2814	FALSE	FALSE	FALSE	finngen_R11_M13_ANKYLOSPON_STRICT	17	19438321	0.0645		0.9538	Ankylosing spondylitis, strict definition || id:finngen_R11_M13_ANKYLOSPON_STRICT	Ankylosing spondylitis, strict definition	TRUE	igd	17	19529080	0.0157893	4.1814e-06	8192	GCST90199621	TRUE	reported	WvWJqU	2	TRUE	0.00257878	21.1748
rs13026148	A	G	A	G	-0.0706059	-0.046	0.378223	0.3484	FALSE	FALSE	FALSE	finngen_R11_M13_ANKYLOSPON_STRICT	2	215514568	0.0594		0.4386	Ankylosing spondylitis, strict definition || id:finngen_R11_M13_ANKYLOSPON_STRICT	Ankylosing spondylitis, strict definition	TRUE	igd	2	214649844	0.0158653	8.57356e-06	8192	GCST90199621	TRUE	reported	WvWJqU	2	TRUE	0.00241183	19.8006
rs13247874	T	C	T	C	-0.103668	-0.0325	0.190234	0.1778	FALSE	FALSE	FALSE	finngen_R11_M13_ANKYLOSPON_STRICT	7	73010442	0.0748		0.664401	Ankylosing spondylitis, strict definition || id:finngen_R11_M13_ANKYLOSPON_STRICT	Ankylosing spondylitis, strict definition	TRUE	igd	7	73596112	0.0195859	1.20324e-07	8192	GCST90199621	TRUE	reported	WvWJqU	2	TRUE	0.00340824	28.0089
rs13357247	T	C	T	C	-0.198899	-0.0437	0.0499694	0.02681	FALSE	FALSE	FALSE	finngen_R11_M13_ANKYLOSPON_STRICT	5	130137357	0.1786		0.8067	Ankylosing spondylitis, strict definition || id:finngen_R11_M13_ANKYLOSPON_STRICT	Ankylosing spondylitis, strict definition	TRUE	igd	5	130801664	0.0349697	1.28725e-08	8192	GCST90199621	TRUE	reported	WvWJqU	2	TRUE	0.00393351	32.3426
rs147117425	A	G	A	G	-0.388454	0.1506	0.0247004	0.009448	FALSE	FALSE	FALSE	finngen_R11_M13_ANKYLOSPON_STRICT	5	130890358	0.2971		0.6122	Ankylosing spondylitis, strict definition || id:finngen_R11_M13_ANKYLOSPON_STRICT	Ankylosing spondylitis, strict definition	TRUE	igd	5	131554665	0.0488147	1.75219e-15	8192	GCST90199621	TRUE	reported	WvWJqU	2	TRUE	0.00767085	63.3099
rs147994823	A	G	A	G	-0.246641	-0.2033	0.0200171	0.007771	FALSE	FALSE	FALSE	finngen_R11_M13_ANKYLOSPON_STRICT	5	129567037	0.3356		0.5447	Ankylosing spondylitis, strict definition || id:finngen_R11_M13_ANKYLOSPON_STRICT	Ankylosing spondylitis, strict definition	TRUE	igd	5	130231344	0.0542227	5.3986e-06	8192	GCST90199621	TRUE	reported	WvWJqU	2	TRUE	0.00251932	20.6853
rs149235996	G	A	G	A	-0.56909	0.4657	0.0120372	0.004623	FALSE	FALSE	FALSE	finngen_R11_M13_ANKYLOSPON_STRICT	5	150719909	0.4274		0.2759	Ankylosing spondylitis, strict definition || id:finngen_R11_M13_ANKYLOSPON_STRICT	Ankylosing spondylitis, strict definition	TRUE	igd	5	151340348	0.0700396	4.46387e-16	8192	GCST90199621	TRUE	reported	WvWJqU	2	TRUE	0.00799464	66.0037
rs1511808	T	C	T	C	-0.0697692	-0.0458	0.615503	0.6026	FALSE	FALSE	FALSE	finngen_R11_M13_ANKYLOSPON_STRICT	4	189345908	0.0585		0.4338	Ankylosing spondylitis, strict definition || id:finngen_R11_M13_ANKYLOSPON_STRICT	Ankylosing spondylitis, strict definition	TRUE	igd	4	188424754	0.0157378	9.28299e-06	8192	GCST90199621	TRUE	reported	WvWJqU	2	TRUE	0.00239336	19.6487
rs1763895	C	T	C	T	-0.0768812	0.0333	0.68975	0.7082	FALSE	FALSE	FALSE	finngen_R11_M13_ANKYLOSPON_STRICT	10	61303675	0.0631		0.5972	Ankylosing spondylitis, strict definition || id:finngen_R11_M13_ANKYLOSPON_STRICT	Ankylosing spondylitis, strict definition	TRUE	igd	10	59543917	0.0172384	8.20047e-06	8192	GCST90199621	TRUE	reported	WvWJqU	2	TRUE	0.00242216	19.8857
rs1765260	A	G	A	G	-0.0999797	0.0843	0.153343	0.08003	FALSE	FALSE	FALSE	finngen_R11_M13_ANKYLOSPON_STRICT	15	79866347	0.1057		0.4251	Ankylosing spondylitis, strict definition || id:finngen_R11_M13_ANKYLOSPON_STRICT	Ankylosing spondylitis, strict definition	TRUE	igd	15	79574005	0.0211507	2.27832e-06	8192	GCST90199621	TRUE	reported	WvWJqU	2	TRUE	0.0027202	22.3392
rs2512510	A	G	A	G	-0.0870239	0.0135	0.216759	0.2535	FALSE	FALSE	FALSE	finngen_R11_M13_ANKYLOSPON_STRICT	11	80113567	0.0659		0.8371	Ankylosing spondylitis, strict definition || id:finngen_R11_M13_ANKYLOSPON_STRICT	Ankylosing spondylitis, strict definition	TRUE	igd	11	80402523	0.0186419	3.03877e-06	8192	GCST90199621	TRUE	reported	WvWJqU	2	TRUE	0.0026531	21.7867
rs2625939	T	C	T	C	0.0859678	0.0974	0.228206	0.1618	FALSE	FALSE	FALSE	finngen_R11_M13_ANKYLOSPON_STRICT	12	95017410	0.0782		0.2131	Ankylosing spondylitis, strict definition || id:finngen_R11_M13_ANKYLOSPON_STRICT	Ankylosing spondylitis, strict definition	TRUE	igd	12	94623634	0.0183528	2.81073e-06	8192	GCST90199621	TRUE	reported	WvWJqU	2	TRUE	0.00267126	21.9362
rs35938541	C	T	C	T	-0.432717	-0.2273	0.0116923	0.01484	FALSE	FALSE	FALSE	finngen_R11_M13_ANKYLOSPON_STRICT	5	132072308	0.2385		0.3406	Ankylosing spondylitis, strict definition || id:finngen_R11_M13_ANKYLOSPON_STRICT	Ankylosing spondylitis, strict definition	TRUE	igd	5	132736616	0.0706538	9.09874e-10	8192	GCST90199621	TRUE	reported	WvWJqU	2	TRUE	0.00455788	37.5
rs3781098	T	G	T	G	0.150913	0.1142	0.0536283	0.1216	FALSE	FALSE	FALSE	finngen_R11_M13_ANKYLOSPON_STRICT	10	27304609	0.0877		0.1931	Ankylosing spondylitis, strict definition || id:finngen_R11_M13_ANKYLOSPON_STRICT	Ankylosing spondylitis, strict definition	TRUE	igd	10	27015680	0.0341624	9.98486e-06	8192	GCST90199621	TRUE	reported	WvWJqU	2	TRUE	0.00237648	19.5097
rs41271291	C	G	C	G	0.298233	0.1109	0.0137113	0.005871	FALSE	TRUE	FALSE	finngen_R11_M13_ANKYLOSPON_STRICT	6	14135206	0.3868		0.7743	Ankylosing spondylitis, strict definition || id:finngen_R11_M13_ANKYLOSPON_STRICT	Ankylosing spondylitis, strict definition	TRUE	igd	6	14134975	0.0658645	5.95492e-06	8192	GCST90199621	TRUE	reported	WvWJqU	2	TRUE	0.00249651	20.4976
rs55775057	A	G	A	G	-0.0960378	0.0378	0.150493	0.1271	FALSE	FALSE	FALSE	finngen_R11_M13_ANKYLOSPON_STRICT	11	20167908	0.0871		0.6643	Ankylosing spondylitis, strict definition || id:finngen_R11_M13_ANKYLOSPON_STRICT	Ankylosing spondylitis, strict definition	TRUE	igd	11	20146362	0.0215564	8.38207e-06	8192	GCST90199621	TRUE	reported	WvWJqU	2	TRUE	0.00241708	19.8438
rs6948330	C	T	C	T	0.124109	-0.13	0.0898691	0.1166	FALSE	FALSE	FALSE	finngen_R11_M13_ANKYLOSPON_STRICT	7	64056732	0.0895		0.1463	Ankylosing spondylitis, strict definition || id:finngen_R11_M13_ANKYLOSPON_STRICT	Ankylosing spondylitis, strict definition	TRUE	igd	7	64596354	0.0267901	3.61045e-06	8192	GCST90199621	TRUE	reported	WvWJqU	2	TRUE	0.00261295	21.4562
rs7098081	A	G	A	G	0.252071	0.021	0.0484482	0.02916	FALSE	FALSE	FALSE	finngen_R11_M13_ANKYLOSPON_STRICT	10	61416687	0.1701		0.9019	Ankylosing spondylitis, strict definition || id:finngen_R11_M13_ANKYLOSPON_STRICT	Ankylosing spondylitis, strict definition	TRUE	igd	10	59656929	0.0355336	1.30397e-12	8192	GCST90199621	TRUE	reported	WvWJqU	2	TRUE	0.00610545	50.3108
rs72803723	G	C	G	C	-0.100046	-0.0073	0.162497	0.1924	FALSE	TRUE	FALSE	finngen_R11_M13_ANKYLOSPON_STRICT	5	130413372	0.0727		0.9202	Ankylosing spondylitis, strict definition || id:finngen_R11_M13_ANKYLOSPON_STRICT	Ankylosing spondylitis, strict definition	TRUE	igd	5	131069047	0.0209397	1.772e-06	8192	GCST90199621	TRUE	reported	WvWJqU	2	TRUE	0.00277882	22.8219
rs72836546	T	C	T	C	-0.0906795	-0.1048	0.23482	0.2184	FALSE	FALSE	FALSE	finngen_R11_M13_ANKYLOSPON_STRICT	6	14093319	0.0693		0.1301	Ankylosing spondylitis, strict definition || id:finngen_R11_M13_ANKYLOSPON_STRICT	Ankylosing spondylitis, strict definition	TRUE	igd	6	14093088	0.0180707	5.22043e-07	8192	GCST90199621	TRUE	reported	WvWJqU	2	TRUE	0.0030644	25.1746
rs73006619	C	A	C	A	-0.168203	0.3443	0.0466597	0.0385	FALSE	FALSE	FALSE	finngen_R11_M13_ANKYLOSPON_STRICT	19	20680913	0.1519		0.02339	Ankylosing spondylitis, strict definition || id:finngen_R11_M13_ANKYLOSPON_STRICT	Ankylosing spondylitis, strict definition	TRUE	igd	19	20498107	0.0368665	5.05538e-06	8192	GCST90199621	TRUE	reported	WvWJqU	2	TRUE	0.00253461	20.8112
rs73025372	G	A	G	A	0.157569	0.222	0.0515375	0.04085	FALSE	FALSE	FALSE	finngen_R11_M13_ANKYLOSPON_STRICT	3	15314364	0.1446		0.1248	Ankylosing spondylitis, strict definition || id:finngen_R11_M13_ANKYLOSPON_STRICT	Ankylosing spondylitis, strict definition	TRUE	igd	3	15272857	0.0346167	5.31831e-06	8192	GCST90199621	TRUE	reported	WvWJqU	2	TRUE	0.0025228	20.714
rs7537155	A	G	A	G	-0.0900652	0.0062	0.199113	0.3044	FALSE	FALSE	FALSE	finngen_R11_M13_ANKYLOSPON_STRICT	1	19206621	0.0625		0.9215	Ankylosing spondylitis, strict definition || id:finngen_R11_M13_ANKYLOSPON_STRICT	Ankylosing spondylitis, strict definition	TRUE	igd	1	18880127	0.019229	2.81588e-06	8192	GCST90199621	TRUE	reported	WvWJqU	2	TRUE	0.00267085	21.9328
rs76187828	G	A	G	A	-0.117619	-0.1191	0.0930578	0.115	FALSE	FALSE	FALSE	finngen_R11_M13_ANKYLOSPON_STRICT	10	34051881	0.0899		0.1852	Ankylosing spondylitis, strict definition || id:finngen_R11_M13_ANKYLOSPON_STRICT	Ankylosing spondylitis, strict definition	TRUE	igd	10	33762953	0.0264472	8.69448e-06	8192	GCST90199621	TRUE	reported	WvWJqU	2	TRUE	0.00240856	19.7738
rs76638161	T	C	T	C	0.192728	-0.4511	0.0318954	0.005963	FALSE	FALSE	FALSE	finngen_R11_M13_ANKYLOSPON_STRICT	11	109094318	0.3721		0.2253	Ankylosing spondylitis, strict definition || id:finngen_R11_M13_ANKYLOSPON_STRICT	Ankylosing spondylitis, strict definition	TRUE	igd	11	109223591	0.0434891	9.35172e-06	8192	GCST90199621	TRUE	reported	WvWJqU	2	TRUE	0.00239166	19.6346
rs7705826	G	T	G	T	0.199276	0.1031	0.833702	0.8637	FALSE	FALSE	FALSE	finngen_R11_M13_ANKYLOSPON_STRICT	5	131732456	0.0837		0.218	Ankylosing spondylitis, strict definition || id:finngen_R11_M13_ANKYLOSPON_STRICT	Ankylosing spondylitis, strict definition	TRUE	igd	5	132396764	0.0204928	2.37787e-22	8192	GCST90199621	TRUE	reported	WvWJqU	2	TRUE	0.0114112	94.5369
rs78428648	A	G	A	G	0.179162	0.1529	0.0377174	0.03169	FALSE	FALSE	FALSE	finngen_R11_M13_ANKYLOSPON_STRICT	8	116049077	0.1627		0.3475	Ankylosing spondylitis, strict definition || id:finngen_R11_M13_ANKYLOSPON_STRICT	Ankylosing spondylitis, strict definition	TRUE	igd	8	115036848	0.0400467	7.68304e-06	8192	GCST90199621	TRUE	reported	WvWJqU	2	TRUE	0.0024373	20.0102
rs78562549	T	G	T	G	0.394897	-0.0718	0.00740514	0.01704	FALSE	FALSE	FALSE	finngen_R11_M13_ANKYLOSPON_STRICT	2	36295898	0.2238		0.7483	Ankylosing spondylitis, strict definition || id:finngen_R11_M13_ANKYLOSPON_STRICT	Ankylosing spondylitis, strict definition	TRUE	igd	2	36068755	0.0881915	7.54445e-06	8192	GCST90199621	TRUE	reported	WvWJqU	2	TRUE	0.00244153	20.0451
rs79717472	G	A	G	A	-0.218081	-0.4225	0.0280471	0.009385	FALSE	FALSE	FALSE	finngen_R11_M13_ANKYLOSPON_STRICT	9	123616161	0.2978		0.156	Ankylosing spondylitis, strict definition || id:finngen_R11_M13_ANKYLOSPON_STRICT	Ankylosing spondylitis, strict definition	TRUE	igd	9	120853883	0.0461728	2.32235e-06	8192	GCST90199621	TRUE	reported	WvWJqU	2	TRUE	0.00271577	22.3027
rs11070230	G	A	G	A	-0.230238	-0.3044	0.971915	0.9958	FALSE	FALSE	FALSE	finngen_R11_M13_ANKYLOSPON_STRICT	15	40017333	0.4683		0.5157	Ankylosing spondylitis, strict definition || id:finngen_R11_M13_ANKYLOSPON_STRICT	Ankylosing spondylitis, strict definition	TRUE	igd	15	39725132	0.0500968	4.30982e-06	7306	GCST90199622	TRUE	reported	FMrIsD	2	TRUE	0.00288271	21.1162
rs11166865	A	C	A	C	-0.0846751	0.0889	0.700507	0.7146	FALSE	FALSE	FALSE	finngen_R11_M13_ANKYLOSPON_STRICT	8	139967699	0.0639		0.1642	Ankylosing spondylitis, strict definition || id:finngen_R11_M13_ANKYLOSPON_STRICT	Ankylosing spondylitis, strict definition	TRUE	igd	8	138955456	0.018635	5.52263e-06	7306	GCST90199622	TRUE	reported	FMrIsD	2	TRUE	0.00281804	20.6411
rs113989462	G	C	G	C	0.298062	0.0459	0.0159655	0.03756	FALSE	TRUE	FALSE	finngen_R11_M13_ANKYLOSPON_STRICT	3	10160922	0.1514		0.7619	Ankylosing spondylitis, strict definition || id:finngen_R11_M13_ANKYLOSPON_STRICT	Ankylosing spondylitis, strict definition	TRUE	igd	3	10119238	0.0656385	5.5997e-06	7306	GCST90199622	TRUE	reported	FMrIsD	2	TRUE	0.00281444	20.6147
rs11625375	T	C	T	C	-0.204178	-0.2073	0.965631	0.973	FALSE	FALSE	FALSE	finngen_R11_M13_ANKYLOSPON_STRICT	14	86275400	0.1787		0.2459	Ankylosing spondylitis, strict definition || id:finngen_R11_M13_ANKYLOSPON_STRICT	Ankylosing spondylitis, strict definition	TRUE	igd	14	85809056	0.045214	6.30756e-06	7306	GCST90199622	TRUE	reported	FMrIsD	2	TRUE	0.00278344	20.387
rs117191976	T	G	T	G	0.561037	1.0035	0.00442784	0.0005916	FALSE	FALSE	FALSE	finngen_R11_M13_ANKYLOSPON_STRICT	8	6928951	1.3949		0.4719	Ankylosing spondylitis, strict definition || id:finngen_R11_M13_ANKYLOSPON_STRICT	Ankylosing spondylitis, strict definition	TRUE	igd	8	7071429	0.121863	4.14808e-06	7306	GCST90199622	TRUE	reported	FMrIsD	2	TRUE	0.00289269	21.1895
rs11749139	G	T	G	T	-0.191343	-0.0969	0.0382593	0.06771	FALSE	FALSE	FALSE	finngen_R11_M13_ANKYLOSPON_STRICT	5	75987967	0.1142		0.3959	Ankylosing spondylitis, strict definition || id:finngen_R11_M13_ANKYLOSPON_STRICT	Ankylosing spondylitis, strict definition	TRUE	igd	5	76692142	0.0427947	7.77842e-06	7306	GCST90199622	TRUE	reported	FMrIsD	2	TRUE	0.00272884	19.986
rs141054369	T	C	T	C	-0.413333	1.063	0.00796594	0.002087	FALSE	FALSE	FALSE	finngen_R11_M13_ANKYLOSPON_STRICT	2	199028695	0.6438		0.0987097	Ankylosing spondylitis, strict definition || id:finngen_R11_M13_ANKYLOSPON_STRICT	Ankylosing spondylitis, strict definition	TRUE	igd	2	198163971	0.0922709	7.47975e-06	7306	GCST90199622	TRUE	reported	FMrIsD	2	TRUE	0.00273905	20.061
rs149023824	G	A	G	A	0.721556	0.1218	0.00253668	0.01999	FALSE	FALSE	FALSE	finngen_R11_M13_ANKYLOSPON_STRICT	4	125830553	0.2057		0.553701	Ankylosing spondylitis, strict definition || id:finngen_R11_M13_ANKYLOSPON_STRICT	Ankylosing spondylitis, strict definition	TRUE	igd	4	124909398	0.162488	8.96732e-06	7306	GCST90199622	TRUE	reported	FMrIsD	2	TRUE	0.00269183	19.7142
rs149187032	A	G	A	G	-0.341939	-0.5871	0.0116664	0.004094	FALSE	FALSE	FALSE	finngen_R11_M13_ANKYLOSPON_STRICT	2	97540665	0.4691		0.2107	Ankylosing spondylitis, strict definition || id:finngen_R11_M13_ANKYLOSPON_STRICT	Ankylosing spondylitis, strict definition	TRUE	igd	2	96874928	0.0762734	7.3576e-06	7306	GCST90199622	TRUE	reported	FMrIsD	2	TRUE	0.00274333	20.0924
rs186382517	C	T	C	T	1.05299	-0.0176	0.00144389	0.04536	FALSE	FALSE	FALSE	finngen_R11_M13_ANKYLOSPON_STRICT	2	128254774	0.1373		0.898	Ankylosing spondylitis, strict definition || id:finngen_R11_M13_ANKYLOSPON_STRICT	Ankylosing spondylitis, strict definition	TRUE	igd	2	127497198	0.215383	1.01397e-06	7306	GCST90199622	TRUE	reported	FMrIsD	2	TRUE	0.00326083	23.895
rs2749463	C	G	C	G	-0.10725	-0.0626	0.844828	0.8705	FALSE	TRUE	FALSE	finngen_R11_M13_ANKYLOSPON_STRICT	14	49487736	0.0857		0.465	Ankylosing spondylitis, strict definition || id:finngen_R11_M13_ANKYLOSPON_STRICT	Ankylosing spondylitis, strict definition	TRUE	igd	14	49018533	0.022653	2.19626e-06	7306	GCST90199622	TRUE	reported	FMrIsD	2	TRUE	0.00305867	22.4091
rs62192967	T	A	T	A	-0.163284	0.2545	0.0543493	0.02003	FALSE	TRUE	FALSE	finngen_R11_M13_ANKYLOSPON_STRICT	2	242527179	0.2066		0.218	Ankylosing spondylitis, strict definition || id:finngen_R11_M13_ANKYLOSPON_STRICT	Ankylosing spondylitis, strict definition	TRUE	igd	2	241587764	0.0362749	6.7542e-06	7306	GCST90199622	TRUE	reported	FMrIsD	2	TRUE	0.00276562	20.2561
rs62209511	T	C	T	C	-0.194544	0.0158	0.0387693	0.07144	FALSE	FALSE	FALSE	finngen_R11_M13_ANKYLOSPON_STRICT	21	24741470	0.1118		0.8876	Ankylosing spondylitis, strict definition || id:finngen_R11_M13_ANKYLOSPON_STRICT	Ankylosing spondylitis, strict definition	TRUE	igd	21	23369148	0.0425626	4.85941e-06	7306	GCST90199622	TRUE	reported	FMrIsD	2	TRUE	0.00285141	20.8863
rs6468762	A	G	A	G	0.319567	-0.2081	0.0144798	0.01392	FALSE	FALSE	FALSE	finngen_R11_M13_ANKYLOSPON_STRICT	8	102230186	0.2456		0.397	Ankylosing spondylitis, strict definition || id:finngen_R11_M13_ANKYLOSPON_STRICT	Ankylosing spondylitis, strict definition	TRUE	igd	8	101217958	0.068531	3.1148e-06	7306	GCST90199622	TRUE	reported	FMrIsD	2	TRUE	0.00296742	21.7386
rs72638543	T	C	T	C	0.185887	-0.2557	0.0417238	0.03733	FALSE	FALSE	FALSE	finngen_R11_M13_ANKYLOSPON_STRICT	1	6995522	0.1525		0.0935492	Ankylosing spondylitis, strict definition || id:finngen_R11_M13_ANKYLOSPON_STRICT	Ankylosing spondylitis, strict definition	TRUE	igd	1	6935462	0.0404404	4.29519e-06	7306	GCST90199622	TRUE	reported	FMrIsD	2	TRUE	0.00288359	21.1226
rs73801273	T	C	T	C	0.243319	-0.1247	0.0261245	0.0079	FALSE	FALSE	FALSE	finngen_R11_M13_ANKYLOSPON_STRICT	5	166964701	0.3376		0.712	Ankylosing spondylitis, strict definition || id:finngen_R11_M13_ANKYLOSPON_STRICT	Ankylosing spondylitis, strict definition	TRUE	igd	5	167537696	0.0511669	1.98052e-06	7306	GCST90199622	TRUE	reported	FMrIsD	2	TRUE	0.00308569	22.6076
rs9863931	T	C	T	C	-0.108363	-0.0238	0.132697	0.09242	FALSE	FALSE	FALSE	finngen_R11_M13_ANKYLOSPON_STRICT	3	65014778	0.0985		0.8093	Ankylosing spondylitis, strict definition || id:finngen_R11_M13_ANKYLOSPON_STRICT	Ankylosing spondylitis, strict definition	TRUE	igd	3	65029103	0.0240017	6.33735e-06	7306	GCST90199622	TRUE	reported	FMrIsD	2	TRUE	0.0027822	20.3779
rs9943251	A	G	A	G	0.0830144	-0.0135	0.315014	0.2711	FALSE	FALSE	FALSE	finngen_R11_M13_ANKYLOSPON_STRICT	1	151917115	0.0643		0.8335	Ankylosing spondylitis, strict definition || id:finngen_R11_M13_ANKYLOSPON_STRICT	Ankylosing spondylitis, strict definition	TRUE	igd	1	151944639	0.0176575	2.58422e-06	7306	GCST90199622	TRUE	reported	FMrIsD	2	TRUE	0.00301618	22.0968
rs112191400	T	C	T	C	-0.162748	0.0699	0.0864496	0.06783	FALSE	FALSE	FALSE	finngen_R11_M13_ANKYLOSPON_STRICT	17	73097801	0.1135		0.537901	Ankylosing spondylitis, strict definition || id:finngen_R11_M13_ANKYLOSPON_STRICT	Ankylosing spondylitis, strict definition	TRUE	igd	17	75101706	0.0365529	8.49127e-06	4641	GCST90199623	TRUE	reported	ppHrxa	2	TRUE	0.00425329	19.8153
rs113410972	A	G	A	G	0.141264	0.0074	0.135389	0.1389	FALSE	FALSE	FALSE	finngen_R11_M13_ANKYLOSPON_STRICT	3	134044730	0.0837		0.9299	Ankylosing spondylitis, strict definition || id:finngen_R11_M13_ANKYLOSPON_STRICT	Ankylosing spondylitis, strict definition	TRUE	igd	3	134325888	0.0309121	4.88054e-06	4641	GCST90199623	TRUE	reported	ppHrxa	2	TRUE	0.00447965	20.8746
rs117257402	T	C	T	C	0.523098	0.2214	0.00954654	0.007576	FALSE	FALSE	FALSE	finngen_R11_M13_ANKYLOSPON_STRICT	7	83411832	0.3347		0.508401	Ankylosing spondylitis, strict definition || id:finngen_R11_M13_ANKYLOSPON_STRICT	Ankylosing spondylitis, strict definition	TRUE	igd	7	83782516	0.106839	9.77447e-07	4641	GCST90199623	TRUE	reported	ppHrxa	2	TRUE	0.00513875	23.9618
rs1230433	A	G	A	G	-0.105534	-0.0506	0.655467	0.6894	FALSE	FALSE	FALSE	finngen_R11_M13_ANKYLOSPON_STRICT	13	46769432	0.0623		0.4167	Ankylosing spondylitis, strict definition || id:finngen_R11_M13_ANKYLOSPON_STRICT	Ankylosing spondylitis, strict definition	TRUE	igd	13	46195297	0.021612	1.04432e-06	4641	GCST90199623	TRUE	reported	ppHrxa	2	TRUE	0.00511161	23.8346
rs12340914	G	A	G	A	0.0942204	0.0259	0.413842	0.3637	FALSE	FALSE	FALSE	finngen_R11_M13_ANKYLOSPON_STRICT	9	18511074	0.0597		0.6645	Ankylosing spondylitis, strict definition || id:finngen_R11_M13_ANKYLOSPON_STRICT	Ankylosing spondylitis, strict definition	TRUE	igd	9	18511076	0.0211623	8.49668e-06	4641	GCST90199623	TRUE	reported	ppHrxa	2	TRUE	0.00425306	19.8142
rs1254839	G	A	G	A	-0.107757	-0.0703	0.322023	0.3467	FALSE	FALSE	FALSE	finngen_R11_M13_ANKYLOSPON_STRICT	14	62420606	0.0602		0.2426	Ankylosing spondylitis, strict definition || id:finngen_R11_M13_ANKYLOSPON_STRICT	Ankylosing spondylitis, strict definition	TRUE	igd	14	61953888	0.0223276	1.39183e-06	4641	GCST90199623	TRUE	reported	ppHrxa	2	TRUE	0.00499369	23.282
rs1360005	C	T	C	T	0.097467	0.0567	0.510903	0.5561	FALSE	FALSE	FALSE	finngen_R11_M13_ANKYLOSPON_STRICT	10	97071060	0.0577		0.3254	Ankylosing spondylitis, strict definition || id:finngen_R11_M13_ANKYLOSPON_STRICT	Ankylosing spondylitis, strict definition	TRUE	igd	10	95311303	0.0207116	2.52725e-06	4641	GCST90199623	TRUE	reported	ppHrxa	2	TRUE	0.00474907	22.1361
rs1412877	C	T	C	T	-0.105446	-0.01	0.28388	0.2812	FALSE	FALSE	FALSE	finngen_R11_M13_ANKYLOSPON_STRICT	9	9437369	0.0636		0.8751	Ankylosing spondylitis, strict definition || id:finngen_R11_M13_ANKYLOSPON_STRICT	Ankylosing spondylitis, strict definition	TRUE	igd	9	9437369	0.0232488	5.74561e-06	4641	GCST90199623	TRUE	reported	ppHrxa	2	TRUE	0.00441293	20.5623
rs141782806	C	T	C	T	-0.367335	-0.0215	0.0169583	0.05455	FALSE	FALSE	FALSE	finngen_R11_M13_ANKYLOSPON_STRICT	21	24163807	0.1273		0.8661	Ankylosing spondylitis, strict definition || id:finngen_R11_M13_ANKYLOSPON_STRICT	Ankylosing spondylitis, strict definition	TRUE	igd	21	22791486	0.0795794	3.91306e-06	4641	GCST90199623	TRUE	reported	ppHrxa	2	TRUE	0.00457007	21.2979
rs1426466	C	T	C	T	-0.114917	0.0445	0.801944	0.7632	FALSE	FALSE	FALSE	finngen_R11_M13_ANKYLOSPON_STRICT	12	107772567	0.0674		0.5093	Ankylosing spondylitis, strict definition || id:finngen_R11_M13_ANKYLOSPON_STRICT	Ankylosing spondylitis, strict definition	TRUE	igd	12	107378790	0.0260009	9.88191e-06	4641	GCST90199623	TRUE	reported	ppHrxa	2	TRUE	0.00419137	19.5256
rs147666382	A	G	A	G	-0.2699	-0.3043	0.0362508	0.01199	FALSE	FALSE	FALSE	finngen_R11_M13_ANKYLOSPON_STRICT	2	210567895	0.265		0.2508	Ankylosing spondylitis, strict definition || id:finngen_R11_M13_ANKYLOSPON_STRICT	Ankylosing spondylitis, strict definition	TRUE	igd	2	209703171	0.0550729	9.54593e-07	4641	GCST90199623	TRUE	reported	ppHrxa	2	TRUE	0.00514845	24.0073
rs150000891	T	G	T	G	-0.322444	-0.0838	0.0219792	0.03357	FALSE	FALSE	FALSE	finngen_R11_M13_ANKYLOSPON_STRICT	9	1931505	0.1606		0.602101	Ankylosing spondylitis, strict definition || id:finngen_R11_M13_ANKYLOSPON_STRICT	Ankylosing spondylitis, strict definition	TRUE	igd	9	1931505	0.0705527	4.87109e-06	4641	GCST90199623	TRUE	reported	ppHrxa	2	TRUE	0.00448043	20.8783
rs150215008	T	C	T	C	-0.229438	-0.082	0.044205	0.02215	FALSE	FALSE	FALSE	finngen_R11_M13_ANKYLOSPON_STRICT	8	101007007	0.198		0.6789	Ankylosing spondylitis, strict definition || id:finngen_R11_M13_ANKYLOSPON_STRICT	Ankylosing spondylitis, strict definition	TRUE	igd	8	99994779	0.0505115	5.56468e-06	4641	GCST90199623	TRUE	reported	ppHrxa	2	TRUE	0.00442601	20.6235
rs17650830	A	C	A	C	-0.368665	0.0836	0.0169161	0.006863	FALSE	FALSE	FALSE	finngen_R11_M13_ANKYLOSPON_STRICT	10	105597186	0.3529		0.8127	Ankylosing spondylitis, strict definition || id:finngen_R11_M13_ANKYLOSPON_STRICT	Ankylosing spondylitis, strict definition	TRUE	igd	10	103837428	0.0803473	4.46672e-06	4641	GCST90199623	TRUE	reported	ppHrxa	2	TRUE	0.0045159	21.0443
rs3741902	C	T	C	T	-0.113786	0.0073	0.201663	0.1409	FALSE	FALSE	FALSE	finngen_R11_M13_ANKYLOSPON_STRICT	12	6030302	0.0824		0.9295	Ankylosing spondylitis, strict definition || id:finngen_R11_M13_ANKYLOSPON_STRICT	Ankylosing spondylitis, strict definition	TRUE	igd	12	5921136	0.025745	9.88314e-06	4641	GCST90199623	TRUE	reported	ppHrxa	2	TRUE	0.00419137	19.5256
rs3935534	C	G	C	G	-0.105364	0.1038	0.682113	0.7256	FALSE	TRUE	FALSE	finngen_R11_M13_ANKYLOSPON_STRICT	15	61679072	0.0644		0.1071	Ankylosing spondylitis, strict definition || id:finngen_R11_M13_ANKYLOSPON_STRICT	Ankylosing spondylitis, strict definition	TRUE	igd	15	61386873	0.0225011	2.83227e-06	4641	GCST90199623	TRUE	reported	ppHrxa	2	TRUE	0.00470239	21.9174
rs6006574	C	G	C	G	0.285259	0.0073	0.0282214	0.04722	FALSE	TRUE	FALSE	finngen_R11_M13_ANKYLOSPON_STRICT	22	44301759	0.1365		0.9574	Ankylosing spondylitis, strict definition || id:finngen_R11_M13_ANKYLOSPON_STRICT	Ankylosing spondylitis, strict definition	TRUE	igd	22	43905879	0.0623725	4.7969e-06	4641	GCST90199623	TRUE	reported	ppHrxa	2	TRUE	0.00448671	20.9076
rs62317587	C	A	C	A	-0.475907	-0.1361	0.0101798	0.00327	FALSE	FALSE	FALSE	finngen_R11_M13_ANKYLOSPON_STRICT	4	59268269	0.5291		0.7969	Ankylosing spondylitis, strict definition || id:finngen_R11_M13_ANKYLOSPON_STRICT	Ankylosing spondylitis, strict definition	TRUE	igd	4	58402103	0.103471	4.23694e-06	4641	GCST90199623	TRUE	reported	ppHrxa	2	TRUE	0.00453754	21.1456
rs72552153	A	G	A	G	-0.451935	-0.7458	0.0123004	0.003327	FALSE	FALSE	FALSE	finngen_R11_M13_ANKYLOSPON_STRICT	11	123498206	0.5178		0.1498	Ankylosing spondylitis, strict definition || id:finngen_R11_M13_ANKYLOSPON_STRICT	Ankylosing spondylitis, strict definition	TRUE	igd	11	123627498	0.0933029	1.27418e-06	4641	GCST90199623	TRUE	reported	ppHrxa	2	TRUE	0.00502991	23.4517
rs72670481	T	C	T	C	-0.287487	0.0204	0.0444222	0.04451	FALSE	FALSE	FALSE	finngen_R11_M13_ANKYLOSPON_STRICT	1	68721141	0.1402		0.8845	Ankylosing spondylitis, strict definition || id:finngen_R11_M13_ANKYLOSPON_STRICT	Ankylosing spondylitis, strict definition	TRUE	igd	1	68255458	0.0506395	1.36972e-08	4641	GCST90199623	TRUE	reported	ppHrxa	2	TRUE	0.00689669	32.2159
rs75183407	T	C	T	C	-0.330457	-0.0202	0.0230852	0.03822	FALSE	FALSE	FALSE	finngen_R11_M13_ANKYLOSPON_STRICT	12	130264458	0.1523		0.8945	Ankylosing spondylitis, strict definition || id:finngen_R11_M13_ANKYLOSPON_STRICT	Ankylosing spondylitis, strict definition	TRUE	igd	12	129779913	0.0688133	1.56907e-06	4641	GCST90199623	TRUE	reported	ppHrxa	2	TRUE	0.00494448	23.0514
rs7525374	G	A	G	A	0.0950368	0.0146	0.525656	0.5469	FALSE	FALSE	FALSE	finngen_R11_M13_ANKYLOSPON_STRICT	1	4754057	0.0579		0.8007	Ankylosing spondylitis, strict definition || id:finngen_R11_M13_ANKYLOSPON_STRICT	Ankylosing spondylitis, strict definition	TRUE	igd	1	4693997	0.0212325	7.60482e-06	4641	GCST90199623	TRUE	reported	ppHrxa	2	TRUE	0.00429832	20.026
rs78910814	C	T	C	T	-0.253193	0.1044	0.036	0.03347	FALSE	FALSE	FALSE	finngen_R11_M13_ANKYLOSPON_STRICT	15	82411209	0.1601		0.5144	Ankylosing spondylitis, strict definition || id:finngen_R11_M13_ANKYLOSPON_STRICT	Ankylosing spondylitis, strict definition	TRUE	igd	15	82118868	0.055947	6.0231e-06	4641	GCST90199623	TRUE	reported	ppHrxa	2	TRUE	0.00439365	20.4721
rs79441497	G	A	G	A	0.282649	0.0544	0.0274713	0.03899	FALSE	FALSE	FALSE	finngen_R11_M13_ANKYLOSPON_STRICT	2	140730955	0.1479		0.712801	Ankylosing spondylitis, strict definition || id:finngen_R11_M13_ANKYLOSPON_STRICT	Ankylosing spondylitis, strict definition	TRUE	igd	2	139973386	0.0627987	6.76728e-06	4641	GCST90199623	TRUE	reported	ppHrxa	2	TRUE	0.00434601	20.2491
rs9855944	A	G	A	G	0.0992769	-0.0539	0.360843	0.3822	FALSE	FALSE	FALSE	finngen_R11_M13_ANKYLOSPON_STRICT	3	141418907	0.059		0.3612	Ankylosing spondylitis, strict definition || id:finngen_R11_M13_ANKYLOSPON_STRICT	Ankylosing spondylitis, strict definition	TRUE	igd	3	141700065	0.0216311	4.44236e-06	4641	GCST90199623	TRUE	reported	ppHrxa	2	TRUE	0.00451815	21.0548
rs10106654	C	A	C	A	0.0933587	-0.1178	0.15585	0.1898	FALSE	FALSE	FALSE	finngen_R11_M13_ANKYLOSPON_STRICT	8	96903985	0.073		0.1065	Ankylosing spondylitis, strict definition || id:finngen_R11_M13_ANKYLOSPON_STRICT	Ankylosing spondylitis, strict definition	TRUE	igd	8	95891757	0.0209933	8.70498e-06	8260	GCST90199624	TRUE	reported	GOfqoe	2	TRUE	0.00238852	19.7717
rs1038161	A	T	A	T	-0.0698072	-0.0518	0.396795	0.3542	FALSE	TRUE	FALSE	finngen_R11_M13_ANKYLOSPON_STRICT	12	76045411	0.0599		0.3876	Ankylosing spondylitis, strict definition || id:finngen_R11_M13_ANKYLOSPON_STRICT	Ankylosing spondylitis, strict definition	TRUE	igd	12	75651631	0.0156983	8.71615e-06	8260	GCST90199624	TRUE	reported	GOfqoe	2	TRUE	0.00238823	19.7692
rs10818729	C	T	C	T	-0.0744274	-0.07	0.678724	0.7514	FALSE	FALSE	FALSE	finngen_R11_M13_ANKYLOSPON_STRICT	9	125371916	0.0662		0.2902	Ankylosing spondylitis, strict definition || id:finngen_R11_M13_ANKYLOSPON_STRICT	Ankylosing spondylitis, strict definition	TRUE	igd	9	122609637	0.0165535	6.91823e-06	8260	GCST90199624	TRUE	reported	GOfqoe	2	TRUE	0.00244143	20.2107
rs114849156	A	G	A	G	0.19722	0.1449	0.0321241	0.04673	FALSE	FALSE	FALSE	finngen_R11_M13_ANKYLOSPON_STRICT	4	107710215	0.1361		0.287	Ankylosing spondylitis, strict definition || id:finngen_R11_M13_ANKYLOSPON_STRICT	Ankylosing spondylitis, strict definition	TRUE	igd	4	106789058	0.043393	5.49424e-06	8260	GCST90199624	TRUE	reported	GOfqoe	2	TRUE	0.00249458	20.6518
rs1271526	T	C	T	C	0.0916728	0.0418	0.824509	0.8373	FALSE	FALSE	FALSE	finngen_R11_M13_ANKYLOSPON_STRICT	10	122598339	0.0774		0.5897	Ankylosing spondylitis, strict definition || id:finngen_R11_M13_ANKYLOSPON_STRICT	Ankylosing spondylitis, strict definition	TRUE	igd	10	120838827	0.0200283	4.71341e-06	8260	GCST90199624	TRUE	reported	GOfqoe	2	TRUE	0.00252995	20.9454
rs12782560	T	C	T	C	0.224836	-0.1184	0.0246989	0.04393	FALSE	FALSE	FALSE	finngen_R11_M13_ANKYLOSPON_STRICT	10	31310057	0.14		0.3979	Ankylosing spondylitis, strict definition || id:finngen_R11_M13_ANKYLOSPON_STRICT	Ankylosing spondylitis, strict definition	TRUE	igd	10	31021128	0.049354	5.2242e-06	8260	GCST90199624	TRUE	reported	GOfqoe	2	TRUE	0.00250621	20.7483
rs138633790	A	G	A	G	-0.220573	-0.21	0.0243022	0.00421	FALSE	FALSE	FALSE	finngen_R11_M13_ANKYLOSPON_STRICT	13	112533374	0.4575		0.6462	Ankylosing spondylitis, strict definition || id:finngen_R11_M13_ANKYLOSPON_STRICT	Ankylosing spondylitis, strict definition	TRUE	igd	13	111879060	0.0497508	9.26909e-06	8260	GCST90199624	TRUE	reported	GOfqoe	2	TRUE	0.00237406	19.6517
rs1505993	T	C	T	C	-0.24093	0.1189	0.0219714	0.03636	FALSE	FALSE	FALSE	finngen_R11_M13_ANKYLOSPON_STRICT	5	40519388	0.1524		0.4352	Ankylosing spondylitis, strict definition || id:finngen_R11_M13_ANKYLOSPON_STRICT	Ankylosing spondylitis, strict definition	TRUE	igd	5	40519286	0.0524855	4.42373e-06	8260	GCST90199624	TRUE	reported	GOfqoe	2	TRUE	0.00254458	21.0668
rs16909710	T	C	T	C	-0.19262	0.1361	0.0418998	0.02047	FALSE	FALSE	FALSE	finngen_R11_M13_ANKYLOSPON_STRICT	12	14264871	0.2085		0.513701	Ankylosing spondylitis, strict definition || id:finngen_R11_M13_ANKYLOSPON_STRICT	Ankylosing spondylitis, strict definition	TRUE	igd	12	14111937	0.0384132	5.31941e-07	8260	GCST90199624	TRUE	reported	GOfqoe	2	TRUE	0.00303488	25.1383
rs2886306	T	C	T	C	0.0716047	0.0334	0.645165	0.6334	FALSE	FALSE	FALSE	finngen_R11_M13_ANKYLOSPON_STRICT	9	136021780	0.0599		0.5767	Ankylosing spondylitis, strict definition || id:finngen_R11_M13_ANKYLOSPON_STRICT	Ankylosing spondylitis, strict definition	TRUE	igd	9	133146393	0.016209	9.98048e-06	8260	GCST90199624	TRUE	reported	GOfqoe	2	TRUE	0.00235703	19.5104
rs375709482	T	C	T	C	-0.255607	0.5072	0.0190974	0.01246	FALSE	FALSE	FALSE	finngen_R11_M13_ANKYLOSPON_STRICT	6	114755319	0.2583		0.0495496	Ankylosing spondylitis, strict definition || id:finngen_R11_M13_ANKYLOSPON_STRICT	Ankylosing spondylitis, strict definition	TRUE	igd	6	114434155	0.0555964	4.27499e-06	8260	GCST90199624	TRUE	reported	GOfqoe	2	TRUE	0.00255248	21.1323
rs3779084	G	A	G	A	0.0853795	-0.0076	0.212634	0.2933	FALSE	FALSE	FALSE	finngen_R11_M13_ANKYLOSPON_STRICT	7	50568735	0.0632		0.9039	Ankylosing spondylitis, strict definition || id:finngen_R11_M13_ANKYLOSPON_STRICT	Ankylosing spondylitis, strict definition	TRUE	igd	7	50501037	0.0186386	4.63251e-06	8260	GCST90199624	TRUE	reported	GOfqoe	2	TRUE	0.00253395	20.9786
rs4237533	G	A	G	A	-0.0684714	-0.0011	0.548811	0.4799	FALSE	FALSE	FALSE	finngen_R11_M13_ANKYLOSPON_STRICT	10	123332352	0.0576		0.9846	Ankylosing spondylitis, strict definition || id:finngen_R11_M13_ANKYLOSPON_STRICT	Ankylosing spondylitis, strict definition	TRUE	igd	10	121572838	0.0154966	9.94023e-06	8260	GCST90199624	TRUE	reported	GOfqoe	2	TRUE	0.00235798	19.5182
rs56266656	G	A	G	A	0.222284	0.3718	0.0243576	0.003762	FALSE	FALSE	FALSE	finngen_R11_M13_ANKYLOSPON_STRICT	13	31860488	0.4866		0.4448	Ankylosing spondylitis, strict definition || id:finngen_R11_M13_ANKYLOSPON_STRICT	Ankylosing spondylitis, strict definition	TRUE	igd	13	31286351	0.0498262	8.15059e-06	8260	GCST90199624	TRUE	reported	GOfqoe	2	TRUE	0.00240367	19.8974
rs62326335	G	C	G	C	-0.0890288	0.0199	0.236388	0.3303	FALSE	TRUE	FALSE	finngen_R11_M13_ANKYLOSPON_STRICT	4	172887866	0.0612		0.745101	Ankylosing spondylitis, strict definition || id:finngen_R11_M13_ANKYLOSPON_STRICT	Ankylosing spondylitis, strict definition	TRUE	igd	4	171966715	0.0182274	1.03783e-06	8260	GCST90199624	TRUE	reported	GOfqoe	2	TRUE	0.00287991	23.851
rs6443435	C	T	C	T	0.0729509	-0.0964	0.555966	0.6584	FALSE	FALSE	FALSE	finngen_R11_M13_ANKYLOSPON_STRICT	3	176920514	0.0606		0.1119	Ankylosing spondylitis, strict definition || id:finngen_R11_M13_ANKYLOSPON_STRICT	Ankylosing spondylitis, strict definition	TRUE	igd	3	177202726	0.0155727	2.80605e-06	8260	GCST90199624	TRUE	reported	GOfqoe	2	TRUE	0.00264973	21.9396
rs7073480	C	T	C	T	0.121973	-0.2086	0.886196	0.9005	FALSE	FALSE	FALSE	finngen_R11_M13_ANKYLOSPON_STRICT	10	13214160	0.0959		0.0295502	Ankylosing spondylitis, strict definition || id:finngen_R11_M13_ANKYLOSPON_STRICT	Ankylosing spondylitis, strict definition	TRUE	igd	10	13172160	0.0241952	4.62648e-07	8260	GCST90199624	TRUE	reported	GOfqoe	2	TRUE	0.00306729	25.4076
rs72770519	A	G	A	G	-0.0980699	-0.0498	0.162015	0.138	FALSE	FALSE	FALSE	finngen_R11_M13_ANKYLOSPON_STRICT	16	22798358	0.0826		0.5466	Ankylosing spondylitis, strict definition || id:finngen_R11_M13_ANKYLOSPON_STRICT	Ankylosing spondylitis, strict definition	TRUE	igd	16	22787037	0.0209321	2.79769e-06	8260	GCST90199624	TRUE	reported	GOfqoe	2	TRUE	0.00265041	21.9453
rs72782456	G	A	G	A	-0.132885	-0.1031	0.0718974	0.06766	FALSE	FALSE	FALSE	finngen_R11_M13_ANKYLOSPON_STRICT	16	65592609	0.1141		0.3663	Ankylosing spondylitis, strict definition || id:finngen_R11_M13_ANKYLOSPON_STRICT	Ankylosing spondylitis, strict definition	TRUE	igd	16	65558706	0.0298174	8.32618e-06	8260	GCST90199624	TRUE	reported	GOfqoe	2	TRUE	0.00239877	19.8567
rs76464474	T	G	T	G	0.398426	-0.066	0.00903651	0.02477	FALSE	FALSE	FALSE	finngen_R11_M13_ANKYLOSPON_STRICT	5	124306426	0.1858		0.722199	Ankylosing spondylitis, strict definition || id:finngen_R11_M13_ANKYLOSPON_STRICT	Ankylosing spondylitis, strict definition	TRUE	igd	5	124970733	0.0814489	9.99571e-07	8260	GCST90199624	TRUE	reported	GOfqoe	2	TRUE	0.00288861	23.9232
rs1020048	C	A	C	A	-0.102991	0.0114	0.809931	0.8323	FALSE	FALSE	FALSE	finngen_R11_M13_ANKYLOSPON_STRICT	9	86666993	0.0766		0.8815	Ankylosing spondylitis, strict definition || id:finngen_R11_M13_ANKYLOSPON_STRICT	Ankylosing spondylitis, strict definition	TRUE	igd	9	84052078	0.0198761	2.19934e-07	8243	GCST90199625	TRUE	reported	O2niVL	2	TRUE	0.00324667	26.843
rs1116046	T	A	T	A	-0.132929	-0.1616	0.0777355	0.06309	FALSE	TRUE	FALSE	finngen_R11_M13_ANKYLOSPON_STRICT	5	101578769	0.1187		0.1736	Ankylosing spondylitis, strict definition || id:finngen_R11_M13_ANKYLOSPON_STRICT	Ankylosing spondylitis, strict definition	TRUE	igd	5	102243065	0.0291497	5.11035e-06	8243	GCST90199625	TRUE	reported	O2niVL	2	TRUE	0.00251647	20.7905
rs112196227	T	A	T	A	0.131339	-0.0104	0.0757631	0.0774	FALSE	TRUE	FALSE	finngen_R11_M13_ANKYLOSPON_STRICT	6	97126139	0.1081		0.9232	Ankylosing spondylitis, strict definition || id:finngen_R11_M13_ANKYLOSPON_STRICT	Ankylosing spondylitis, strict definition	TRUE	igd	6	96678263	0.0291534	6.63451e-06	8243	GCST90199625	TRUE	reported	O2niVL	2	TRUE	0.00245615	20.291
rs112256623	A	G	A	G	-0.222873	0.1031	0.0237401	0.0238	FALSE	FALSE	FALSE	finngen_R11_M13_ANKYLOSPON_STRICT	17	44985177	0.1889		0.5851	Ankylosing spondylitis, strict definition || id:finngen_R11_M13_ANKYLOSPON_STRICT	Ankylosing spondylitis, strict definition	TRUE	igd	17	46907811	0.0498876	7.91375e-06	8243	GCST90199625	TRUE	reported	O2niVL	2	TRUE	0.00241543	19.9537
rs113966925	T	C	T	C	0.214979	0.0028	0.0264921	0.0141	FALSE	FALSE	FALSE	finngen_R11_M13_ANKYLOSPON_STRICT	7	129795602	0.2416		0.9907	Ankylosing spondylitis, strict definition || id:finngen_R11_M13_ANKYLOSPON_STRICT	Ankylosing spondylitis, strict definition	TRUE	igd	7	130155762	0.0483488	8.73154e-06	8243	GCST90199625	TRUE	reported	O2niVL	2	TRUE	0.00239274	19.7658
rs114314137	G	A	G	A	-0.37398	-0.1558	0.0085003	0.01307	FALSE	FALSE	FALSE	finngen_R11_M13_ANKYLOSPON_STRICT	3	112859254	0.2549		0.5412	Ankylosing spondylitis, strict definition || id:finngen_R11_M13_ANKYLOSPON_STRICT	Ankylosing spondylitis, strict definition	TRUE	igd	3	113140407	0.0844596	9.51482e-06	8243	GCST90199625	TRUE	reported	O2niVL	2	TRUE	0.00237291	19.6017
rs114588795	G	C	G	C	0.384825	0.0258	0.00783813	0.0172	FALSE	TRUE	FALSE	finngen_R11_M13_ANKYLOSPON_STRICT	2	208441884	0.2224		0.9078	Ankylosing spondylitis, strict definition || id:finngen_R11_M13_ANKYLOSPON_STRICT	Ankylosing spondylitis, strict definition	TRUE	igd	2	207577160	0.0865739	8.78741e-06	8243	GCST90199625	TRUE	reported	O2niVL	2	TRUE	0.00239126	19.7536
rs12114576	A	C	A	C	0.0751154	0.0922	0.300788	0.3883	FALSE	FALSE	FALSE	finngen_R11_M13_ANKYLOSPON_STRICT	8	10297132	0.0602		0.1254	Ankylosing spondylitis, strict definition || id:finngen_R11_M13_ANKYLOSPON_STRICT	Ankylosing spondylitis, strict definition	TRUE	igd	8	10439622	0.0169456	9.30478e-06	8243	GCST90199625	TRUE	reported	O2niVL	2	TRUE	0.00237807	19.6444
rs12216870	T	C	T	C	-0.256812	0.294	0.0196162	0.01327	FALSE	FALSE	FALSE	finngen_R11_M13_ANKYLOSPON_STRICT	8	9352959	0.2567		0.2521	Ankylosing spondylitis, strict definition || id:finngen_R11_M13_ANKYLOSPON_STRICT	Ankylosing spondylitis, strict definition	TRUE	igd	8	9495449	0.0555271	3.74623e-06	8243	GCST90199625	TRUE	reported	O2niVL	2	TRUE	0.00258827	21.3853
rs12323117	C	T	C	T	-0.107817	0.0982	0.11287	0.174	FALSE	FALSE	FALSE	finngen_R11_M13_ANKYLOSPON_STRICT	13	21569227	0.0755		0.1933	Ankylosing spondylitis, strict definition || id:finngen_R11_M13_ANKYLOSPON_STRICT	Ankylosing spondylitis, strict definition	TRUE	igd	13	20995088	0.0242782	8.95865e-06	8243	GCST90199625	TRUE	reported	O2niVL	2	TRUE	0.00238681	19.7168
rs142260529	T	C	T	C	0.289855	0.4304	0.0147077	0.01309	FALSE	FALSE	FALSE	finngen_R11_M13_ANKYLOSPON_STRICT	11	21722067	0.2617		0.1	Ankylosing spondylitis, strict definition || id:finngen_R11_M13_ANKYLOSPON_STRICT	Ankylosing spondylitis, strict definition	TRUE	igd	11	21700521	0.0644979	6.9889e-06	8243	GCST90199625	TRUE	reported	O2niVL	2	TRUE	0.00244412	20.1913
rs146859626	C	T	C	T	-0.333664	-0.3925	0.0110218	0.01806	FALSE	FALSE	FALSE	finngen_R11_M13_ANKYLOSPON_STRICT	2	186679847	0.2175		0.0711394	Ankylosing spondylitis, strict definition || id:finngen_R11_M13_ANKYLOSPON_STRICT	Ankylosing spondylitis, strict definition	TRUE	igd	2	185815120	0.0740513	6.61053e-06	8243	GCST90199625	TRUE	reported	O2niVL	2	TRUE	0.00245697	20.2978
rs146902454	C	T	C	T	-0.222442	-0.0207	0.0354437	0.07691	FALSE	FALSE	FALSE	finngen_R11_M13_ANKYLOSPON_STRICT	20	50370942	0.1079		0.8479	Ankylosing spondylitis, strict definition || id:finngen_R11_M13_ANKYLOSPON_STRICT	Ankylosing spondylitis, strict definition	TRUE	igd	20	51754403	0.0421167	1.2809e-07	8243	GCST90199625	TRUE	reported	O2niVL	2	TRUE	0.00337266	27.8881
rs162588	A	G	A	G	0.0843917	0.0801	0.212029	0.1584	FALSE	FALSE	FALSE	finngen_R11_M13_ANKYLOSPON_STRICT	3	364098	0.0786		0.308	Ankylosing spondylitis, strict definition || id:finngen_R11_M13_ANKYLOSPON_STRICT	Ankylosing spondylitis, strict definition	TRUE	igd	3	322415	0.0189141	8.12626e-06	8243	GCST90199625	TRUE	reported	O2niVL	2	TRUE	0.00240932	19.9032
rs3138108	T	C	T	C	0.0870865	0.0366	0.230257	0.214	FALSE	FALSE	FALSE	finngen_R11_M13_ANKYLOSPON_STRICT	2	228666906	0.0706		0.6041	Ankylosing spondylitis, strict definition || id:finngen_R11_M13_ANKYLOSPON_STRICT	Ankylosing spondylitis, strict definition	TRUE	igd	2	227802190	0.0182194	1.75401e-06	8243	GCST90199625	TRUE	reported	O2niVL	2	TRUE	0.00276405	22.8417
rs390784	T	G	T	G	0.076227	0.0514	0.464723	0.4905	FALSE	FALSE	FALSE	finngen_R11_M13_ANKYLOSPON_STRICT	19	44488189	0.0573		0.3701	Ankylosing spondylitis, strict definition || id:finngen_R11_M13_ANKYLOSPON_STRICT	Ankylosing spondylitis, strict definition	TRUE	igd	19	43984037	0.0154744	8.39336e-07	8243	GCST90199625	TRUE	reported	O2niVL	2	TRUE	0.00293514	24.2597
rs4862595	T	C	T	C	0.0750216	-0.0438	0.6944	0.7043	FALSE	FALSE	FALSE	finngen_R11_M13_ANKYLOSPON_STRICT	4	186846963	0.0627		0.4851	Ankylosing spondylitis, strict definition || id:finngen_R11_M13_ANKYLOSPON_STRICT	Ankylosing spondylitis, strict definition	TRUE	igd	4	185925809	0.0167234	7.25667e-06	8243	GCST90199625	TRUE	reported	O2niVL	2	TRUE	0.00243545	20.1195
rs57419073	A	G	A	G	-0.125118	0.0149	0.0856622	0.08394	FALSE	FALSE	FALSE	finngen_R11_M13_ANKYLOSPON_STRICT	22	48915877	0.1029		0.8846	Ankylosing spondylitis, strict definition || id:finngen_R11_M13_ANKYLOSPON_STRICT	Ankylosing spondylitis, strict definition	TRUE	igd	22	48520065	0.0275801	5.71868e-06	8243	GCST90199625	TRUE	reported	O2niVL	2	TRUE	0.00249046	20.5751
rs66676945	T	C	T	C	0.0997286	0.0164	0.18189	0.1563	FALSE	FALSE	FALSE	finngen_R11_M13_ANKYLOSPON_STRICT	5	158409505	0.0787		0.8353	Ankylosing spondylitis, strict definition || id:finngen_R11_M13_ANKYLOSPON_STRICT	Ankylosing spondylitis, strict definition	TRUE	igd	5	158982497	0.0200715	6.74151e-07	8243	GCST90199625	TRUE	reported	O2niVL	2	TRUE	0.00298604	24.6817
rs6706818	G	A	G	A	0.076177	0.0735	0.297934	0.3574	FALSE	FALSE	FALSE	finngen_R11_M13_ANKYLOSPON_STRICT	2	56574432	0.0598		0.2186	Ankylosing spondylitis, strict definition || id:finngen_R11_M13_ANKYLOSPON_STRICT	Ankylosing spondylitis, strict definition	TRUE	igd	2	56347297	0.0168437	6.10924e-06	8243	GCST90199625	TRUE	reported	O2niVL	2	TRUE	0.0024752	20.4488
rs74981086	A	G	A	G	-0.207867	0.0738	0.0321797	0.03693	FALSE	FALSE	FALSE	finngen_R11_M13_ANKYLOSPON_STRICT	9	26798493	0.1511		0.6254	Ankylosing spondylitis, strict definition || id:finngen_R11_M13_ANKYLOSPON_STRICT	Ankylosing spondylitis, strict definition	TRUE	igd	9	26798495	0.044132	2.47574e-06	8243	GCST90199625	TRUE	reported	O2niVL	2	TRUE	0.00268418	22.1798
rs76954145	T	C	T	C	-0.192677	0.0039	0.0434198	0.02782	FALSE	FALSE	FALSE	finngen_R11_M13_ANKYLOSPON_STRICT	10	103476350	0.1761		0.9824	Ankylosing spondylitis, strict definition || id:finngen_R11_M13_ANKYLOSPON_STRICT	Ankylosing spondylitis, strict definition	TRUE	igd	10	101716593	0.0380845	4.2103e-07	8243	GCST90199625	TRUE	reported	O2niVL	2	TRUE	0.0030955	25.5893
rs7708674	T	C	T	C	-0.13605	-0.0065	0.0742635	0.08308	FALSE	FALSE	FALSE	finngen_R11_M13_ANKYLOSPON_STRICT	5	60558879	0.1043		0.9506	Ankylosing spondylitis, strict definition || id:finngen_R11_M13_ANKYLOSPON_STRICT	Ankylosing spondylitis, strict definition	TRUE	igd	5	61263052	0.0295137	4.032e-06	8243	GCST90199625	TRUE	reported	O2niVL	2	TRUE	0.00257126	21.2444
rs78631663	C	T	C	T	0.256598	0.0876	0.0180649	0.03311	FALSE	FALSE	FALSE	finngen_R11_M13_ANKYLOSPON_STRICT	8	4938197	0.1611		0.5864	Ankylosing spondylitis, strict definition || id:finngen_R11_M13_ANKYLOSPON_STRICT	Ankylosing spondylitis, strict definition	TRUE	igd	8	5080675	0.0575554	8.26193e-06	8243	GCST90199625	TRUE	reported	O2niVL	2	TRUE	0.00240549	19.8714
rs78762284	A	G	A	G	0.1179	0.15	0.14571	0.11	FALSE	FALSE	FALSE	finngen_R11_M13_ANKYLOSPON_STRICT	12	111144765	0.0923		0.104	Ankylosing spondylitis, strict definition || id:finngen_R11_M13_ANKYLOSPON_STRICT	Ankylosing spondylitis, strict definition	TRUE	igd	12	110706960	0.0220764	9.26651e-08	8243	GCST90199625	TRUE	reported	O2niVL	2	TRUE	0.00344815	28.5145
rs7990044	G	A	G	A	0.0695317	0.0423	0.510057	0.5453	FALSE	FALSE	FALSE	finngen_R11_M13_ANKYLOSPON_STRICT	13	88706198	0.0574		0.4605	Ankylosing spondylitis, strict definition || id:finngen_R11_M13_ANKYLOSPON_STRICT	Ankylosing spondylitis, strict definition	TRUE	igd	13	88053943	0.0154663	6.93449e-06	8243	GCST90199625	TRUE	reported	O2niVL	2	TRUE	0.00244593	20.2063
rs80106891	T	C	T	C	-0.211787	0.1924	0.0271931	0.02154	FALSE	FALSE	FALSE	finngen_R11_M13_ANKYLOSPON_STRICT	6	90965801	0.1984		0.3322	Ankylosing spondylitis, strict definition || id:finngen_R11_M13_ANKYLOSPON_STRICT	Ankylosing spondylitis, strict definition	TRUE	igd	6	90256082	0.0473042	7.5653e-06	8243	GCST90199625	TRUE	reported	O2niVL	2	TRUE	0.00242582	20.0398
rs10518870	G	A	G	A	0.0728152	-0.0097	0.559125	0.6144	FALSE	FALSE	FALSE	finngen_R11_M13_ANKYLOSPON_STRICT	15	57017888	0.0587		0.8689	Ankylosing spondylitis, strict definition || id:finngen_R11_M13_ANKYLOSPON_STRICT	Ankylosing spondylitis, strict definition	TRUE	igd	15	56725690	0.0159215	4.79876e-06	7965	GCST90199626	TRUE	reported	zzZJyu	2	TRUE	0.0026191	20.9106
rs10901595	T	C	T	C	-0.0850013	0.0298	0.205555	0.1529	FALSE	FALSE	FALSE	finngen_R11_M13_ANKYLOSPON_STRICT	10	128020936	0.0795		0.707301	Ankylosing spondylitis, strict definition || id:finngen_R11_M13_ANKYLOSPON_STRICT	Ankylosing spondylitis, strict definition	TRUE	igd	10	126332367	0.0190317	7.95847e-06	7965	GCST90199626	TRUE	reported	zzZJyu	2	TRUE	0.00249818	19.9428
rs115107012	A	G	A	G	0.355674	0.0507	0.00953162	0.01509	FALSE	FALSE	FALSE	finngen_R11_M13_ANKYLOSPON_STRICT	5	107770777	0.236		0.8298	Ankylosing spondylitis, strict definition || id:finngen_R11_M13_ANKYLOSPON_STRICT	Ankylosing spondylitis, strict definition	TRUE	igd	5	108435076	0.0792725	7.23249e-06	7965	GCST90199626	TRUE	reported	zzZJyu	2	TRUE	0.00252102	20.1257
rs117446717	G	A	G	A	0.337234	0.6095	0.0107723	0.008815	FALSE	FALSE	FALSE	finngen_R11_M13_ANKYLOSPON_STRICT	6	87498341	0.3063		0.0466402	Ankylosing spondylitis, strict definition || id:finngen_R11_M13_ANKYLOSPON_STRICT	Ankylosing spondylitis, strict definition	TRUE	igd	6	86716358	0.0755884	8.14081e-06	7965	GCST90199626	TRUE	reported	zzZJyu	2	TRUE	0.00249277	19.8996
rs13038820	A	G	A	G	-0.108314	-0.023	0.152841	0.1742	FALSE	FALSE	FALSE	finngen_R11_M13_ANKYLOSPON_STRICT	20	37241830	0.0761		0.7627	Ankylosing spondylitis, strict definition || id:finngen_R11_M13_ANKYLOSPON_STRICT	Ankylosing spondylitis, strict definition	TRUE	igd	20	38613187	0.0216513	5.65531e-07	7965	GCST90199626	TRUE	reported	zzZJyu	2	TRUE	0.00313223	25.0203
rs1339135	G	A	G	A	-0.102275	-0.0333	0.142632	0.134	FALSE	FALSE	FALSE	finngen_R11_M13_ANKYLOSPON_STRICT	1	164860682	0.0841		0.691899	Ankylosing spondylitis, strict definition || id:finngen_R11_M13_ANKYLOSPON_STRICT	Ankylosing spondylitis, strict definition	TRUE	igd	1	164891445	0.0221736	3.97938e-06	7965	GCST90199626	TRUE	reported	zzZJyu	2	TRUE	0.00266393	21.2695
rs142739097	G	A	G	A	-0.281069	-0.0395	0.0170605	0.03688	FALSE	FALSE	FALSE	finngen_R11_M13_ANKYLOSPON_STRICT	3	82477960	0.153		0.7962	Ankylosing spondylitis, strict definition || id:finngen_R11_M13_ANKYLOSPON_STRICT	Ankylosing spondylitis, strict definition	TRUE	igd	3	82428809	0.0600788	2.8921e-06	7965	GCST90199626	TRUE	reported	zzZJyu	2	TRUE	0.00274035	21.8814
rs148768795	A	G	A	G	-0.343757	-0.2429	0.0102144	0.00433	FALSE	FALSE	FALSE	finngen_R11_M13_ANKYLOSPON_STRICT	6	150715047	0.4566		0.5947	Ankylosing spondylitis, strict definition || id:finngen_R11_M13_ANKYLOSPON_STRICT	Ankylosing spondylitis, strict definition	TRUE	igd	6	150393911	0.0773679	8.86512e-06	7965	GCST90199626	TRUE	reported	zzZJyu	2	TRUE	0.00247241	19.7366
rs150456440	A	G	A	G	-0.207866	0.1465	0.0283656	0.02815	FALSE	FALSE	FALSE	finngen_R11_M13_ANKYLOSPON_STRICT	16	1837444	0.1744		0.4008	Ankylosing spondylitis, strict definition || id:finngen_R11_M13_ANKYLOSPON_STRICT	Ankylosing spondylitis, strict definition	TRUE	igd	16	1787443	0.0469472	9.52642e-06	7965	GCST90199626	TRUE	reported	zzZJyu	2	TRUE	0.00245524	19.5992
rs189750460	C	T	C	T	0.201137	0.0078	0.0313286	0.02851	FALSE	FALSE	FALSE	finngen_R11_M13_ANKYLOSPON_STRICT	5	45640856	0.1721		0.9638	Ankylosing spondylitis, strict definition || id:finngen_R11_M13_ANKYLOSPON_STRICT	Ankylosing spondylitis, strict definition	TRUE	igd	5	45640754	0.044222	5.40694e-06	7965	GCST90199626	TRUE	reported	zzZJyu	2	TRUE	0.00259057	20.6823
rs2762353	G	A	G	A	0.108263	-0.1288	0.556451	0.6278	FALSE	FALSE	FALSE	finngen_R11_M13_ANKYLOSPON_STRICT	6	25794431	0.0593		0.0299399	Ankylosing spondylitis, strict definition || id:finngen_R11_M13_ANKYLOSPON_STRICT	Ankylosing spondylitis, strict definition	TRUE	igd	6	25794203	0.0156013	3.93898e-12	7965	GCST90199626	TRUE	reported	zzZJyu	2	TRUE	0.00600945	48.1426
rs354710	T	C	T	C	0.0973775	0.0571	0.587063	0.6199	FALSE	FALSE	FALSE	finngen_R11_M13_ANKYLOSPON_STRICT	2	143887084	0.0589		0.3331	Ankylosing spondylitis, strict definition || id:finngen_R11_M13_ANKYLOSPON_STRICT	Ankylosing spondylitis, strict definition	TRUE	igd	2	143129515	0.0160404	1.27297e-09	7965	GCST90199626	TRUE	reported	zzZJyu	2	TRUE	0.00460571	36.8449
rs41294573	T	C	T	C	0.148756	0.0567	0.0615182	0.02564	FALSE	FALSE	FALSE	finngen_R11_M13_ANKYLOSPON_STRICT	10	6025235	0.1819		0.7552	Ankylosing spondylitis, strict definition || id:finngen_R11_M13_ANKYLOSPON_STRICT	Ankylosing spondylitis, strict definition	TRUE	igd	10	5983272	0.0320487	3.45762e-06	7965	GCST90199626	TRUE	reported	zzZJyu	2	TRUE	0.00269755	21.5387
rs4148325	T	C	T	C	0.160369	-0.0024	0.326316	0.3927	FALSE	FALSE	FALSE	finngen_R11_M13_ANKYLOSPON_STRICT	2	234673309	0.0585		0.9676	Ankylosing spondylitis, strict definition || id:finngen_R11_M13_ANKYLOSPON_STRICT	Ankylosing spondylitis, strict definition	TRUE	igd	2	233764663	0.0164451	1.81218e-22	7965	GCST90199626	TRUE	reported	zzZJyu	2	TRUE	0.0117985	95.0733
rs4654393	A	G	A	G	-0.0716015	-0.0245	0.43716	0.4808	FALSE	FALSE	FALSE	finngen_R11_M13_ANKYLOSPON_STRICT	1	29534437	0.0574		0.6688	Ankylosing spondylitis, strict definition || id:finngen_R11_M13_ANKYLOSPON_STRICT	Ankylosing spondylitis, strict definition	TRUE	igd	1	29207925	0.0157954	5.8138e-06	7965	GCST90199626	TRUE	reported	zzZJyu	2	TRUE	0.00257323	20.5435
rs55953511	A	G	A	G	0.260906	0.3437	0.0251338	0.01318	FALSE	FALSE	FALSE	finngen_R11_M13_ANKYLOSPON_STRICT	2	88577419	0.2593		0.1849	Ankylosing spondylitis, strict definition || id:finngen_R11_M13_ANKYLOSPON_STRICT	Ankylosing spondylitis, strict definition	TRUE	igd	2	88277900	0.0506967	2.65512e-07	7965	GCST90199626	TRUE	reported	zzZJyu	2	TRUE	0.00331422	26.4789
rs610480	G	A	G	A	0.0847289	-0.0255	0.764105	0.7775	FALSE	FALSE	FALSE	finngen_R11_M13_ANKYLOSPON_STRICT	6	140217063	0.0689		0.710699	Ankylosing spondylitis, strict definition || id:finngen_R11_M13_ANKYLOSPON_STRICT	Ankylosing spondylitis, strict definition	TRUE	igd	6	139895926	0.0185433	4.89465e-06	7965	GCST90199626	TRUE	reported	zzZJyu	2	TRUE	0.00261437	20.8728
rs62344716	A	G	A	G	-0.150456	-0.1895	0.065916	0.05216	FALSE	FALSE	FALSE	finngen_R11_M13_ANKYLOSPON_STRICT	4	170992853	0.1291		0.142	Ankylosing spondylitis, strict definition || id:finngen_R11_M13_ANKYLOSPON_STRICT	Ankylosing spondylitis, strict definition	TRUE	igd	4	170071702	0.0311209	1.33435e-06	7965	GCST90199626	TRUE	reported	zzZJyu	2	TRUE	0.00292588	23.3671
rs74323113	T	G	T	G	0.240073	0.1928	0.0231871	0.02721	FALSE	FALSE	FALSE	finngen_R11_M13_ANKYLOSPON_STRICT	4	111394314	0.1766		0.2749	Ankylosing spondylitis, strict definition || id:finngen_R11_M13_ANKYLOSPON_STRICT	Ankylosing spondylitis, strict definition	TRUE	igd	4	110473158	0.0515337	3.18436e-06	7965	GCST90199626	TRUE	reported	zzZJyu	2	TRUE	0.00271729	21.6968
rs75152214	A	G	A	G	-0.1598	0.0129	0.0494948	0.04717	FALSE	FALSE	FALSE	finngen_R11_M13_ANKYLOSPON_STRICT	11	64311113	0.1366		0.9245	Ankylosing spondylitis, strict definition || id:finngen_R11_M13_ANKYLOSPON_STRICT	Ankylosing spondylitis, strict definition	TRUE	igd	11	64543641	0.0360557	9.33471e-06	7965	GCST90199626	TRUE	reported	zzZJyu	2	TRUE	0.00246009	19.638
rs76961499	T	C	T	C	-0.174429	0.0911	0.0443616	0.06283	FALSE	FALSE	FALSE	finngen_R11_M13_ANKYLOSPON_STRICT	10	125699989	0.1189		0.4437	Ankylosing spondylitis, strict definition || id:finngen_R11_M13_ANKYLOSPON_STRICT	Ankylosing spondylitis, strict definition	TRUE	igd	10	123940473	0.0379757	4.36543e-06	7965	GCST90199626	TRUE	reported	zzZJyu	2	TRUE	0.00264175	21.092
rs80253618	A	G	A	G	0.145764	-0.0754	0.114498	0.07951	FALSE	FALSE	FALSE	finngen_R11_M13_ANKYLOSPON_STRICT	4	170861556	0.1064		0.4788	Ankylosing spondylitis, strict definition || id:finngen_R11_M13_ANKYLOSPON_STRICT	Ankylosing spondylitis, strict definition	TRUE	igd	4	169940405	0.0245961	3.09841e-09	7965	GCST90199626	TRUE	reported	zzZJyu	2	TRUE	0.00439007	35.1123
rs8058114	A	G	A	G	0.0980895	-0.0335	0.167555	0.1353	FALSE	FALSE	FALSE	finngen_R11_M13_ANKYLOSPON_STRICT	16	12697629	0.084		0.6897	Ankylosing spondylitis, strict definition || id:finngen_R11_M13_ANKYLOSPON_STRICT	Ankylosing spondylitis, strict definition	TRUE	igd	16	12603772	0.0207577	2.29605e-06	7965	GCST90199626	TRUE	reported	zzZJyu	2	TRUE	0.00279566	22.3243
rs10168931	A	G	A	G	0.203073	-0.1366	0.237802	0.178	FALSE	FALSE	FALSE	finngen_R11_M13_ANKYLOSPON_STRICT	2	73877219	0.0745		0.0666899	Ankylosing spondylitis, strict definition || id:finngen_R11_M13_ANKYLOSPON_STRICT	Ankylosing spondylitis, strict definition	TRUE	igd	2	73650092	0.02127	1.32992e-21	5606	GCST90199627	TRUE	reported	5vMaat	2	TRUE	0.0159997	91.1201
rs117299913	C	T	C	T	0.27471	0.1106	0.0263158	0.03595	FALSE	FALSE	FALSE	finngen_R11_M13_ANKYLOSPON_STRICT	6	124931853	0.1582		0.4842	Ankylosing spondylitis, strict definition || id:finngen_R11_M13_ANKYLOSPON_STRICT	Ankylosing spondylitis, strict definition	TRUE	igd	6	124610707	0.0585098	2.66467e-06	5606	GCST90199627	TRUE	reported	5vMaat	2	TRUE	0.00391683	22.0362
rs117413891	T	C	T	C	0.333876	0.0884	0.016178	0.008644	FALSE	FALSE	FALSE	finngen_R11_M13_ANKYLOSPON_STRICT	16	13615286	0.3147		0.778901	Ankylosing spondylitis, strict definition || id:finngen_R11_M13_ANKYLOSPON_STRICT	Ankylosing spondylitis, strict definition	TRUE	igd	16	13482830	0.0723372	3.92063e-06	5606	GCST90199627	TRUE	reported	5vMaat	2	TRUE	0.0037857	21.2957
rs117790062	T	C	T	C	0.207108	-0.1333	0.0408473	0.04241	FALSE	FALSE	FALSE	finngen_R11_M13_ANKYLOSPON_STRICT	8	114366307	0.1421		0.3481	Ankylosing spondylitis, strict definition || id:finngen_R11_M13_ANKYLOSPON_STRICT	Ankylosing spondylitis, strict definition	TRUE	igd	8	113354078	0.0466507	9.01451e-06	5606	GCST90199627	TRUE	reported	5vMaat	2	TRUE	0.00350348	19.7026
rs13184558	C	T	C	T	0.215007	-0.1701	0.038115	0.04875	FALSE	FALSE	FALSE	finngen_R11_M13_ANKYLOSPON_STRICT	5	26807885	0.1343		0.2055	Ankylosing spondylitis, strict definition || id:finngen_R11_M13_ANKYLOSPON_STRICT	Ankylosing spondylitis, strict definition	TRUE	igd	5	26807776	0.0481609	8.03104e-06	5606	GCST90199627	TRUE	reported	5vMaat	2	TRUE	0.0035426	19.9233
rs13296886	G	C	G	C	-0.158395	0.0255	0.0835143	0.08917	FALSE	TRUE	FALSE	finngen_R11_M13_ANKYLOSPON_STRICT	9	84338045	0.1004		0.7997	Ankylosing spondylitis, strict definition || id:finngen_R11_M13_ANKYLOSPON_STRICT	Ankylosing spondylitis, strict definition	TRUE	igd	9	81723130	0.0335323	2.31636e-06	5606	GCST90199627	TRUE	reported	5vMaat	2	TRUE	0.00396441	22.305
rs145450037	C	A	C	A	-0.417245	0.0446	0.0109299	0.01316	FALSE	FALSE	FALSE	finngen_R11_M13_ANKYLOSPON_STRICT	8	6721816	0.2547		0.8611	Ankylosing spondylitis, strict definition || id:finngen_R11_M13_ANKYLOSPON_STRICT	Ankylosing spondylitis, strict definition	TRUE	igd	8	6864294	0.0891187	2.84233e-06	5606	GCST90199627	TRUE	reported	5vMaat	2	TRUE	0.0038949	21.9124
rs149122905	G	A	G	A	0.414825	-0.6027	0.010359	0.002207	FALSE	FALSE	FALSE	finngen_R11_M13_ANKYLOSPON_STRICT	5	101365626	0.622		0.3325	Ankylosing spondylitis, strict definition || id:finngen_R11_M13_ANKYLOSPON_STRICT	Ankylosing spondylitis, strict definition	TRUE	igd	5	102029922	0.0905551	4.62956e-06	5606	GCST90199627	TRUE	reported	5vMaat	2	TRUE	0.00372931	20.9773
rs17360657	C	T	C	T	0.238255	-0.1833	0.0336427	0.02861	FALSE	FALSE	FALSE	finngen_R11_M13_ANKYLOSPON_STRICT	6	36516027	0.1724		0.2876	Ankylosing spondylitis, strict definition || id:finngen_R11_M13_ANKYLOSPON_STRICT	Ankylosing spondylitis, strict definition	TRUE	igd	6	36548250	0.0504986	2.38105e-06	5606	GCST90199627	TRUE	reported	5vMaat	2	TRUE	0.00395504	22.2521
rs182387902	T	C	T	C	-0.469348	0.0272	0.0100683	0.02623	FALSE	FALSE	FALSE	finngen_R11_M13_ANKYLOSPON_STRICT	1	7633864	0.1835		0.8822	Ankylosing spondylitis, strict definition || id:finngen_R11_M13_ANKYLOSPON_STRICT	Ankylosing spondylitis, strict definition	TRUE	igd	1	7573804	0.0920617	3.42909e-07	5606	GCST90199627	TRUE	reported	5vMaat	2	TRUE	0.00461498	25.9823
rs4430142	C	G	C	G	-0.395874	0.3993	0.987774	0.9983	FALSE	TRUE	FALSE	finngen_R11_M13_ANKYLOSPON_STRICT	9	1956595	0.83		0.6304	Ankylosing spondylitis, strict definition || id:finngen_R11_M13_ANKYLOSPON_STRICT	Ankylosing spondylitis, strict definition	TRUE	igd	9	1956595	0.0878042	6.52549e-06	5606	GCST90199627	TRUE	reported	5vMaat	2	TRUE	0.00361292	20.3202
rs4960616	C	T	C	T	-0.187249	-0.076	0.06269	0.07236	FALSE	FALSE	FALSE	finngen_R11_M13_ANKYLOSPON_STRICT	7	154591150	0.1101		0.49	Ankylosing spondylitis, strict definition || id:finngen_R11_M13_ANKYLOSPON_STRICT	Ankylosing spondylitis, strict definition	TRUE	igd	7	154799440	0.037458	5.76543e-07	5606	GCST90199627	TRUE	reported	5vMaat	2	TRUE	0.00443777	24.9801
rs61885861	G	A	G	A	0.432004	-0.1491	0.0102444	0.006004	FALSE	FALSE	FALSE	finngen_R11_M13_ANKYLOSPON_STRICT	11	70279840	0.3803		0.6949	Ankylosing spondylitis, strict definition || id:finngen_R11_M13_ANKYLOSPON_STRICT	Ankylosing spondylitis, strict definition	TRUE	igd	11	70433734	0.0913103	2.23238e-06	5606	GCST90199627	TRUE	reported	5vMaat	2	TRUE	0.00397697	22.3759
rs62053878	T	C	T	C	-0.307882	-0.2653	0.0191106	0.03745	FALSE	FALSE	FALSE	finngen_R11_M13_ANKYLOSPON_STRICT	17	13835930	0.152		0.0809692	Ankylosing spondylitis, strict definition || id:finngen_R11_M13_ANKYLOSPON_STRICT	Ankylosing spondylitis, strict definition	TRUE	igd	17	13932613	0.0672143	4.63646e-06	5606	GCST90199627	TRUE	reported	5vMaat	2	TRUE	0.00372881	20.9744
rs6507370	C	T	C	T	0.0923915	-0.0758	0.373838	0.3938	FALSE	FALSE	FALSE	finngen_R11_M13_ANKYLOSPON_STRICT	18	38168639	0.0586		0.196	Ankylosing spondylitis, strict definition || id:finngen_R11_M13_ANKYLOSPON_STRICT	Ankylosing spondylitis, strict definition	TRUE	igd	18	40588675	0.0189886	1.14088e-06	5606	GCST90199627	TRUE	reported	5vMaat	2	TRUE	0.00420528	23.6659
rs6846979	G	A	G	A	0.101172	-0.0605	0.216337	0.2503	FALSE	FALSE	FALSE	finngen_R11_M13_ANKYLOSPON_STRICT	4	47757815	0.0667		0.3643	Ankylosing spondylitis, strict definition || id:finngen_R11_M13_ANKYLOSPON_STRICT	Ankylosing spondylitis, strict definition	TRUE	igd	4	47755798	0.0223797	6.1633e-06	5606	GCST90199627	TRUE	reported	5vMaat	2	TRUE	0.00363227	20.4295
rs758072	T	G	T	G	0.171213	0.1473	0.0731357	0.04554	FALSE	FALSE	FALSE	finngen_R11_M13_ANKYLOSPON_STRICT	2	242083872	0.1372		0.2833	Ankylosing spondylitis, strict definition || id:finngen_R11_M13_ANKYLOSPON_STRICT	Ankylosing spondylitis, strict definition	TRUE	igd	2	241144457	0.0359573	1.92102e-06	5606	GCST90199627	TRUE	reported	5vMaat	2	TRUE	0.00402804	22.6644
rs76075534	T	C	T	C	-0.205346	-0.0068	0.0424259	0.04046	FALSE	FALSE	FALSE	finngen_R11_M13_ANKYLOSPON_STRICT	14	26681540	0.1456		0.9627	Ankylosing spondylitis, strict definition || id:finngen_R11_M13_ANKYLOSPON_STRICT	Ankylosing spondylitis, strict definition	TRUE	igd	14	26212334	0.0457631	7.21786e-06	5606	GCST90199627	TRUE	reported	5vMaat	2	TRUE	0.00357875	20.1274
rs77300395	T	C	T	C	0.268952	-0.1661	0.0258012	0.05704	FALSE	FALSE	FALSE	finngen_R11_M13_ANKYLOSPON_STRICT	10	19824623	0.126		0.1872	Ankylosing spondylitis, strict definition || id:finngen_R11_M13_ANKYLOSPON_STRICT	Ankylosing spondylitis, strict definition	TRUE	igd	10	19535694	0.0583612	4.05768e-06	5606	GCST90199627	TRUE	reported	5vMaat	2	TRUE	0.00377403	21.2298
rs77556524	G	C	G	C	-0.335972	-0.0332	0.016622	0.01616	FALSE	TRUE	FALSE	finngen_R11_M13_ANKYLOSPON_STRICT	5	174214679	0.2309		0.8855	Ankylosing spondylitis, strict definition || id:finngen_R11_M13_ANKYLOSPON_STRICT	Ankylosing spondylitis, strict definition	TRUE	igd	5	174783352	0.0714166	2.54621e-06	5606	GCST90199627	TRUE	reported	5vMaat	2	TRUE	0.00393227	22.1235
rs80205778	A	G	A	G	0.467453	0.1658	0.00948461	0.009984	FALSE	FALSE	FALSE	finngen_R11_M13_ANKYLOSPON_STRICT	11	60940544	0.2884		0.5654	Ankylosing spondylitis, strict definition || id:finngen_R11_M13_ANKYLOSPON_STRICT	Ankylosing spondylitis, strict definition	TRUE	igd	11	61173072	0.0945412	7.63638e-07	5606	GCST90199627	TRUE	reported	5vMaat	2	TRUE	0.00434201	24.4387
rs8084246	A	G	A	G	0.101796	-0.108	0.281514	0.1972	FALSE	FALSE	FALSE	finngen_R11_M13_ANKYLOSPON_STRICT	18	11772230	0.0718		0.1327	Ankylosing spondylitis, strict definition || id:finngen_R11_M13_ANKYLOSPON_STRICT	Ankylosing spondylitis, strict definition	TRUE	igd	18	11772231	0.02024	4.91927e-07	5606	GCST90199627	TRUE	reported	5vMaat	2	TRUE	0.00449192	25.2863
rs9981625	C	G	C	G	-0.0899526	0.1079	0.372672	0.3055	FALSE	TRUE	FALSE	finngen_R11_M13_ANKYLOSPON_STRICT	21	44775278	0.0625		0.0839808	Ankylosing spondylitis, strict definition || id:finngen_R11_M13_ANKYLOSPON_STRICT	Ankylosing spondylitis, strict definition	TRUE	igd	21	43355398	0.0201886	8.36509e-06	5606	GCST90199627	TRUE	reported	5vMaat	2	TRUE	0.0035288	19.8454
rs10014780	G	A	G	A	-0.0956574	-0.0703	0.159583	0.1538	FALSE	FALSE	FALSE	finngen_R11_M13_ANKYLOSPON_STRICT	4	67340650	0.0799		0.379	Ankylosing spondylitis, strict definition || id:finngen_R11_M13_ANKYLOSPON_STRICT	Ankylosing spondylitis, strict definition	TRUE	igd	4	66474932	0.0209224	4.83094e-06	8289	GCST90199628	TRUE	reported	n5kAMF	2	TRUE	0.00251546	20.8982
rs10181994	T	A	T	A	0.0821837	0.0348	0.691427	0.7278	FALSE	TRUE	FALSE	finngen_R11_M13_ANKYLOSPON_STRICT	2	127483083	0.0642		0.5882	Ankylosing spondylitis, strict definition || id:finngen_R11_M13_ANKYLOSPON_STRICT	Ankylosing spondylitis, strict definition	TRUE	igd	2	126725507	0.0169317	1.21096e-06	8289	GCST90199628	TRUE	reported	n5kAMF	2	TRUE	0.00283423	23.554
rs10966648	T	C	T	C	-0.0937684	0.0177	0.745054	0.8017	FALSE	FALSE	FALSE	finngen_R11_M13_ANKYLOSPON_STRICT	9	2512056	0.0723		0.8062	Ankylosing spondylitis, strict definition || id:finngen_R11_M13_ANKYLOSPON_STRICT	Ankylosing spondylitis, strict definition	TRUE	igd	9	2512056	0.0178574	1.51321e-07	8289	GCST90199628	TRUE	reported	n5kAMF	2	TRUE	0.00331537	27.5659
rs114734560	T	C	T	C	-0.35764	-0.2609	0.0102702	0.02345	FALSE	FALSE	FALSE	finngen_R11_M13_ANKYLOSPON_STRICT	1	34209995	0.1949		0.1806	Ankylosing spondylitis, strict definition || id:finngen_R11_M13_ANKYLOSPON_STRICT	Ankylosing spondylitis, strict definition	TRUE	igd	1	33744394	0.076823	3.23383e-06	8289	GCST90199628	TRUE	reported	n5kAMF	2	TRUE	0.0026078	21.6673
rs117090299	C	T	C	T	-0.295449	0.1531	0.0137094	0.0075	FALSE	FALSE	FALSE	finngen_R11_M13_ANKYLOSPON_STRICT	7	85843948	0.3337		0.646399	Ankylosing spondylitis, strict definition || id:finngen_R11_M13_ANKYLOSPON_STRICT	Ankylosing spondylitis, strict definition	TRUE	igd	7	86214632	0.0654447	6.34695e-06	8289	GCST90199628	TRUE	reported	n5kAMF	2	TRUE	0.00245272	20.3756
rs117771460	A	G	A	G	0.264482	0.257	0.0170496	0.01418	FALSE	FALSE	FALSE	finngen_R11_M13_ANKYLOSPON_STRICT	19	40150159	0.2438		0.2916	Ankylosing spondylitis, strict definition || id:finngen_R11_M13_ANKYLOSPON_STRICT	Ankylosing spondylitis, strict definition	TRUE	igd	19	39659519	0.0597176	9.47246e-06	8289	GCST90199628	TRUE	reported	n5kAMF	2	TRUE	0.0023608	19.6102
rs11872731	A	G	A	G	0.135492	0.0158	0.0719668	0.06463	FALSE	FALSE	FALSE	finngen_R11_M13_ANKYLOSPON_STRICT	18	4592009	0.1174		0.8932	Ankylosing spondylitis, strict definition || id:finngen_R11_M13_ANKYLOSPON_STRICT	Ankylosing spondylitis, strict definition	TRUE	igd	18	4592009	0.0304621	8.67197e-06	8289	GCST90199628	TRUE	reported	n5kAMF	2	TRUE	0.00238106	19.7789
rs12138831	T	G	T	G	-0.223214	0.0384	0.0257563	0.009686	FALSE	FALSE	FALSE	finngen_R11_M13_ANKYLOSPON_STRICT	1	79110645	0.302		0.8987	Ankylosing spondylitis, strict definition || id:finngen_R11_M13_ANKYLOSPON_STRICT	Ankylosing spondylitis, strict definition	TRUE	igd	1	78644960	0.0486608	4.4935e-06	8289	GCST90199628	TRUE	reported	n5kAMF	2	TRUE	0.0025321	21.0368
rs12553086	G	T	G	T	0.14967	0.1367	0.0669778	0.09588	FALSE	FALSE	FALSE	finngen_R11_M13_ANKYLOSPON_STRICT	9	134626272	0.0974		0.1605	Ankylosing spondylitis, strict definition || id:finngen_R11_M13_ANKYLOSPON_STRICT	Ankylosing spondylitis, strict definition	TRUE	igd	9	131750885	0.0307172	1.1018e-06	8289	GCST90199628	TRUE	reported	n5kAMF	2	TRUE	0.00285602	23.7357
rs13234372	A	G	A	G	-0.0821865	0.1474	0.309524	0.2808	FALSE	FALSE	FALSE	finngen_R11_M13_ANKYLOSPON_STRICT	7	109887100	0.064		0.0211802	Ankylosing spondylitis, strict definition || id:finngen_R11_M13_ANKYLOSPON_STRICT	Ankylosing spondylitis, strict definition	TRUE	igd	7	110247043	0.0166991	8.58358e-07	8289	GCST90199628	TRUE	reported	n5kAMF	2	TRUE	0.0029137	24.2164
rs138750865	T	C	T	C	0.229043	-0.0165	0.0259304	0.01995	FALSE	FALSE	FALSE	finngen_R11_M13_ANKYLOSPON_STRICT	19	40688520	0.2072		0.9366	Ankylosing spondylitis, strict definition || id:finngen_R11_M13_ANKYLOSPON_STRICT	Ankylosing spondylitis, strict definition	TRUE	igd	19	40182613	0.0483745	2.19298e-06	8289	GCST90199628	TRUE	reported	n5kAMF	2	TRUE	0.00269728	22.4128
rs146846950	A	G	A	G	-0.535769	-0.2121	0.00404492	0.02644	FALSE	FALSE	FALSE	finngen_R11_M13_ANKYLOSPON_STRICT	3	113175984	0.179		0.2361	Ankylosing spondylitis, strict definition || id:finngen_R11_M13_ANKYLOSPON_STRICT	Ankylosing spondylitis, strict definition	TRUE	igd	3	113457137	0.120898	9.35434e-06	8289	GCST90199628	TRUE	reported	n5kAMF	2	TRUE	0.00236367	19.6342
rs149807477	T	C	T	C	-0.26129	0.1514	0.0171107	0.002457	FALSE	FALSE	FALSE	finngen_R11_M13_ANKYLOSPON_STRICT	19	33087432	0.6097		0.8038	Ankylosing spondylitis, strict definition || id:finngen_R11_M13_ANKYLOSPON_STRICT	Ankylosing spondylitis, strict definition	TRUE	igd	19	32596526	0.0590671	9.70658e-06	8289	GCST90199628	TRUE	reported	n5kAMF	2	TRUE	0.0023552	19.5636
rs17670800	A	G	A	G	0.0880673	0.0233	0.205669	0.1239	FALSE	FALSE	FALSE	finngen_R11_M13_ANKYLOSPON_STRICT	8	70813658	0.0876		0.7902	Ankylosing spondylitis, strict definition || id:finngen_R11_M13_ANKYLOSPON_STRICT	Ankylosing spondylitis, strict definition	TRUE	igd	8	69901423	0.0190393	3.73616e-06	8289	GCST90199628	TRUE	reported	n5kAMF	2	TRUE	0.00257458	21.3906
rs185076690	T	C	T	C	0.211694	-0.1544	0.0259039	0.006345	FALSE	FALSE	FALSE	finngen_R11_M13_ANKYLOSPON_STRICT	2	143490619	0.3665		0.673501	Ankylosing spondylitis, strict definition || id:finngen_R11_M13_ANKYLOSPON_STRICT	Ankylosing spondylitis, strict definition	TRUE	igd	2	142733050	0.0478147	9.53817e-06	8289	GCST90199628	TRUE	reported	n5kAMF	2	TRUE	0.00235921	19.597
rs1857803	C	T	C	T	-0.0823134	-0.0099	0.265217	0.2114	FALSE	FALSE	FALSE	finngen_R11_M13_ANKYLOSPON_STRICT	5	101969987	0.0701		0.8879	Ankylosing spondylitis, strict definition || id:finngen_R11_M13_ANKYLOSPON_STRICT	Ankylosing spondylitis, strict definition	TRUE	igd	5	102634283	0.017447	2.38263e-06	8289	GCST90199628	TRUE	reported	n5kAMF	2	TRUE	0.00267814	22.2533
rs2518573	G	T	G	T	0.0801615	-0.0589	0.738791	0.8165	FALSE	FALSE	FALSE	finngen_R11_M13_ANKYLOSPON_STRICT	6	52998856	0.0743		0.428	Ankylosing spondylitis, strict definition || id:finngen_R11_M13_ANKYLOSPON_STRICT	Ankylosing spondylitis, strict definition	TRUE	igd	6	53134058	0.017558	4.98237e-06	8289	GCST90199628	TRUE	reported	n5kAMF	2	TRUE	0.00250835	20.839
rs2797978	C	T	C	T	0.120013	0.0298	0.0929542	0.08707	FALSE	FALSE	FALSE	finngen_R11_M13_ANKYLOSPON_STRICT	1	101930893	0.1013		0.7685	Ankylosing spondylitis, strict definition || id:finngen_R11_M13_ANKYLOSPON_STRICT	Ankylosing spondylitis, strict definition	TRUE	igd	1	101465337	0.0263768	5.36565e-06	8289	GCST90199628	TRUE	reported	n5kAMF	2	TRUE	0.00249131	20.697
rs4142196	A	C	A	C	-0.0772398	0.0149	0.739059	0.7273	FALSE	FALSE	FALSE	finngen_R11_M13_ANKYLOSPON_STRICT	13	77266434	0.0643		0.8171	Ankylosing spondylitis, strict definition || id:finngen_R11_M13_ANKYLOSPON_STRICT	Ankylosing spondylitis, strict definition	TRUE	igd	13	76692299	0.0173893	8.92094e-06	8289	GCST90199628	TRUE	reported	n5kAMF	2	TRUE	0.00237456	19.7248
rs72879030	C	G	C	G	-0.116576	0.0514	0.106939	0.1249	FALSE	TRUE	FALSE	finngen_R11_M13_ANKYLOSPON_STRICT	2	47434200	0.0867		0.553	Ankylosing spondylitis, strict definition || id:finngen_R11_M13_ANKYLOSPON_STRICT	Ankylosing spondylitis, strict definition	TRUE	igd	2	47207061	0.0252142	3.77474e-06	8289	GCST90199628	TRUE	reported	n5kAMF	2	TRUE	0.00257221	21.3709
rs72997812	A	G	A	G	0.0913382	-0.0046	0.174747	0.1643	FALSE	FALSE	FALSE	finngen_R11_M13_ANKYLOSPON_STRICT	11	112661438	0.0772		0.9524	Ankylosing spondylitis, strict definition || id:finngen_R11_M13_ANKYLOSPON_STRICT	Ankylosing spondylitis, strict definition	TRUE	igd	11	112790715	0.0202172	6.24738e-06	8289	GCST90199628	TRUE	reported	n5kAMF	2	TRUE	0.00245636	20.406
rs73035811	A	G	A	G	0.121144	-0.0992	0.0916234	0.02042	FALSE	FALSE	FALSE	finngen_R11_M13_ANKYLOSPON_STRICT	3	15098421	0.2033		0.6256	Ankylosing spondylitis, strict definition || id:finngen_R11_M13_ANKYLOSPON_STRICT	Ankylosing spondylitis, strict definition	TRUE	igd	3	15056914	0.0268809	6.58475e-06	8289	GCST90199628	TRUE	reported	n5kAMF	2	TRUE	0.00244428	20.3054
rs75035300	G	A	G	A	-0.291723	0.0201	0.0150526	0.02131	FALSE	FALSE	FALSE	finngen_R11_M13_ANKYLOSPON_STRICT	2	117918765	0.199		0.9197	Ankylosing spondylitis, strict definition || id:finngen_R11_M13_ANKYLOSPON_STRICT	Ankylosing spondylitis, strict definition	TRUE	igd	2	117161189	0.0623872	2.92518e-06	8289	GCST90199628	TRUE	reported	n5kAMF	2	TRUE	0.0026309	21.8598
rs7516441	A	G	A	G	0.109101	-0.1016	0.117381	0.07113	FALSE	FALSE	FALSE	finngen_R11_M13_ANKYLOSPON_STRICT	1	60140247	0.1122		0.3652	Ankylosing spondylitis, strict definition || id:finngen_R11_M13_ANKYLOSPON_STRICT	Ankylosing spondylitis, strict definition	TRUE	igd	1	59674575	0.0246539	9.63078e-06	8289	GCST90199628	TRUE	reported	n5kAMF	2	TRUE	0.002357	19.5786
rs75256283	A	T	A	T	0.156459	-0.0814	0.0592049	0.04423	FALSE	TRUE	FALSE	finngen_R11_M13_ANKYLOSPON_STRICT	4	114254914	0.1427		0.568499	Ankylosing spondylitis, strict definition || id:finngen_R11_M13_ANKYLOSPON_STRICT	Ankylosing spondylitis, strict definition	TRUE	igd	4	113333758	0.0328215	1.87007e-06	8289	GCST90199628	TRUE	reported	n5kAMF	2	TRUE	0.00273397	22.7185
rs752834	A	G	A	G	0.0925549	0.1023	0.194184	0.1634	FALSE	FALSE	FALSE	finngen_R11_M13_ANKYLOSPON_STRICT	2	111798658	0.0776		0.1875	Ankylosing spondylitis, strict definition || id:finngen_R11_M13_ANKYLOSPON_STRICT	Ankylosing spondylitis, strict definition	TRUE	igd	2	111041081	0.0194528	1.95589e-06	8289	GCST90199628	TRUE	reported	n5kAMF	2	TRUE	0.00272363	22.6324
rs75782963	A	G	A	G	0.209933	-0.2696	0.0271103	0.01223	FALSE	FALSE	FALSE	finngen_R11_M13_ANKYLOSPON_STRICT	9	80063225	0.2617		0.3029	Ankylosing spondylitis, strict definition || id:finngen_R11_M13_ANKYLOSPON_STRICT	Ankylosing spondylitis, strict definition	TRUE	igd	9	77448309	0.0472735	8.96138e-06	8289	GCST90199628	TRUE	reported	n5kAMF	2	TRUE	0.00237351	19.7161
rs7746774	G	A	G	A	-0.10469	0.0286	0.144171	0.1004	FALSE	FALSE	FALSE	finngen_R11_M13_ANKYLOSPON_STRICT	6	139351479	0.096		0.765701	Ankylosing spondylitis, strict definition || id:finngen_R11_M13_ANKYLOSPON_STRICT	Ankylosing spondylitis, strict definition	TRUE	igd	6	139030342	0.021704	1.41037e-06	8289	GCST90199628	TRUE	reported	n5kAMF	2	TRUE	0.00279905	23.2609
rs9910668	C	A	C	A	0.0739981	-0.0215	0.675224	0.6688	FALSE	FALSE	FALSE	finngen_R11_M13_ANKYLOSPON_STRICT	17	78057063	0.0608		0.724101	Ankylosing spondylitis, strict definition || id:finngen_R11_M13_ANKYLOSPON_STRICT	Ankylosing spondylitis, strict definition	TRUE	igd	17	80083264	0.0163504	6.01742e-06	8289	GCST90199628	TRUE	reported	n5kAMF	2	TRUE	0.00246496	20.4776
rs10816075	T	C	T	C	0.0973711	0.0095	0.164771	0.2245	FALSE	FALSE	FALSE	finngen_R11_M13_ANKYLOSPON_STRICT	9	9247320	0.0686		0.8894	Ankylosing spondylitis, strict definition || id:finngen_R11_M13_ANKYLOSPON_STRICT	Ankylosing spondylitis, strict definition	TRUE	igd	9	9247320	0.0205632	2.18817e-06	8212	GCST90199629	TRUE	reported	YOHEEE	2	TRUE	0.00272299	22.4168
rs112211203	T	G	T	G	0.234246	0.0591	0.0220984	0.01322	FALSE	FALSE	FALSE	finngen_R11_M13_ANKYLOSPON_STRICT	5	55824398	0.2516		0.8143	Ankylosing spondylitis, strict definition || id:finngen_R11_M13_ANKYLOSPON_STRICT	Ankylosing spondylitis, strict definition	TRUE	igd	5	56528571	0.0515822	5.59308e-06	8212	GCST90199629	TRUE	reported	YOHEEE	2	TRUE	0.00250499	20.6176
rs112779076	C	T	C	T	0.15285	0.0572	0.0536218	0.08412	FALSE	FALSE	FALSE	finngen_R11_M13_ANKYLOSPON_STRICT	2	167215209	0.1031		0.579201	Ankylosing spondylitis, strict definition || id:finngen_R11_M13_ANKYLOSPON_STRICT	Ankylosing spondylitis, strict definition	TRUE	igd	2	166358699	0.0344046	8.88357e-06	8212	GCST90199629	TRUE	reported	YOHEEE	2	TRUE	0.00239776	19.733
rs116900994	T	C	T	C	0.163415	0.067	0.0468293	0.03375	FALSE	FALSE	FALSE	finngen_R11_M13_ANKYLOSPON_STRICT	12	78752661	0.161		0.6773	Ankylosing spondylitis, strict definition || id:finngen_R11_M13_ANKYLOSPON_STRICT	Ankylosing spondylitis, strict definition	TRUE	igd	12	78358881	0.036324	6.83363e-06	8212	GCST90199629	TRUE	reported	YOHEEE	2	TRUE	0.00245855	20.2344
rs117568432	T	G	T	G	0.114159	-0.036	0.0959356	0.05511	FALSE	FALSE	FALSE	finngen_R11_M13_ANKYLOSPON_STRICT	15	66183436	0.1253		0.774	Ankylosing spondylitis, strict definition || id:finngen_R11_M13_ANKYLOSPON_STRICT	Ankylosing spondylitis, strict definition	TRUE	igd	15	65891098	0.0257192	9.05148e-06	8212	GCST90199629	TRUE	reported	YOHEEE	2	TRUE	0.0023934	19.697
rs117605274	G	A	G	A	0.325951	-0.031	0.0127869	0.04661	FALSE	FALSE	FALSE	finngen_R11_M13_ANKYLOSPON_STRICT	7	74101738	0.1413		0.8263	Ankylosing spondylitis, strict definition || id:finngen_R11_M13_ANKYLOSPON_STRICT	Ankylosing spondylitis, strict definition	TRUE	igd	7	74687404	0.0691481	2.43119e-06	8212	GCST90199629	TRUE	reported	YOHEEE	2	TRUE	0.0026985	22.2146
rs11773889	T	C	T	C	-0.0874834	-0.2277	0.221719	0.1416	FALSE	FALSE	FALSE	finngen_R11_M13_ANKYLOSPON_STRICT	7	36338589	0.0826		0.00582895	Ankylosing spondylitis, strict definition || id:finngen_R11_M13_ANKYLOSPON_STRICT	Ankylosing spondylitis, strict definition	TRUE	igd	7	36298980	0.0185441	2.38644e-06	8212	GCST90199629	TRUE	reported	YOHEEE	2	TRUE	0.00270281	22.2502
rs117793976	C	G	C	G	-0.352368	-0.3118	0.0095729	0.00794	FALSE	TRUE	FALSE	finngen_R11_M13_ANKYLOSPON_STRICT	6	75817822	0.3386		0.3571	Ankylosing spondylitis, strict definition || id:finngen_R11_M13_ANKYLOSPON_STRICT	Ankylosing spondylitis, strict definition	TRUE	igd	6	75108106	0.0785058	7.17504e-06	8212	GCST90199629	TRUE	reported	YOHEEE	2	TRUE	0.00244724	20.1411
rs11783515	G	A	G	A	-0.0742076	0.0098	0.676129	0.6215	FALSE	FALSE	FALSE	finngen_R11_M13_ANKYLOSPON_STRICT	8	59320389	0.0591		0.8684	Ankylosing spondylitis, strict definition || id:finngen_R11_M13_ANKYLOSPON_STRICT	Ankylosing spondylitis, strict definition	TRUE	igd	8	58407830	0.0165155	7.01584e-06	8212	GCST90199629	TRUE	reported	YOHEEE	2	TRUE	0.00245244	20.184
rs12800817	A	G	A	G	0.192118	0.171	0.0394753	0.01602	FALSE	FALSE	FALSE	finngen_R11_M13_ANKYLOSPON_STRICT	11	94020022	0.2297		0.4567	Ankylosing spondylitis, strict definition || id:finngen_R11_M13_ANKYLOSPON_STRICT	Ankylosing spondylitis, strict definition	TRUE	igd	11	94286856	0.0392089	9.59083e-07	8212	GCST90199629	TRUE	reported	YOHEEE	2	TRUE	0.00291508	24.0028
rs141866706	C	T	C	T	-0.348062	-0.2984	0.0108575	0.01375	FALSE	FALSE	FALSE	finngen_R11_M13_ANKYLOSPON_STRICT	14	74258364	0.2637		0.2578	Ankylosing spondylitis, strict definition || id:finngen_R11_M13_ANKYLOSPON_STRICT	Ankylosing spondylitis, strict definition	TRUE	igd	14	73791661	0.0740522	2.59877e-06	8212	GCST90199629	TRUE	reported	YOHEEE	2	TRUE	0.00268301	22.0867
rs143156137	T	C	T	C	0.270431	-0.1429	0.0166342	0.007818	FALSE	FALSE	FALSE	finngen_R11_M13_ANKYLOSPON_STRICT	3	182440463	0.3251		0.6604	Ankylosing spondylitis, strict definition || id:finngen_R11_M13_ANKYLOSPON_STRICT	Ankylosing spondylitis, strict definition	TRUE	igd	3	182722675	0.059272	5.05379e-06	8212	GCST90199629	TRUE	reported	YOHEEE	2	TRUE	0.00252851	20.8117
rs149395329	C	T	C	T	0.186141	-0.1843	0.035363	0.02886	FALSE	FALSE	FALSE	finngen_R11_M13_ANKYLOSPON_STRICT	12	44912263	0.1733		0.2877	Ankylosing spondylitis, strict definition || id:finngen_R11_M13_ANKYLOSPON_STRICT	Ankylosing spondylitis, strict definition	TRUE	igd	12	44518480	0.0419148	8.95637e-06	8212	GCST90199629	TRUE	reported	YOHEEE	2	TRUE	0.00239584	19.7171
rs16973477	G	A	G	A	0.0952092	-0.0593	0.151329	0.2067	FALSE	FALSE	FALSE	finngen_R11_M13_ANKYLOSPON_STRICT	16	71887381	0.0707		0.4014	Ankylosing spondylitis, strict definition || id:finngen_R11_M13_ANKYLOSPON_STRICT	Ankylosing spondylitis, strict definition	TRUE	igd	16	71853478	0.0213323	8.07672e-06	8212	GCST90199629	TRUE	reported	YOHEEE	2	TRUE	0.00241981	19.9148
rs192566258	A	T	A	T	-0.339794	-0.3681	0.0104651	0.002944	FALSE	TRUE	FALSE	finngen_R11_M13_ANKYLOSPON_STRICT	4	54888845	0.554		0.5064	Ankylosing spondylitis, strict definition || id:finngen_R11_M13_ANKYLOSPON_STRICT	Ankylosing spondylitis, strict definition	TRUE	igd	4	54022678	0.0755404	6.85374e-06	8212	GCST90199629	TRUE	reported	YOHEEE	2	TRUE	0.00245785	20.2287
rs2015026	C	T	C	T	-0.0725261	-0.0737	0.372436	0.3884	FALSE	FALSE	FALSE	finngen_R11_M13_ANKYLOSPON_STRICT	10	97759583	0.059		0.212	Ankylosing spondylitis, strict definition || id:finngen_R11_M13_ANKYLOSPON_STRICT	Ankylosing spondylitis, strict definition	TRUE	igd	10	95999826	0.0160143	5.93109e-06	8212	GCST90199629	TRUE	reported	YOHEEE	2	TRUE	0.00249138	20.5053
rs28631199	A	G	A	G	0.0807118	0.0505	0.24412	0.2673	FALSE	FALSE	FALSE	finngen_R11_M13_ANKYLOSPON_STRICT	1	890104	0.0649		0.4364	Ankylosing spondylitis, strict definition || id:finngen_R11_M13_ANKYLOSPON_STRICT	Ankylosing spondylitis, strict definition	TRUE	igd	1	954724	0.0179643	7.02641e-06	8212	GCST90199629	TRUE	reported	YOHEEE	2	TRUE	0.0024521	20.1812
rs3738976	T	C	T	C	-0.0972846	-0.1066	0.151338	0.1749	FALSE	FALSE	FALSE	finngen_R11_M13_ANKYLOSPON_STRICT	2	45158238	0.0754		0.1574	Ankylosing spondylitis, strict definition || id:finngen_R11_M13_ANKYLOSPON_STRICT	Ankylosing spondylitis, strict definition	TRUE	igd	2	44931099	0.0213799	5.35738e-06	8212	GCST90199629	TRUE	reported	YOHEEE	2	TRUE	0.00251498	20.7
rs4715365	T	C	T	C	0.16235	-0.0597	0.0518449	0.05784	FALSE	FALSE	FALSE	finngen_R11_M13_ANKYLOSPON_STRICT	6	52791760	0.1249		0.632501	Ankylosing spondylitis, strict definition || id:finngen_R11_M13_ANKYLOSPON_STRICT	Ankylosing spondylitis, strict definition	TRUE	igd	6	52926962	0.0350163	3.5449e-06	8212	GCST90199629	TRUE	reported	YOHEEE	2	TRUE	0.00261084	21.4911
rs4980965	C	T	C	T	0.0708155	-0.008	0.448602	0.431	FALSE	FALSE	FALSE	finngen_R11_M13_ANKYLOSPON_STRICT	12	833418	0.0579		0.89	Ankylosing spondylitis, strict definition || id:finngen_R11_M13_ANKYLOSPON_STRICT	Ankylosing spondylitis, strict definition	TRUE	igd	12	724252	0.0158191	7.58431e-06	8212	GCST90199629	TRUE	reported	YOHEEE	2	TRUE	0.00243436	20.0349
rs557700	C	T	C	T	0.0756793	-0.0011	0.705143	0.6941	FALSE	FALSE	FALSE	finngen_R11_M13_ANKYLOSPON_STRICT	15	48083026	0.0622		0.9864	Ankylosing spondylitis, strict definition || id:finngen_R11_M13_ANKYLOSPON_STRICT	Ankylosing spondylitis, strict definition	TRUE	igd	15	47790829	0.016833	6.92818e-06	8212	GCST90199629	TRUE	reported	YOHEEE	2	TRUE	0.00245536	20.2081
rs665474	T	A	T	A	0.0744593	0.015	0.281624	0.3834	FALSE	TRUE	FALSE	finngen_R11_M13_ANKYLOSPON_STRICT	11	29437330	0.0588		0.7985	Ankylosing spondylitis, strict definition || id:finngen_R11_M13_ANKYLOSPON_STRICT	Ankylosing spondylitis, strict definition	TRUE	igd	11	29415783	0.0168561	9.99158e-06	8212	GCST90199629	TRUE	reported	YOHEEE	2	TRUE	0.00237052	19.5082
rs6981994	C	T	C	T	0.271135	-0.1519	0.0174872	0.03099	FALSE	FALSE	FALSE	finngen_R11_M13_ANKYLOSPON_STRICT	8	135673205	0.165		0.3572	Ankylosing spondylitis, strict definition || id:finngen_R11_M13_ANKYLOSPON_STRICT	Ankylosing spondylitis, strict definition	TRUE	igd	8	134660962	0.0585165	3.59568e-06	8212	GCST90199629	TRUE	reported	YOHEEE	2	TRUE	0.00260754	21.4639
rs71468473	T	C	T	C	0.102458	-0.0521	0.166274	0.1583	FALSE	FALSE	FALSE	finngen_R11_M13_ANKYLOSPON_STRICT	12	131704631	0.0785		0.507	Ankylosing spondylitis, strict definition || id:finngen_R11_M13_ANKYLOSPON_STRICT	Ankylosing spondylitis, strict definition	TRUE	igd	12	131213698	0.0206861	7.30718e-07	8212	GCST90199629	TRUE	reported	YOHEEE	2	TRUE	0.00297845	24.5261
rs72803677	T	G	T	G	-0.301878	-0.238	0.0142254	0.03582	FALSE	FALSE	FALSE	finngen_R11_M13_ANKYLOSPON_STRICT	16	53808427	0.1562		0.1276	Ankylosing spondylitis, strict definition || id:finngen_R11_M13_ANKYLOSPON_STRICT	Ankylosing spondylitis, strict definition	TRUE	igd	16	53774515	0.0649424	3.34525e-06	8212	GCST90199629	TRUE	reported	YOHEEE	2	TRUE	0.00262432	21.6023
rs74420163	T	C	T	C	0.18549	-0.2479	0.0368812	0.04533	FALSE	FALSE	FALSE	finngen_R11_M13_ANKYLOSPON_STRICT	4	19055363	0.1396		0.0757304	Ankylosing spondylitis, strict definition || id:finngen_R11_M13_ANKYLOSPON_STRICT	Ankylosing spondylitis, strict definition	TRUE	igd	4	19053740	0.0409257	5.8326e-06	8212	GCST90199629	TRUE	reported	YOHEEE	2	TRUE	0.00249525	20.5373
rs74814187	T	C	T	C	0.158928	0.0813	0.0546213	0.05959	FALSE	FALSE	FALSE	finngen_R11_M13_ANKYLOSPON_STRICT	1	177074798	0.1219		0.505	Ankylosing spondylitis, strict definition || id:finngen_R11_M13_ANKYLOSPON_STRICT	Ankylosing spondylitis, strict definition	TRUE	igd	1	177105662	0.0336247	2.28402e-06	8212	GCST90199629	TRUE	reported	YOHEEE	2	TRUE	0.00271303	22.3346
rs75158623	A	T	A	T	0.144058	0.2195	0.0607305	0.06168	FALSE	TRUE	FALSE	finngen_R11_M13_ANKYLOSPON_STRICT	3	2697584	0.1181		0.0631204	Ankylosing spondylitis, strict definition || id:finngen_R11_M13_ANKYLOSPON_STRICT	Ankylosing spondylitis, strict definition	TRUE	igd	3	2655900	0.0320058	6.76327e-06	8212	GCST90199629	TRUE	reported	YOHEEE	2	TRUE	0.00246092	20.254
rs75275697	A	G	A	G	0.269422	-1.0231	0.0162096	0.003756	FALSE	FALSE	FALSE	finngen_R11_M13_ANKYLOSPON_STRICT	14	40244174	0.4662		0.0282001	Ankylosing spondylitis, strict definition || id:finngen_R11_M13_ANKYLOSPON_STRICT	Ankylosing spondylitis, strict definition	TRUE	igd	14	39774970	0.060459	8.3392e-06	8212	GCST90199629	TRUE	reported	YOHEEE	2	TRUE	0.00241238	19.8536
rs77692382	T	C	T	C	0.124343	-0.0363	0.249324	0.2021	FALSE	FALSE	FALSE	finngen_R11_M13_ANKYLOSPON_STRICT	1	40406715	0.0715		0.6123	Ankylosing spondylitis, strict definition || id:finngen_R11_M13_ANKYLOSPON_STRICT	Ankylosing spondylitis, strict definition	TRUE	igd	1	39941043	0.0177226	2.28252e-12	8212	GCST90199629	TRUE	reported	YOHEEE	2	TRUE	0.00595859	49.2132
rs8064391	G	A	G	A	-0.291489	-0.3218	0.984318	0.9935	FALSE	FALSE	FALSE	finngen_R11_M13_ANKYLOSPON_STRICT	17	79385146	0.3644		0.3772	Ankylosing spondylitis, strict definition || id:finngen_R11_M13_ANKYLOSPON_STRICT	Ankylosing spondylitis, strict definition	TRUE	igd	17	81411346	0.0626721	3.303e-06	8212	GCST90199629	TRUE	reported	YOHEEE	2	TRUE	0.00262727	21.6267
rs9487777	C	G	C	G	-0.273645	0.2697	0.0187874	0.03721	FALSE	TRUE	FALSE	finngen_R11_M13_ANKYLOSPON_STRICT	6	112306520	0.1508		0.0737395	Ankylosing spondylitis, strict definition || id:finngen_R11_M13_ANKYLOSPON_STRICT	Ankylosing spondylitis, strict definition	TRUE	igd	6	111985317	0.0563802	1.21261e-06	8212	GCST90199629	TRUE	reported	YOHEEE	2	TRUE	0.00286041	23.5514
rs9510701	T	C	T	C	0.173788	-0.0429	0.040562	0.03009	FALSE	FALSE	FALSE	finngen_R11_M13_ANKYLOSPON_STRICT	13	23898693	0.1679		0.7981	Ankylosing spondylitis, strict definition || id:finngen_R11_M13_ANKYLOSPON_STRICT	Ankylosing spondylitis, strict definition	TRUE	igd	13	23324554	0.0386321	6.84247e-06	8212	GCST90199629	TRUE	reported	YOHEEE	2	TRUE	0.00245824	20.2319
rs1057157	C	T	C	T	0.0763559	-0.069	0.356179	0.3357	FALSE	FALSE	FALSE	finngen_R11_M13_ANKYLOSPON_STRICT	22	42779018	0.0606		0.2553	Ankylosing spondylitis, strict definition || id:finngen_R11_M13_ANKYLOSPON_STRICT	Ankylosing spondylitis, strict definition	TRUE	igd	22	42383012	0.0171254	8.24826e-06	7059	GCST90199630	TRUE	reported	CeFErL	2	TRUE	0.00280827	19.8738
rs112192402	A	G	A	G	0.227703	-0.1348	0.0311454	0.02107	FALSE	FALSE	FALSE	finngen_R11_M13_ANKYLOSPON_STRICT	12	68843244	0.2034		0.5073	Ankylosing spondylitis, strict definition || id:finngen_R11_M13_ANKYLOSPON_STRICT	Ankylosing spondylitis, strict definition	TRUE	igd	12	68449464	0.0474027	1.55855e-06	7059	GCST90199630	TRUE	reported	CeFErL	2	TRUE	0.00325815	23.0679
rs117291585	T	C	T	C	0.241913	0.0085	0.0241775	0.02215	FALSE	FALSE	FALSE	finngen_R11_M13_ANKYLOSPON_STRICT	20	58844539	0.1948		0.9651	Ankylosing spondylitis, strict definition || id:finngen_R11_M13_ANKYLOSPON_STRICT	Ankylosing spondylitis, strict definition	TRUE	igd	20	60269481	0.052514	4.09221e-06	7059	GCST90199630	TRUE	reported	CeFErL	2	TRUE	0.00299724	21.2151
rs145721291	T	C	T	C	0.453464	-0.4368	0.00662204	0.001449	FALSE	FALSE	FALSE	finngen_R11_M13_ANKYLOSPON_STRICT	4	150162238	0.8005		0.585301	Ankylosing spondylitis, strict definition || id:finngen_R11_M13_ANKYLOSPON_STRICT	Ankylosing spondylitis, strict definition	TRUE	igd	4	149241086	0.100866	6.93429e-06	7059	GCST90199630	TRUE	reported	CeFErL	2	TRUE	0.00285503	20.2057
rs148515684	A	G	A	G	0.329495	0.0825	0.0138573	0.0327	FALSE	FALSE	FALSE	finngen_R11_M13_ANKYLOSPON_STRICT	11	32827937	0.1613		0.609	Ankylosing spondylitis, strict definition || id:finngen_R11_M13_ANKYLOSPON_STRICT	Ankylosing spondylitis, strict definition	TRUE	igd	11	32806391	0.0697969	2.34952e-06	7059	GCST90199630	TRUE	reported	CeFErL	2	TRUE	0.00314712	22.2793
rs150248294	A	G	A	G	-0.377677	0.1064	0.0102142	0.02662	FALSE	FALSE	FALSE	finngen_R11_M13_ANKYLOSPON_STRICT	12	57247522	0.1784		0.5509	Ankylosing spondylitis, strict definition || id:finngen_R11_M13_ANKYLOSPON_STRICT	Ankylosing spondylitis, strict definition	TRUE	igd	12	56853738	0.080216	2.49851e-06	7059	GCST90199630	TRUE	reported	CeFErL	2	TRUE	0.0031305	22.1613
rs1604572	G	C	G	C	-0.0886552	-0.0009	0.317746	0.2532	FALSE	TRUE	FALSE	finngen_R11_M13_ANKYLOSPON_STRICT	3	131391712	0.0658		0.9888	Ankylosing spondylitis, strict definition || id:finngen_R11_M13_ANKYLOSPON_STRICT	Ankylosing spondylitis, strict definition	TRUE	igd	3	131672868	0.0174741	3.90507e-07	7059	GCST90199630	TRUE	reported	CeFErL	2	TRUE	0.00363325	25.7333
rs16943430	A	G	A	G	-0.199229	-0.1451	0.034759	0.01861	FALSE	FALSE	FALSE	finngen_R11_M13_ANKYLOSPON_STRICT	18	24857568	0.2121		0.4938	Ankylosing spondylitis, strict definition || id:finngen_R11_M13_ANKYLOSPON_STRICT	Ankylosing spondylitis, strict definition	TRUE	igd	18	27277604	0.0444659	7.44695e-06	7059	GCST90199630	TRUE	reported	CeFErL	2	TRUE	0.00283579	20.0691
rs180982609	C	T	C	T	-0.500304	0.2862	0.0051231	0.03656	FALSE	FALSE	FALSE	finngen_R11_M13_ANKYLOSPON_STRICT	6	91676104	0.1556		0.06579	Ankylosing spondylitis, strict definition || id:finngen_R11_M13_ANKYLOSPON_STRICT	Ankylosing spondylitis, strict definition	TRUE	igd	6	90966386	0.112894	9.35214e-06	7059	GCST90199630	TRUE	reported	CeFErL	2	TRUE	0.00277445	19.6337
rs188124348	C	T	C	T	0.358611	-0.3196	0.0125871	0.01871	FALSE	FALSE	FALSE	finngen_R11_M13_ANKYLOSPON_STRICT	16	80574125	0.2128		0.1331	Ankylosing spondylitis, strict definition || id:finngen_R11_M13_ANKYLOSPON_STRICT	Ankylosing spondylitis, strict definition	TRUE	igd	16	80540228	0.0731176	9.36257e-07	7059	GCST90199630	TRUE	reported	CeFErL	2	TRUE	0.00339612	24.0481
rs189587	A	G	A	G	0.0806004	0.0009	0.432367	0.4575	FALSE	FALSE	FALSE	finngen_R11_M13_ANKYLOSPON_STRICT	4	78500085	0.0574		0.9872	Ankylosing spondylitis, strict definition || id:finngen_R11_M13_ANKYLOSPON_STRICT	Ankylosing spondylitis, strict definition	TRUE	igd	4	77578931	0.0164433	9.50008e-07	7059	GCST90199630	TRUE	reported	CeFErL	2	TRUE	0.00339217	24.02
rs2632709	C	A	C	A	0.104046	-0.0717	0.148365	0.1557	FALSE	FALSE	FALSE	finngen_R11_M13_ANKYLOSPON_STRICT	4	42373582	0.0789		0.3634	Ankylosing spondylitis, strict definition || id:finngen_R11_M13_ANKYLOSPON_STRICT	Ankylosing spondylitis, strict definition	TRUE	igd	4	42371565	0.0228286	5.17192e-06	7059	GCST90199630	TRUE	reported	CeFErL	2	TRUE	0.00293409	20.7668
rs3809205	C	T	C	T	0.182025	0.1521	0.0434628	0.01861	FALSE	FALSE	FALSE	finngen_R11_M13_ANKYLOSPON_STRICT	12	22197751	0.2127		0.4744	Ankylosing spondylitis, strict definition || id:finngen_R11_M13_ANKYLOSPON_STRICT	Ankylosing spondylitis, strict definition	TRUE	igd	12	22044817	0.0399238	5.13238e-06	7059	GCST90199630	TRUE	reported	CeFErL	2	TRUE	0.00293615	20.7814
rs3856733	G	C	G	C	-0.0881978	0.0026	0.300579	0.2627	FALSE	TRUE	FALSE	finngen_R11_M13_ANKYLOSPON_STRICT	3	42147693	0.0651		0.9686	Ankylosing spondylitis, strict definition || id:finngen_R11_M13_ANKYLOSPON_STRICT	Ankylosing spondylitis, strict definition	TRUE	igd	3	42106201	0.0180229	9.89884e-07	7059	GCST90199630	TRUE	reported	CeFErL	2	TRUE	0.00338105	23.941
rs59532339	T	A	T	A	0.461097	0.0729	0.0235728	0.01551	FALSE	TRUE	FALSE	finngen_R11_M13_ANKYLOSPON_STRICT	16	20600428	0.2306		0.7519	Ankylosing spondylitis, strict definition || id:finngen_R11_M13_ANKYLOSPON_STRICT	Ankylosing spondylitis, strict definition	TRUE	igd	16	20568350	0.0539542	1.2734e-17	7059	GCST90199630	TRUE	reported	CeFErL	2	TRUE	0.0102405	73.0148
rs6566598	C	T	C	T	-0.206029	0.1759	0.966004	0.9776	FALSE	FALSE	FALSE	finngen_R11_M13_ANKYLOSPON_STRICT	18	69937404	0.1944		0.3655	Ankylosing spondylitis, strict definition || id:finngen_R11_M13_ANKYLOSPON_STRICT	Ankylosing spondylitis, strict definition	TRUE	igd	18	72270169	0.0456208	6.2986e-06	7059	GCST90199630	TRUE	reported	CeFErL	2	TRUE	0.00288094	20.3896
rs7196912	T	C	T	C	0.225688	-0.0129	0.0315558	0.05065	FALSE	FALSE	FALSE	finngen_R11_M13_ANKYLOSPON_STRICT	16	20600612	0.1313		0.9218	Ankylosing spondylitis, strict definition || id:finngen_R11_M13_ANKYLOSPON_STRICT	Ankylosing spondylitis, strict definition	TRUE	igd	16	20589290	0.0462149	1.04254e-06	7059	GCST90199630	TRUE	reported	CeFErL	2	TRUE	0.00336701	23.8413
rs72825080	C	T	C	T	-0.15323	-0.1618	0.0592908	0.106	FALSE	FALSE	FALSE	finngen_R11_M13_ANKYLOSPON_STRICT	2	102051291	0.0935		0.0837703	Ankylosing spondylitis, strict definition || id:finngen_R11_M13_ANKYLOSPON_STRICT	Ankylosing spondylitis, strict definition	TRUE	igd	2	101434829	0.0342299	7.58803e-06	7059	GCST90199630	TRUE	reported	CeFErL	2	TRUE	0.00283075	20.0333
rs73057725	A	G	A	G	0.222167	-0.1723	0.0350404	0.02996	FALSE	FALSE	FALSE	finngen_R11_M13_ANKYLOSPON_STRICT	7	5434107	0.1698		0.3103	Ankylosing spondylitis, strict definition || id:finngen_R11_M13_ANKYLOSPON_STRICT	Ankylosing spondylitis, strict definition	TRUE	igd	7	5394476	0.0444899	5.92485e-07	7059	GCST90199630	TRUE	reported	CeFErL	2	TRUE	0.00352015	24.9295
rs7526830	C	T	C	T	0.11933	0.0385	0.113773	0.1276	FALSE	FALSE	FALSE	finngen_R11_M13_ANKYLOSPON_STRICT	1	168648470	0.0863		0.6552	Ankylosing spondylitis, strict definition || id:finngen_R11_M13_ANKYLOSPON_STRICT	Ankylosing spondylitis, strict definition	TRUE	igd	1	168675145	0.0256291	3.22345e-06	7059	GCST90199630	TRUE	reported	CeFErL	2	TRUE	0.00306167	21.6725
rs76151544	G	A	G	A	-0.249151	0.0919	0.0227109	0.01629	FALSE	FALSE	FALSE	finngen_R11_M13_ANKYLOSPON_STRICT	7	15801860	0.2307		0.6903	Ankylosing spondylitis, strict definition || id:finngen_R11_M13_ANKYLOSPON_STRICT	Ankylosing spondylitis, strict definition	TRUE	igd	7	15762235	0.0549946	5.88542e-06	7059	GCST90199630	TRUE	reported	CeFErL	2	TRUE	0.00289922	20.5193
rs76318294	G	T	G	T	-0.131138	-0.1027	0.084973	0.08903	FALSE	FALSE	FALSE	finngen_R11_M13_ANKYLOSPON_STRICT	1	230554357	0.1017		0.3126	Ankylosing spondylitis, strict definition || id:finngen_R11_M13_ANKYLOSPON_STRICT	Ankylosing spondylitis, strict definition	TRUE	igd	1	230418611	0.029682	9.95725e-06	7059	GCST90199630	TRUE	reported	CeFErL	2	TRUE	0.00275758	19.5141
rs76379382	T	C	T	C	-0.160195	0.0742	0.054898	0.07651	FALSE	FALSE	FALSE	finngen_R11_M13_ANKYLOSPON_STRICT	15	65289551	0.1081		0.4923	Ankylosing spondylitis, strict definition || id:finngen_R11_M13_ANKYLOSPON_STRICT	Ankylosing spondylitis, strict definition	TRUE	igd	15	64997213	0.0358753	7.99391e-06	7059	GCST90199630	TRUE	reported	CeFErL	2	TRUE	0.00281669	19.9335
rs76447789	G	A	G	A	-0.443571	0.1528	0.00680658	0.005908	FALSE	FALSE	FALSE	finngen_R11_M13_ANKYLOSPON_STRICT	3	25461745	0.3789		0.6868	Ankylosing spondylitis, strict definition || id:finngen_R11_M13_ANKYLOSPON_STRICT	Ankylosing spondylitis, strict definition	TRUE	igd	3	25420254	0.0992982	7.93008e-06	7059	GCST90199630	TRUE	reported	CeFErL	2	TRUE	0.00281887	19.949
rs78580580	C	A	C	A	-0.294915	-0.0596	0.017728	0.005114	FALSE	FALSE	FALSE	finngen_R11_M13_ANKYLOSPON_STRICT	12	104844152	0.4104		0.8845	Ankylosing spondylitis, strict definition || id:finngen_R11_M13_ANKYLOSPON_STRICT	Ankylosing spondylitis, strict definition	TRUE	igd	12	104450374	0.0614523	1.59391e-06	7059	GCST90199630	TRUE	reported	CeFErL	2	TRUE	0.00325207	23.0247
rs8001043	C	T	C	T	-0.0811984	-0.058	0.693867	0.5658	FALSE	FALSE	FALSE	finngen_R11_M13_ANKYLOSPON_STRICT	13	35327976	0.0577		0.3149	Ankylosing spondylitis, strict definition || id:finngen_R11_M13_ANKYLOSPON_STRICT	Ankylosing spondylitis, strict definition	TRUE	igd	13	34753839	0.0177149	4.57013e-06	7059	GCST90199630	TRUE	reported	CeFErL	2	TRUE	0.00296745	21.0036
rs116943713	G	A	G	A	0.209966	0.3973	0.0274457	0.02562	FALSE	FALSE	FALSE	finngen_R11_M13_ANKYLOSPON_STRICT	14	29087388	0.1825		0.0294802	Ankylosing spondylitis, strict definition || id:finngen_R11_M13_ANKYLOSPON_STRICT	Ankylosing spondylitis, strict definition	TRUE	igd	14	28618182	0.0460722	5.18093e-06	8257	GCST90199631	TRUE	reported	i5qpPo	2	TRUE	0.00250904	20.7642
rs12716450	T	C	T	C	0.295968	0.1338	0.0128564	0.01708	FALSE	FALSE	FALSE	finngen_R11_M13_ANKYLOSPON_STRICT	5	92814399	0.2226		0.5477	Ankylosing spondylitis, strict definition || id:finngen_R11_M13_ANKYLOSPON_STRICT	Ankylosing spondylitis, strict definition	TRUE	igd	5	93478693	0.065473	6.17051e-06	8257	GCST90199631	TRUE	reported	i5qpPo	2	TRUE	0.00246871	20.4296
rs142174598	C	G	C	G	-0.420915	-0.6751	0.00644455	0.002893	FALSE	TRUE	FALSE	finngen_R11_M13_ANKYLOSPON_STRICT	17	32492560	0.5356		0.2075	Ankylosing spondylitis, strict definition || id:finngen_R11_M13_ANKYLOSPON_STRICT	Ankylosing spondylitis, strict definition	TRUE	igd	17	34165541	0.0935419	6.80344e-06	8257	GCST90199631	TRUE	reported	i5qpPo	2	TRUE	0.00244619	20.2428
rs142461926	G	A	G	A	-0.220081	0.5703	0.026332	0.008588	FALSE	FALSE	FALSE	finngen_R11_M13_ANKYLOSPON_STRICT	14	26044660	0.3159		0.0710608	Ankylosing spondylitis, strict definition || id:finngen_R11_M13_ANKYLOSPON_STRICT	Ankylosing spondylitis, strict definition	TRUE	igd	14	25575454	0.0468793	2.67075e-06	8257	GCST90199631	TRUE	reported	i5qpPo	2	TRUE	0.00266209	22.0342
rs145992024	T	C	T	C	-0.347476	-1.0675	0.0102986	0.001477	FALSE	FALSE	FALSE	finngen_R11_M13_ANKYLOSPON_STRICT	12	24437927	0.796		0.1799	Ankylosing spondylitis, strict definition || id:finngen_R11_M13_ANKYLOSPON_STRICT	Ankylosing spondylitis, strict definition	TRUE	igd	12	24284993	0.0734813	2.2589e-06	8257	GCST90199631	TRUE	reported	i5qpPo	2	TRUE	0.00270084	22.3558
rs183718435	A	C	A	C	-0.411296	-0.6381	0.0067402	0.001639	FALSE	FALSE	FALSE	finngen_R11_M13_ANKYLOSPON_STRICT	9	14739180	0.7604		0.4013	Ankylosing spondylitis, strict definition || id:finngen_R11_M13_ANKYLOSPON_STRICT	Ankylosing spondylitis, strict definition	TRUE	igd	9	14739182	0.091854	7.54471e-06	8257	GCST90199631	TRUE	reported	i5qpPo	2	TRUE	0.00242235	20.0451
rs56107485	C	A	C	A	-0.154962	-0.1063	0.0606153	0.03184	FALSE	FALSE	FALSE	finngen_R11_M13_ANKYLOSPON_STRICT	6	156838561	0.1639		0.5164	Ankylosing spondylitis, strict definition || id:finngen_R11_M13_ANKYLOSPON_STRICT	Ankylosing spondylitis, strict definition	TRUE	igd	6	156517427	0.0310005	5.77179e-07	8257	GCST90199631	TRUE	reported	i5qpPo	2	TRUE	0.00301702	24.9809
rs58693102	A	G	A	G	-0.187799	0.0248	0.0331267	0.03989	FALSE	FALSE	FALSE	finngen_R11_M13_ANKYLOSPON_STRICT	21	41766824	0.1471		0.866	Ankylosing spondylitis, strict definition || id:finngen_R11_M13_ANKYLOSPON_STRICT	Ankylosing spondylitis, strict definition	TRUE	igd	21	40394897	0.0414491	5.87507e-06	8257	GCST90199631	TRUE	reported	i5qpPo	2	TRUE	0.00248002	20.5235
rs58729469	T	C	T	C	0.101193	-0.052	0.159259	0.1562	FALSE	FALSE	FALSE	finngen_R11_M13_ANKYLOSPON_STRICT	11	36071833	0.0789		0.5097	Ankylosing spondylitis, strict definition || id:finngen_R11_M13_ANKYLOSPON_STRICT	Ankylosing spondylitis, strict definition	TRUE	igd	11	36050283	0.0201862	5.35894e-07	8257	GCST90199631	TRUE	reported	i5qpPo	2	TRUE	0.00303424	25.1239
rs6055350	C	G	C	G	-0.215685	-0.1255	0.962906	0.9881	FALSE	TRUE	FALSE	finngen_R11_M13_ANKYLOSPON_STRICT	20	839515	0.2646		0.635199	Ankylosing spondylitis, strict definition || id:finngen_R11_M13_ANKYLOSPON_STRICT	Ankylosing spondylitis, strict definition	TRUE	igd	20	858872	0.0396894	5.50013e-08	8257	GCST90199631	TRUE	reported	i5qpPo	2	TRUE	0.00356384	29.5247
rs62524533	A	G	A	G	-0.110404	-0.0335	0.101178	0.07365	FALSE	FALSE	FALSE	finngen_R11_M13_ANKYLOSPON_STRICT	8	135052332	0.1103		0.7617	Ankylosing spondylitis, strict definition || id:finngen_R11_M13_ANKYLOSPON_STRICT	Ankylosing spondylitis, strict definition	TRUE	igd	8	134040089	0.0244676	6.41459e-06	8257	GCST90199631	TRUE	reported	i5qpPo	2	TRUE	0.00245977	20.3555
rs6754181	C	T	C	T	0.0910083	-0.0056	0.840543	0.7731	FALSE	FALSE	FALSE	finngen_R11_M13_ANKYLOSPON_STRICT	2	29966380	0.0685		0.9348	Ankylosing spondylitis, strict definition || id:finngen_R11_M13_ANKYLOSPON_STRICT	Ankylosing spondylitis, strict definition	TRUE	igd	2	29743514	0.0204779	8.82143e-06	8257	GCST90199631	TRUE	reported	i5qpPo	2	TRUE	0.00238633	19.7463
rs7660693	C	T	C	T	0.0791272	-0.0099	0.497027	0.4563	FALSE	FALSE	FALSE	finngen_R11_M13_ANKYLOSPON_STRICT	4	89228383	0.0585		0.8655	Ankylosing spondylitis, strict definition || id:finngen_R11_M13_ANKYLOSPON_STRICT	Ankylosing spondylitis, strict definition	TRUE	igd	4	88307231	0.0148481	9.86958e-08	8257	GCST90199631	TRUE	reported	i5qpPo	2	TRUE	0.00342765	28.3926
rs77291466	C	T	C	T	-0.12259	0.0034	0.0806922	0.05275	FALSE	FALSE	FALSE	finngen_R11_M13_ANKYLOSPON_STRICT	5	59621825	0.1273		0.979	Ankylosing spondylitis, strict definition || id:finngen_R11_M13_ANKYLOSPON_STRICT	Ankylosing spondylitis, strict definition	TRUE	igd	5	60325998	0.0272328	6.74582e-06	8257	GCST90199631	TRUE	reported	i5qpPo	2	TRUE	0.00244815	20.2591
rs77876488	T	C	T	C	-0.177185	-0.2902	0.0472576	0.06252	FALSE	FALSE	FALSE	finngen_R11_M13_ANKYLOSPON_STRICT	18	10810831	0.1183		0.0141501	Ankylosing spondylitis, strict definition || id:finngen_R11_M13_ANKYLOSPON_STRICT	Ankylosing spondylitis, strict definition	TRUE	igd	18	10810833	0.0350913	4.43549e-07	8257	GCST90199631	TRUE	reported	i5qpPo	2	TRUE	0.00307818	25.4888
rs10004542	G	A	G	A	0.0814848	-0.0307	0.340258	0.3075	FALSE	FALSE	FALSE	finngen_R11_M13_ANKYLOSPON_STRICT	4	4720455	0.062		0.6205	Ankylosing spondylitis, strict definition || id:finngen_R11_M13_ANKYLOSPON_STRICT	Ankylosing spondylitis, strict definition	TRUE	igd	4	4718728	0.0176888	4.09376e-06	7099	GCST90199632	TRUE	reported	NljtWV	2	TRUE	0.00298032	21.2146
rs10247649	G	A	G	A	-0.0826258	-0.1353	0.344838	0.3107	FALSE	FALSE	FALSE	finngen_R11_M13_ANKYLOSPON_STRICT	7	95216247	0.0621		0.0293299	Ankylosing spondylitis, strict definition || id:finngen_R11_M13_ANKYLOSPON_STRICT	Ankylosing spondylitis, strict definition	TRUE	igd	7	95586935	0.0178465	3.65988e-06	7099	GCST90199632	TRUE	reported	NljtWV	2	TRUE	0.00301036	21.429
rs10945808	T	C	T	C	-0.130904	-0.1833	0.0976838	0.07757	FALSE	FALSE	FALSE	finngen_R11_M13_ANKYLOSPON_STRICT	6	162720194	0.1082		0.090099	Ankylosing spondylitis, strict definition || id:finngen_R11_M13_ANKYLOSPON_STRICT	Ankylosing spondylitis, strict definition	TRUE	igd	6	162299162	0.0285309	4.47212e-06	7099	GCST90199632	TRUE	reported	NljtWV	2	TRUE	0.00295659	21.0452
rs115272033	C	T	C	T	-0.170179	-0.3091	0.0492451	0.05492	FALSE	FALSE	FALSE	finngen_R11_M13_ANKYLOSPON_STRICT	6	31850807	0.1272		0.01509	Ankylosing spondylitis, strict definition || id:finngen_R11_M13_ANKYLOSPON_STRICT	Ankylosing spondylitis, strict definition	TRUE	igd	6	31883030	0.0381431	8.13534e-06	7099	GCST90199632	TRUE	reported	NljtWV	2	TRUE	0.00279619	19.9002
rs116626434	A	G	A	G	-0.149526	-0.0584	0.0721524	0.091	FALSE	FALSE	FALSE	finngen_R11_M13_ANKYLOSPON_STRICT	1	83641377	0.1001		0.559399	Ankylosing spondylitis, strict definition || id:finngen_R11_M13_ANKYLOSPON_STRICT	Ankylosing spondylitis, strict definition	TRUE	igd	1	83175694	0.0320676	3.11891e-06	7099	GCST90199632	TRUE	reported	NljtWV	2	TRUE	0.00305334	21.7359
rs117483011	A	G	A	G	-0.157832	-0.0164	0.0595121	0.06914	FALSE	FALSE	FALSE	finngen_R11_M13_ANKYLOSPON_STRICT	8	3196910	0.1131		0.8844	Ankylosing spondylitis, strict definition || id:finngen_R11_M13_ANKYLOSPON_STRICT	Ankylosing spondylitis, strict definition	TRUE	igd	8	3339388	0.0354548	8.52127e-06	7099	GCST90199632	TRUE	reported	NljtWV	2	TRUE	0.00278376	19.8115
rs13089230	A	G	A	G	0.0825424	0.0582	0.621953	0.6057	FALSE	FALSE	FALSE	finngen_R11_M13_ANKYLOSPON_STRICT	3	177554204	0.0586		0.3206	Ankylosing spondylitis, strict definition || id:finngen_R11_M13_ANKYLOSPON_STRICT	Ankylosing spondylitis, strict definition	TRUE	igd	3	177836416	0.0175787	2.65821e-06	7099	GCST90199632	TRUE	reported	NljtWV	2	TRUE	0.00309626	22.0424
rs138430505	C	T	C	T	0.285026	-0.1161	0.0178748	0.01517	FALSE	FALSE	FALSE	finngen_R11_M13_ANKYLOSPON_STRICT	2	26178621	0.2349		0.621299	Ankylosing spondylitis, strict definition || id:finngen_R11_M13_ANKYLOSPON_STRICT	Ankylosing spondylitis, strict definition	TRUE	igd	2	25955752	0.0624394	4.9989e-06	7099	GCST90199632	TRUE	reported	NljtWV	2	TRUE	0.00292672	20.8319
rs141660852	T	C	T	C	0.228649	-0.12	0.029224	0.009758	FALSE	FALSE	FALSE	finngen_R11_M13_ANKYLOSPON_STRICT	18	60032338	0.2958		0.6849	Ankylosing spondylitis, strict definition || id:finngen_R11_M13_ANKYLOSPON_STRICT	Ankylosing spondylitis, strict definition	TRUE	igd	18	62365105	0.0493121	3.53868e-06	7099	GCST90199632	TRUE	reported	NljtWV	2	TRUE	0.0030194	21.4936
rs142959592	T	C	T	C	-0.373738	-0.2461	0.0106022	0.01136	FALSE	FALSE	FALSE	finngen_R11_M13_ANKYLOSPON_STRICT	11	76832372	0.2695		0.3612	Ankylosing spondylitis, strict definition || id:finngen_R11_M13_ANKYLOSPON_STRICT	Ankylosing spondylitis, strict definition	TRUE	igd	11	77121326	0.0817952	4.89608e-06	7099	GCST90199632	TRUE	reported	NljtWV	2	TRUE	0.00293229	20.8716
rs142997067	G	C	G	C	0.608221	0.0789	0.00388473	0.005414	FALSE	TRUE	FALSE	finngen_R11_M13_ANKYLOSPON_STRICT	17	68339021	0.3907		0.84	Ankylosing spondylitis, strict definition || id:finngen_R11_M13_ANKYLOSPON_STRICT	Ankylosing spondylitis, strict definition	TRUE	igd	17	70342880	0.134166	5.80553e-06	7099	GCST90199632	TRUE	reported	NljtWV	2	TRUE	0.00288659	20.5454
rs143000803	T	A	T	A	0.368352	0.4398	0.0112878	0.04213	FALSE	TRUE	FALSE	finngen_R11_M13_ANKYLOSPON_STRICT	7	126948038	0.1454		0.00248199	Ankylosing spondylitis, strict definition || id:finngen_R11_M13_ANKYLOSPON_STRICT	Ankylosing spondylitis, strict definition	TRUE	igd	7	127307984	0.0789907	3.11275e-06	7099	GCST90199632	TRUE	reported	NljtWV	2	TRUE	0.00305386	21.7396
rs146593632	T	C	T	C	0.370018	0.0785	0.010688	0.004189	FALSE	FALSE	FALSE	finngen_R11_M13_ANKYLOSPON_STRICT	21	24211649	0.4436		0.8596	Ankylosing spondylitis, strict definition || id:finngen_R11_M13_ANKYLOSPON_STRICT	Ankylosing spondylitis, strict definition	TRUE	igd	21	22839328	0.0815327	5.67156e-06	7099	GCST90199632	TRUE	reported	NljtWV	2	TRUE	0.00289286	20.5902
rs17026163	T	C	T	C	-0.223964	0.063	0.032701	0.02258	FALSE	FALSE	FALSE	finngen_R11_M13_ANKYLOSPON_STRICT	2	102445645	0.1931		0.744099	Ankylosing spondylitis, strict definition || id:finngen_R11_M13_ANKYLOSPON_STRICT	Ankylosing spondylitis, strict definition	TRUE	igd	2	101829183	0.0470413	1.92634e-06	7099	GCST90199632	TRUE	reported	NljtWV	2	TRUE	0.00318285	22.6608
rs298392	T	C	T	C	0.087711	-0.0204	0.28972	0.3128	FALSE	FALSE	FALSE	finngen_R11_M13_ANKYLOSPON_STRICT	5	73847897	0.0618		0.7418	Ankylosing spondylitis, strict definition || id:finngen_R11_M13_ANKYLOSPON_STRICT	Ankylosing spondylitis, strict definition	TRUE	igd	5	74552072	0.0186612	2.59941e-06	7099	GCST90199632	TRUE	reported	NljtWV	2	TRUE	0.00310229	22.0855
rs540278823	C	T	C	T	-0.210344	-0.0086	0.0322306	0.01321	FALSE	FALSE	FALSE	finngen_R11_M13_ANKYLOSPON_STRICT	21	28543131	0.2541		0.9731	Ankylosing spondylitis, strict definition || id:finngen_R11_M13_ANKYLOSPON_STRICT	Ankylosing spondylitis, strict definition	TRUE	igd	21	27170812	0.047106	7.99472e-06	7099	GCST90199632	TRUE	reported	NljtWV	2	TRUE	0.00280087	19.9336
rs628038	C	T	C	T	-0.0783007	0.0522	0.386617	0.3596	FALSE	FALSE	FALSE	finngen_R11_M13_ANKYLOSPON_STRICT	6	74325257	0.0596		0.3809	Ankylosing spondylitis, strict definition || id:finngen_R11_M13_ANKYLOSPON_STRICT	Ankylosing spondylitis, strict definition	TRUE	igd	6	73615534	0.0170337	4.2902e-06	7099	GCST90199632	TRUE	reported	NljtWV	2	TRUE	0.00296774	21.1247
rs73247410	A	G	A	G	0.3081	-0.0855	0.0148725	0.008976	FALSE	FALSE	FALSE	finngen_R11_M13_ANKYLOSPON_STRICT	6	164173386	0.3036		0.7782	Ankylosing spondylitis, strict definition || id:finngen_R11_M13_ANKYLOSPON_STRICT	Ankylosing spondylitis, strict definition	TRUE	igd	6	163752354	0.069439	9.12266e-06	7099	GCST90199632	TRUE	reported	NljtWV	2	TRUE	0.00276552	19.6813
rs75583177	G	A	G	A	-0.145169	-0.0974	0.0701345	0.04234	FALSE	FALSE	FALSE	finngen_R11_M13_ANKYLOSPON_STRICT	2	140644704	0.1426		0.494399	Ankylosing spondylitis, strict definition || id:finngen_R11_M13_ANKYLOSPON_STRICT	Ankylosing spondylitis, strict definition	TRUE	igd	2	139887135	0.032432	7.60113e-06	7099	GCST90199632	TRUE	reported	NljtWV	2	TRUE	0.00281436	20.0299
rs76501568	T	C	T	C	-0.267429	0.4013	0.02066	0.009813	FALSE	FALSE	FALSE	finngen_R11_M13_ANKYLOSPON_STRICT	2	199959803	0.2973		0.177	Ankylosing spondylitis, strict definition || id:finngen_R11_M13_ANKYLOSPON_STRICT	Ankylosing spondylitis, strict definition	TRUE	igd	2	199095080	0.0587195	5.2548e-06	7099	GCST90199632	TRUE	reported	NljtWV	2	TRUE	0.00291332	20.7362
rs77798428	A	G	A	G	-0.318661	0.0899	0.0184793	0.04441	FALSE	FALSE	FALSE	finngen_R11_M13_ANKYLOSPON_STRICT	15	58668401	0.1401		0.521	Ankylosing spondylitis, strict definition || id:finngen_R11_M13_ANKYLOSPON_STRICT	Ankylosing spondylitis, strict definition	TRUE	igd	15	58376202	0.0614021	2.10597e-07	7099	GCST90199632	TRUE	reported	NljtWV	2	TRUE	0.00377963	26.9258
rs79983252	A	C	A	C	0.236427	-0.0191	0.0301043	0.01972	FALSE	FALSE	FALSE	finngen_R11_M13_ANKYLOSPON_STRICT	1	175585513	0.207		0.9263	Ankylosing spondylitis, strict definition || id:finngen_R11_M13_ANKYLOSPON_STRICT	Ankylosing spondylitis, strict definition	TRUE	igd	1	175616377	0.0486249	1.16058e-06	7099	GCST90199632	TRUE	reported	NljtWV	2	TRUE	0.00331922	23.6349
rs9948951	A	G	A	G	-0.0971868	0.0535	0.184827	0.177	FALSE	FALSE	FALSE	finngen_R11_M13_ANKYLOSPON_STRICT	18	8592788	0.0749		0.475501	Ankylosing spondylitis, strict definition || id:finngen_R11_M13_ANKYLOSPON_STRICT	Ankylosing spondylitis, strict definition	TRUE	igd	18	8592790	0.0214343	5.78302e-06	7099	GCST90199632	TRUE	reported	NljtWV	2	TRUE	0.00288764	20.5529
rs10008401	C	T	C	T	0.0800086	-0.0695	0.609542	0.6207	FALSE	FALSE	FALSE	finngen_R11_M13_ANKYLOSPON_STRICT	4	117779937	0.0589		0.2384	Ankylosing spondylitis, strict definition || id:finngen_R11_M13_ANKYLOSPON_STRICT	Ankylosing spondylitis, strict definition	TRUE	igd	4	116858781	0.0170477	2.68944e-06	6902	GCST90199633	TRUE	reported	nd9PWY	2	TRUE	0.00318114	22.0199
rs11158833	G	A	G	A	-0.0922378	-0.0264	0.759084	0.7566	FALSE	FALSE	FALSE	finngen_R11_M13_ANKYLOSPON_STRICT	14	70578411	0.067		0.6933	Ankylosing spondylitis, strict definition || id:finngen_R11_M13_ANKYLOSPON_STRICT	Ankylosing spondylitis, strict definition	TRUE	igd	14	70111694	0.0196709	2.74475e-06	6902	GCST90199633	TRUE	reported	nd9PWY	2	TRUE	0.00317551	21.9808
rs11705994	T	C	T	C	0.218723	0.0138	0.0297142	0.07481	FALSE	FALSE	FALSE	finngen_R11_M13_ANKYLOSPON_STRICT	3	73368081	0.1106		0.9007	Ankylosing spondylitis, strict definition || id:finngen_R11_M13_ANKYLOSPON_STRICT	Ankylosing spondylitis, strict definition	TRUE	igd	3	73318930	0.0493421	9.30183e-06	6902	GCST90199633	TRUE	reported	nd9PWY	2	TRUE	0.00283886	19.6439
rs117499033	G	A	G	A	0.30721	-0.2261	0.0142545	0.01518	FALSE	FALSE	FALSE	finngen_R11_M13_ANKYLOSPON_STRICT	18	42578174	0.2384		0.3428	Ankylosing spondylitis, strict definition || id:finngen_R11_M13_ANKYLOSPON_STRICT	Ankylosing spondylitis, strict definition	TRUE	igd	18	44998209	0.0691456	8.87382e-06	6902	GCST90199633	TRUE	reported	nd9PWY	2	TRUE	0.00285185	19.734
rs12555229	G	C	G	C	-0.0955533	0.0686	0.250852	0.3342	FALSE	TRUE	FALSE	finngen_R11_M13_ANKYLOSPON_STRICT	9	138679911	0.0612		0.262	Ankylosing spondylitis, strict definition || id:finngen_R11_M13_ANKYLOSPON_STRICT	Ankylosing spondylitis, strict definition	TRUE	igd	9	135788065	0.0196317	1.13142e-06	6902	GCST90199633	TRUE	reported	nd9PWY	2	TRUE	0.00342068	23.6837
rs140580838	A	G	A	G	0.308493	0.2656	0.0145645	0.02016	FALSE	FALSE	FALSE	finngen_R11_M13_ANKYLOSPON_STRICT	8	109989934	0.2093		0.2045	Ankylosing spondylitis, strict definition || id:finngen_R11_M13_ANKYLOSPON_STRICT	Ankylosing spondylitis, strict definition	TRUE	igd	8	108977705	0.0695392	9.15411e-06	6902	GCST90199633	TRUE	reported	nd9PWY	2	TRUE	0.00284328	19.6746
rs141183746	C	A	C	A	0.161019	-0.177	0.0572184	0.06976	FALSE	FALSE	FALSE	finngen_R11_M13_ANKYLOSPON_STRICT	6	164343235	0.1142		0.1211	Ankylosing spondylitis, strict definition || id:finngen_R11_M13_ANKYLOSPON_STRICT	Ankylosing spondylitis, strict definition	TRUE	igd	6	163922203	0.0364413	9.93437e-06	6902	GCST90199633	TRUE	reported	nd9PWY	2	TRUE	0.00282075	19.5182
rs145406199	A	G	A	G	0.37263	0.0178	0.0101441	0.00747	FALSE	FALSE	FALSE	finngen_R11_M13_ANKYLOSPON_STRICT	1	107803186	0.3423		0.9584	Ankylosing spondylitis, strict definition || id:finngen_R11_M13_ANKYLOSPON_STRICT	Ankylosing spondylitis, strict definition	TRUE	igd	1	107260564	0.0837642	8.64482e-06	6902	GCST90199633	TRUE	reported	nd9PWY	2	TRUE	0.00285904	19.7839
rs146529314	G	T	G	T	0.336938	-0.3305	0.0147642	0.002429	FALSE	FALSE	FALSE	finngen_R11_M13_ANKYLOSPON_STRICT	7	105648375	0.6074		0.5864	Ankylosing spondylitis, strict definition || id:finngen_R11_M13_ANKYLOSPON_STRICT	Ankylosing spondylitis, strict definition	TRUE	igd	7	106007929	0.0697181	1.34585e-06	6902	GCST90199633	TRUE	reported	nd9PWY	2	TRUE	0.00337261	23.3498
rs148863405	C	G	C	G	0.798698	-0.0623	0.00217928	0.03109	FALSE	TRUE	FALSE	finngen_R11_M13_ANKYLOSPON_STRICT	9	16581527	0.1664		0.708401	Ankylosing spondylitis, strict definition || id:finngen_R11_M13_ANKYLOSPON_STRICT	Ankylosing spondylitis, strict definition	TRUE	igd	9	16581529	0.178207	7.40014e-06	6902	GCST90199633	TRUE	reported	nd9PWY	2	TRUE	0.00290187	20.0812
rs1551619	T	C	T	C	-0.0957862	-0.0965	0.230903	0.1466	FALSE	FALSE	FALSE	finngen_R11_M13_ANKYLOSPON_STRICT	17	73885805	0.081		0.2333	Ankylosing spondylitis, strict definition || id:finngen_R11_M13_ANKYLOSPON_STRICT	Ankylosing spondylitis, strict definition	TRUE	igd	17	75889724	0.0197795	1.28083e-06	6902	GCST90199633	TRUE	reported	nd9PWY	2	TRUE	0.00338631	23.445
rs17738405	C	T	C	T	-0.193637	0.0148	0.0453877	0.02036	FALSE	FALSE	FALSE	finngen_R11_M13_ANKYLOSPON_STRICT	7	3275523	0.2071		0.9431	Ankylosing spondylitis, strict definition || id:finngen_R11_M13_ANKYLOSPON_STRICT	Ankylosing spondylitis, strict definition	TRUE	igd	7	3235891	0.0395206	9.60098e-07	6902	GCST90199633	TRUE	reported	nd9PWY	2	TRUE	0.00346615	23.9996
rs189725310	T	C	T	C	-0.167962	-0.1965	0.0547126	0.05192	FALSE	FALSE	FALSE	finngen_R11_M13_ANKYLOSPON_STRICT	2	209613230	0.1287		0.1269	Ankylosing spondylitis, strict definition || id:finngen_R11_M13_ANKYLOSPON_STRICT	Ankylosing spondylitis, strict definition	TRUE	igd	2	208748506	0.0363969	3.9362e-06	6902	GCST90199633	TRUE	reported	nd9PWY	2	TRUE	0.00307596	21.2896
rs191920017	A	G	A	G	-0.399312	0.0725	0.00922782	0.0016	FALSE	FALSE	FALSE	finngen_R11_M13_ANKYLOSPON_STRICT	22	22632026	0.7507		0.9231	Ankylosing spondylitis, strict definition || id:finngen_R11_M13_ANKYLOSPON_STRICT	Ankylosing spondylitis, strict definition	TRUE	igd	22	22277644	0.0879247	5.58496e-06	6902	GCST90199633	TRUE	reported	nd9PWY	2	TRUE	0.00297942	20.6194
rs34357043	G	T	G	T	0.266628	0.1121	0.0233082	0.03847	FALSE	FALSE	FALSE	finngen_R11_M13_ANKYLOSPON_STRICT	4	31927358	0.1505		0.4562	Ankylosing spondylitis, strict definition || id:finngen_R11_M13_ANKYLOSPON_STRICT	Ankylosing spondylitis, strict definition	TRUE	igd	4	31925736	0.0551228	1.31829e-06	6902	GCST90199633	TRUE	reported	nd9PWY	2	TRUE	0.00337835	23.3896
rs35904890	T	C	T	C	-0.227287	-0.1216	0.0284364	0.02004	FALSE	FALSE	FALSE	finngen_R11_M13_ANKYLOSPON_STRICT	11	8670776	0.2061		0.555	Ankylosing spondylitis, strict definition || id:finngen_R11_M13_ANKYLOSPON_STRICT	Ankylosing spondylitis, strict definition	TRUE	igd	11	8649229	0.0499103	5.26594e-06	6902	GCST90199633	TRUE	reported	nd9PWY	2	TRUE	0.00299565	20.7321
rs4689177	T	C	T	C	0.108829	0.0033	0.144896	0.1448	FALSE	FALSE	FALSE	finngen_R11_M13_ANKYLOSPON_STRICT	4	4594474	0.0816		0.9682	Ankylosing spondylitis, strict definition || id:finngen_R11_M13_ANKYLOSPON_STRICT	Ankylosing spondylitis, strict definition	TRUE	igd	4	4592747	0.023723	4.48615e-06	6902	GCST90199633	TRUE	reported	nd9PWY	2	TRUE	0.00303986	21.039
rs4695288	T	C	T	C	0.200323	0.1936	0.965304	0.9828	FALSE	FALSE	FALSE	finngen_R11_M13_ANKYLOSPON_STRICT	4	47854773	0.2223		0.3839	Ankylosing spondylitis, strict definition || id:finngen_R11_M13_ANKYLOSPON_STRICT	Ankylosing spondylitis, strict definition	TRUE	igd	4	47852756	0.0453191	9.85766e-06	6902	GCST90199633	TRUE	reported	nd9PWY	2	TRUE	0.00282291	19.5332
rs539316238	T	C	T	C	-0.273918	0.0467	0.0202821	0.03383	FALSE	FALSE	FALSE	finngen_R11_M13_ANKYLOSPON_STRICT	6	18011697	0.1575		0.7668	Ankylosing spondylitis, strict definition || id:finngen_R11_M13_ANKYLOSPON_STRICT	Ankylosing spondylitis, strict definition	TRUE	igd	6	18011466	0.059083	3.54953e-06	6902	GCST90199633	TRUE	reported	nd9PWY	2	TRUE	0.00310449	21.4877
rs6914551	C	T	C	T	-0.366135	0.1376	0.011276	0.08952	FALSE	FALSE	FALSE	finngen_R11_M13_ANKYLOSPON_STRICT	6	107134706	0.1003		0.1704	Ankylosing spondylitis, strict definition || id:finngen_R11_M13_ANKYLOSPON_STRICT	Ankylosing spondylitis, strict definition	TRUE	igd	6	106686831	0.0791195	3.69883e-06	6902	GCST90199633	TRUE	reported	nd9PWY	2	TRUE	0.00309311	21.4087
rs6923178	G	C	G	C	0.121756	-0.0203	0.119895	0.1702	FALSE	TRUE	FALSE	finngen_R11_M13_ANKYLOSPON_STRICT	6	80393740	0.0761		0.7897	Ankylosing spondylitis, strict definition || id:finngen_R11_M13_ANKYLOSPON_STRICT	Ankylosing spondylitis, strict definition	TRUE	igd	6	79684023	0.025941	2.68478e-06	6902	GCST90199633	TRUE	reported	nd9PWY	2	TRUE	0.00318162	22.0233
rs72777931	A	G	A	G	0.336072	0.2682	0.0147465	0.0358	FALSE	FALSE	FALSE	finngen_R11_M13_ANKYLOSPON_STRICT	16	23868994	0.1562		0.0859706	Ankylosing spondylitis, strict definition || id:finngen_R11_M13_ANKYLOSPON_STRICT	Ankylosing spondylitis, strict definition	TRUE	igd	16	23857673	0.0690214	1.12109e-06	6902	GCST90199633	TRUE	reported	nd9PWY	2	TRUE	0.00342321	23.7013
rs7616744	A	G	A	G	-0.0876962	-0.0101	0.223816	0.3102	FALSE	FALSE	FALSE	finngen_R11_M13_ANKYLOSPON_STRICT	3	24781687	0.062		0.8709	Ankylosing spondylitis, strict definition || id:finngen_R11_M13_ANKYLOSPON_STRICT	Ankylosing spondylitis, strict definition	TRUE	igd	3	24740196	0.0198179	9.63944e-06	6902	GCST90199633	TRUE	reported	nd9PWY	2	TRUE	0.00282905	19.5758
rs76698216	C	A	C	A	-0.137585	-0.0994	0.0763758	0.03351	FALSE	FALSE	FALSE	finngen_R11_M13_ANKYLOSPON_STRICT	17	72750455	0.1601		0.5345	Ankylosing spondylitis, strict definition || id:finngen_R11_M13_ANKYLOSPON_STRICT	Ankylosing spondylitis, strict definition	TRUE	igd	17	74754316	0.0310605	9.44128e-06	6902	GCST90199633	TRUE	reported	nd9PWY	2	TRUE	0.00283477	19.6155
rs78440527	G	A	G	A	0.199278	0.0116	0.0359116	0.01848	FALSE	FALSE	FALSE	finngen_R11_M13_ANKYLOSPON_STRICT	4	102786047	0.2146		0.957	Ankylosing spondylitis, strict definition || id:finngen_R11_M13_ANKYLOSPON_STRICT	Ankylosing spondylitis, strict definition	TRUE	igd	4	101864890	0.0447114	8.31185e-06	6902	GCST90199633	TRUE	reported	nd9PWY	2	TRUE	0.00286985	19.859
rs848290	T	A	T	A	-0.165088	0.0988	0.068549	0.04518	FALSE	TRUE	FALSE	finngen_R11_M13_ANKYLOSPON_STRICT	2	58389182	0.1416		0.4851	Ankylosing spondylitis, strict definition || id:finngen_R11_M13_ANKYLOSPON_STRICT	Ankylosing spondylitis, strict definition	TRUE	igd	2	58162047	0.0330302	5.79013e-07	6902	GCST90199633	TRUE	reported	nd9PWY	2	TRUE	0.00360632	24.9737
rs9313297	G	A	G	A	0.0991772	0.0932	0.172813	0.1846	FALSE	FALSE	FALSE	finngen_R11_M13_ANKYLOSPON_STRICT	5	165405228	0.0736		0.2053	Ankylosing spondylitis, strict definition || id:finngen_R11_M13_ANKYLOSPON_STRICT	Ankylosing spondylitis, strict definition	TRUE	igd	5	165978223	0.0219344	6.13931e-06	6902	GCST90199633	TRUE	reported	nd9PWY	2	TRUE	0.00295333	20.4384
rs9406110	A	G	A	G	-0.0894199	-0.0009	0.229681	0.2317	FALSE	FALSE	FALSE	finngen_R11_M13_ANKYLOSPON_STRICT	6	8237195	0.0677		0.9892	Ankylosing spondylitis, strict definition || id:finngen_R11_M13_ANKYLOSPON_STRICT	Ankylosing spondylitis, strict definition	TRUE	igd	6	8236962	0.0200898	8.54658e-06	6902	GCST90199633	TRUE	reported	nd9PWY	2	TRUE	0.00286218	19.8057
rs1040519	G	A	G	A	-0.0818991	-0.0121	0.708369	0.6183	FALSE	FALSE	FALSE	finngen_R11_M13_ANKYLOSPON_STRICT	6	9542566	0.0591		0.8383	Ankylosing spondylitis, strict definition || id:finngen_R11_M13_ANKYLOSPON_STRICT	Ankylosing spondylitis, strict definition	TRUE	igd	6	9542333	0.0168315	1.13978e-06	8128	GCST90199634	TRUE	reported	WtfJz9	2	TRUE	0.00290446	23.6704
rs10877499	C	T	C	T	0.085716	-0.1064	0.212153	0.1266	FALSE	FALSE	FALSE	finngen_R11_M13_ANKYLOSPON_STRICT	12	61419283	0.086		0.2159	Ankylosing spondylitis, strict definition || id:finngen_R11_M13_ANKYLOSPON_STRICT	Ankylosing spondylitis, strict definition	TRUE	igd	12	61025502	0.0188366	5.35153e-06	8128	GCST90199634	TRUE	reported	WtfJz9	2	TRUE	0.00254115	20.702
rs113983401	C	G	C	G	0.161297	-0.2928	0.0498823	0.01505	FALSE	TRUE	FALSE	finngen_R11_M13_ANKYLOSPON_STRICT	16	87671572	0.2356		0.214	Ankylosing spondylitis, strict definition || id:finngen_R11_M13_ANKYLOSPON_STRICT	Ankylosing spondylitis, strict definition	TRUE	igd	16	87637966	0.0354213	5.27173e-06	8128	GCST90199634	TRUE	reported	WtfJz9	2	TRUE	0.00254468	20.7308
rs115469488	A	G	A	G	-0.663355	-0.2677	0.00284936	0.01047	FALSE	FALSE	FALSE	finngen_R11_M13_ANKYLOSPON_STRICT	22	23109411	0.2902		0.3563	Ankylosing spondylitis, strict definition || id:finngen_R11_M13_ANKYLOSPON_STRICT	Ankylosing spondylitis, strict definition	TRUE	igd	22	22766918	0.14407	4.13661e-06	8128	GCST90199634	TRUE	reported	WtfJz9	2	TRUE	0.00260154	21.1952
rs117034501	A	C	A	C	0.206704	0.0913	0.034624	0.02893	FALSE	FALSE	FALSE	finngen_R11_M13_ANKYLOSPON_STRICT	15	78806297	0.1713		0.594101	Ankylosing spondylitis, strict definition || id:finngen_R11_M13_ANKYLOSPON_STRICT	Ankylosing spondylitis, strict definition	TRUE	igd	15	78513955	0.0422614	1.0028e-06	8128	GCST90199634	TRUE	reported	WtfJz9	2	TRUE	0.00293461	23.9168
rs117131212	G	A	G	A	-0.234787	0.0388	0.0431929	0.05307	FALSE	FALSE	FALSE	finngen_R11_M13_ANKYLOSPON_STRICT	15	78892513	0.1278		0.7614	Ankylosing spondylitis, strict definition || id:finngen_R11_M13_ANKYLOSPON_STRICT	Ankylosing spondylitis, strict definition	TRUE	igd	15	78527136	0.0381393	7.4591e-10	8128	GCST90199634	TRUE	reported	WtfJz9	2	TRUE	0.00464086	37.8875
rs117358101	A	C	A	C	-0.292085	-0.007	0.0297377	0.04804	FALSE	FALSE	FALSE	finngen_R11_M13_ANKYLOSPON_STRICT	15	78802296	0.1338		0.9584	Ankylosing spondylitis, strict definition || id:finngen_R11_M13_ANKYLOSPON_STRICT	Ankylosing spondylitis, strict definition	TRUE	igd	15	78509954	0.0449679	8.28067e-11	8128	GCST90199634	TRUE	reported	WtfJz9	2	TRUE	0.00516394	42.18
rs117462872	G	A	G	A	0.286413	0.3436	0.014046	0.02673	FALSE	FALSE	FALSE	finngen_R11_M13_ANKYLOSPON_STRICT	8	143038991	0.1815		0.0583795	Ankylosing spondylitis, strict definition || id:finngen_R11_M13_ANKYLOSPON_STRICT	Ankylosing spondylitis, strict definition	TRUE	igd	8	141957630	0.0645828	9.21479e-06	8128	GCST90199634	TRUE	reported	WtfJz9	2	TRUE	0.0024139	19.6628
rs12499749	A	G	A	G	0.176873	0.1258	0.0455162	0.03587	FALSE	FALSE	FALSE	finngen_R11_M13_ANKYLOSPON_STRICT	4	30327380	0.1544		0.4151	Ankylosing spondylitis, strict definition || id:finngen_R11_M13_ANKYLOSPON_STRICT	Ankylosing spondylitis, strict definition	TRUE	igd	4	30325758	0.0364889	1.25139e-06	8128	GCST90199634	TRUE	reported	WtfJz9	2	TRUE	0.00288247	23.4906
rs12901358	C	T	C	T	0.070543	-0.0264	0.387751	0.491	FALSE	FALSE	FALSE	finngen_R11_M13_ANKYLOSPON_STRICT	15	99173481	0.0574		0.6453	Ankylosing spondylitis, strict definition || id:finngen_R11_M13_ANKYLOSPON_STRICT	Ankylosing spondylitis, strict definition	TRUE	igd	15	98630252	0.0157671	7.67443e-06	8128	GCST90199634	TRUE	reported	WtfJz9	2	TRUE	0.0024567	20.0123
rs1330804	A	G	A	G	-0.0735292	-0.031	0.405292	0.4378	FALSE	FALSE	FALSE	finngen_R11_M13_ANKYLOSPON_STRICT	6	113560198	0.0581		0.5931	Ankylosing spondylitis, strict definition || id:finngen_R11_M13_ANKYLOSPON_STRICT	Ankylosing spondylitis, strict definition	TRUE	igd	6	113238996	0.0164301	7.63159e-06	8128	GCST90199634	TRUE	reported	WtfJz9	2	TRUE	0.00245803	20.0231
rs139663065	T	C	T	C	0.281865	0.588	0.0148944	0.00457	FALSE	FALSE	FALSE	finngen_R11_M13_ANKYLOSPON_STRICT	1	14729438	0.4538		0.1951	Ankylosing spondylitis, strict definition || id:finngen_R11_M13_ANKYLOSPON_STRICT	Ankylosing spondylitis, strict definition	TRUE	igd	1	14402942	0.0631701	8.11986e-06	8128	GCST90199634	TRUE	reported	WtfJz9	2	TRUE	0.0024435	19.9045
rs140233308	T	G	T	G	0.320974	0.528	0.0116409	0.001116	FALSE	FALSE	FALSE	finngen_R11_M13_ANKYLOSPON_STRICT	9	84425633	0.937		0.573099	Ankylosing spondylitis, strict definition || id:finngen_R11_M13_ANKYLOSPON_STRICT	Ankylosing spondylitis, strict definition	TRUE	igd	9	81810718	0.0719087	8.05839e-06	8128	GCST90199634	TRUE	reported	WtfJz9	2	TRUE	0.00244529	19.9191
rs144429282	T	C	T	C	0.387083	-0.0523	0.0119106	0.02827	FALSE	FALSE	FALSE	finngen_R11_M13_ANKYLOSPON_STRICT	3	30138454	0.1731		0.7624	Ankylosing spondylitis, strict definition || id:finngen_R11_M13_ANKYLOSPON_STRICT	Ankylosing spondylitis, strict definition	TRUE	igd	3	30096963	0.0705729	4.13767e-08	8128	GCST90199634	TRUE	reported	WtfJz9	2	TRUE	0.0036876	30.0764
rs147760547	G	A	G	A	-0.269727	0.1629	0.0241498	0.03191	FALSE	FALSE	FALSE	finngen_R11_M13_ANKYLOSPON_STRICT	15	78816130	0.1649		0.3234	Ankylosing spondylitis, strict definition || id:finngen_R11_M13_ANKYLOSPON_STRICT	Ankylosing spondylitis, strict definition	TRUE	igd	15	78523788	0.0497572	5.93122e-08	8128	GCST90199634	TRUE	reported	WtfJz9	2	TRUE	0.00360235	29.3785
rs1502069	T	C	T	C	-0.0811985	0.0407	0.764257	0.7359	FALSE	FALSE	FALSE	finngen_R11_M13_ANKYLOSPON_STRICT	13	87110325	0.0651		0.5315	Ankylosing spondylitis, strict definition || id:finngen_R11_M13_ANKYLOSPON_STRICT	Ankylosing spondylitis, strict definition	TRUE	igd	13	86458070	0.0181157	7.38717e-06	8128	GCST90199634	TRUE	reported	WtfJz9	2	TRUE	0.00246564	20.0853
rs17533872	T	C	T	C	0.0752854	0.0219	0.424131	0.3786	FALSE	FALSE	FALSE	finngen_R11_M13_ANKYLOSPON_STRICT	13	42215563	0.0592		0.711101	Ankylosing spondylitis, strict definition || id:finngen_R11_M13_ANKYLOSPON_STRICT	Ankylosing spondylitis, strict definition	TRUE	igd	13	41641427	0.0158196	1.94553e-06	8128	GCST90199634	TRUE	reported	WtfJz9	2	TRUE	0.00277868	22.6425
rs183603441	A	T	A	T	1.20793	-0.1165	0.0138718	0.0106	FALSE	TRUE	FALSE	finngen_R11_M13_ANKYLOSPON_STRICT	15	78807407	0.2781		0.6754	Ankylosing spondylitis, strict definition || id:finngen_R11_M13_ANKYLOSPON_STRICT	Ankylosing spondylitis, strict definition	TRUE	igd	15	78515065	0.0645857	4.70701e-78	8128	GCST90199634	TRUE	reported	WtfJz9	2	TRUE	0.0412599	349.707
rs184209031	G	C	G	C	-0.270283	-0.2291	0.0179519	0.05652	FALSE	TRUE	FALSE	finngen_R11_M13_ANKYLOSPON_STRICT	15	78607687	0.125		0.0667498	Ankylosing spondylitis, strict definition || id:finngen_R11_M13_ANKYLOSPON_STRICT	Ankylosing spondylitis, strict definition	TRUE	igd	15	78315345	0.0579625	3.11547e-06	8128	GCST90199634	TRUE	reported	WtfJz9	2	TRUE	0.00266808	21.7388
rs2869043	G	A	G	A	-0.104158	0.0228	0.125154	0.111	FALSE	FALSE	FALSE	finngen_R11_M13_ANKYLOSPON_STRICT	15	78691469	0.0919		0.8042	Ankylosing spondylitis, strict definition || id:finngen_R11_M13_ANKYLOSPON_STRICT	Ankylosing spondylitis, strict definition	TRUE	igd	15	78399127	0.0230864	6.43256e-06	8128	GCST90199634	TRUE	reported	WtfJz9	2	TRUE	0.00249806	20.3501
rs35775671	A	G	A	G	0.183853	-0.0082	0.0511048	0.02815	FALSE	FALSE	FALSE	finngen_R11_M13_ANKYLOSPON_STRICT	15	78851104	0.1751		0.9626	Ankylosing spondylitis, strict definition || id:finngen_R11_M13_ANKYLOSPON_STRICT	Ankylosing spondylitis, strict definition	TRUE	igd	15	78558762	0.0347087	1.17703e-07	8128	GCST90199634	TRUE	reported	WtfJz9	2	TRUE	0.00344021	28.0516
rs3819547	C	G	C	G	-0.124927	0.0346	0.0878938	0.05047	FALSE	TRUE	FALSE	finngen_R11_M13_ANKYLOSPON_STRICT	14	72931753	0.1319		0.793299	Ankylosing spondylitis, strict definition || id:finngen_R11_M13_ANKYLOSPON_STRICT	Ankylosing spondylitis, strict definition	TRUE	igd	14	72465045	0.0272675	4.61627e-06	8128	GCST90199634	TRUE	reported	WtfJz9	2	TRUE	0.00257584	20.9853
rs3885951	G	A	G	A	0.578606	-0.0633	0.0990508	0.06331	FALSE	FALSE	FALSE	finngen_R11_M13_ANKYLOSPON_STRICT	15	78825917	0.1176		0.5903	Ankylosing spondylitis, strict definition || id:finngen_R11_M13_ANKYLOSPON_STRICT	Ankylosing spondylitis, strict definition	TRUE	igd	15	78533575	0.0249628	7.46543e-119	8128	GCST90199634	TRUE	reported	WtfJz9	2	TRUE	0.0620009	537.121
rs41322846	C	G	C	G	0.113555	0.1488	0.0998263	0.06058	FALSE	TRUE	FALSE	finngen_R11_M13_ANKYLOSPON_STRICT	12	96904105	0.1202		0.2156	Ankylosing spondylitis, strict definition || id:finngen_R11_M13_ANKYLOSPON_STRICT	Ankylosing spondylitis, strict definition	TRUE	igd	12	96510327	0.0256097	9.24784e-06	8128	GCST90199634	TRUE	reported	WtfJz9	2	TRUE	0.00241307	19.6561
rs55700529	A	G	A	G	0.292762	-0.3724	0.0170546	0.02232	FALSE	FALSE	FALSE	finngen_R11_M13_ANKYLOSPON_STRICT	1	18177914	0.1929		0.0535501	Ankylosing spondylitis, strict definition || id:finngen_R11_M13_ANKYLOSPON_STRICT	Ankylosing spondylitis, strict definition	TRUE	igd	1	17851418	0.0593343	8.05186e-07	8128	GCST90199634	TRUE	reported	WtfJz9	2	TRUE	0.00298631	24.3395
rs661331	T	A	T	A	0.112287	0.0317	0.103335	0.1507	FALSE	TRUE	FALSE	finngen_R11_M13_ANKYLOSPON_STRICT	13	30508112	0.0799		0.6915	Ankylosing spondylitis, strict definition || id:finngen_R11_M13_ANKYLOSPON_STRICT	Ankylosing spondylitis, strict definition	TRUE	igd	13	29933975	0.025189	8.28197e-06	8128	GCST90199634	TRUE	reported	WtfJz9	2	TRUE	0.00243889	19.8669
rs73248769	C	T	C	T	0.397814	0.0675	0.00837335	0.01748	FALSE	FALSE	FALSE	finngen_R11_M13_ANKYLOSPON_STRICT	8	32128722	0.221		0.7602	Ankylosing spondylitis, strict definition || id:finngen_R11_M13_ANKYLOSPON_STRICT	Ankylosing spondylitis, strict definition	TRUE	igd	8	32271206	0.0842519	2.33854e-06	8128	GCST90199634	TRUE	reported	WtfJz9	2	TRUE	0.00273544	22.2892
rs73429419	T	C	T	C	-0.0978899	0.0606	0.150779	0.1285	FALSE	FALSE	FALSE	finngen_R11_M13_ANKYLOSPON_STRICT	8	139384849	0.0857		0.4801	Ankylosing spondylitis, strict definition || id:finngen_R11_M13_ANKYLOSPON_STRICT	Ankylosing spondylitis, strict definition	TRUE	igd	8	138372606	0.0214524	5.03982e-06	8128	GCST90199634	TRUE	reported	WtfJz9	2	TRUE	0.00255523	20.817
rs74582811	G	A	G	A	0.227003	0.1511	0.0289046	0.05325	FALSE	FALSE	FALSE	finngen_R11_M13_ANKYLOSPON_STRICT	15	79258938	0.1285		0.2399	Ankylosing spondylitis, strict definition || id:finngen_R11_M13_ANKYLOSPON_STRICT	Ankylosing spondylitis, strict definition	TRUE	igd	15	78966596	0.0458676	7.45581e-07	8128	GCST90199634	TRUE	reported	WtfJz9	2	TRUE	0.00300442	24.4875
rs76751577	A	G	A	G	0.322064	0.0023	0.0116681	0.005917	FALSE	FALSE	FALSE	finngen_R11_M13_ANKYLOSPON_STRICT	1	234443838	0.3791		0.9951	Ankylosing spondylitis, strict definition || id:finngen_R11_M13_ANKYLOSPON_STRICT	Ankylosing spondylitis, strict definition	TRUE	igd	1	234308092	0.0713328	6.333e-06	8128	GCST90199634	TRUE	reported	WtfJz9	2	TRUE	0.00250169	20.3798
rs77438700	G	A	G	A	-0.380454	0.0806	0.0619557	0.06855	FALSE	FALSE	FALSE	finngen_R11_M13_ANKYLOSPON_STRICT	15	78906637	0.1135		0.4778	Ankylosing spondylitis, strict definition || id:finngen_R11_M13_ANKYLOSPON_STRICT	Ankylosing spondylitis, strict definition	TRUE	igd	15	78614295	0.0313268	6.12244e-34	8128	GCST90199634	TRUE	reported	WtfJz9	2	TRUE	0.0178229	147.457
rs77719127	T	C	T	C	-0.188575	0.0781	0.144303	0.1259	FALSE	FALSE	FALSE	finngen_R11_M13_ANKYLOSPON_STRICT	15	79110783	0.0869		0.3683	Ankylosing spondylitis, strict definition || id:finngen_R11_M13_ANKYLOSPON_STRICT	Ankylosing spondylitis, strict definition	TRUE	igd	15	78818441	0.0225109	5.42744e-17	8128	GCST90199634	TRUE	reported	WtfJz9	2	TRUE	0.00855983	70.1577
rs78818599	G	T	G	T	-0.215533	0.1104	0.0250279	0.05141	FALSE	FALSE	FALSE	finngen_R11_M13_ANKYLOSPON_STRICT	2	180740586	0.1304		0.3971	Ankylosing spondylitis, strict definition || id:finngen_R11_M13_ANKYLOSPON_STRICT	Ankylosing spondylitis, strict definition	TRUE	igd	2	179875859	0.0487937	9.99777e-06	8128	GCST90199634	TRUE	reported	WtfJz9	2	TRUE	0.00239483	19.5071
rs9341222	C	T	C	T	0.230094	-0.2446	0.0234238	0.03551	FALSE	FALSE	FALSE	finngen_R11_M13_ANKYLOSPON_STRICT	2	217529410	0.162		0.131	Ankylosing spondylitis, strict definition || id:finngen_R11_M13_ANKYLOSPON_STRICT	Ankylosing spondylitis, strict definition	TRUE	igd	2	216664687	0.0513898	7.55513e-06	8128	GCST90199634	TRUE	reported	WtfJz9	2	TRUE	0.00246039	20.0424
rs9559451	C	T	C	T	-0.0752947	-0.0998	0.664775	0.7827	FALSE	FALSE	FALSE	finngen_R11_M13_ANKYLOSPON_STRICT	13	109625863	0.0692		0.1489	Ankylosing spondylitis, strict definition || id:finngen_R11_M13_ANKYLOSPON_STRICT	Ankylosing spondylitis, strict definition	TRUE	igd	13	108973515	0.0165065	5.07846e-06	8128	GCST90199634	TRUE	reported	WtfJz9	2	TRUE	0.00255343	20.8023
rs9997050	G	A	G	A	0.080555	0.0017	0.297205	0.3191	FALSE	FALSE	FALSE	finngen_R11_M13_ANKYLOSPON_STRICT	4	39302665	0.0615		0.9779	Ankylosing spondylitis, strict definition || id:finngen_R11_M13_ANKYLOSPON_STRICT	Ankylosing spondylitis, strict definition	TRUE	igd	4	39301045	0.0167942	1.61373e-06	8128	GCST90199634	TRUE	reported	WtfJz9	2	TRUE	0.00282264	23.0017
rs999856	A	G	A	G	-0.215444	-0.0446	0.0257376	0.03286	FALSE	FALSE	FALSE	finngen_R11_M13_ANKYLOSPON_STRICT	10	14061696	0.1621		0.783201	Ankylosing spondylitis, strict definition || id:finngen_R11_M13_ANKYLOSPON_STRICT	Ankylosing spondylitis, strict definition	TRUE	igd	10	14019697	0.0485076	8.93524e-06	8128	GCST90199634	TRUE	reported	WtfJz9	2	TRUE	0.0024211	19.7216
rs10073658	G	A	G	A	0.104011	-0.0524	0.136043	0.07773	FALSE	FALSE	FALSE	finngen_R11_M13_ANKYLOSPON_STRICT	18	49270247	0.1071		0.6243	Ankylosing spondylitis, strict definition || id:finngen_R11_M13_ANKYLOSPON_STRICT	Ankylosing spondylitis, strict definition	TRUE	igd	18	51743877	0.0231405	6.96524e-06	7925	GCST90199635	TRUE	reported	VYjqc0	2	TRUE	0.00254278	20.1978
rs112264683	C	T	C	T	0.368503	0.0178	0.00914634	0.03778	FALSE	FALSE	FALSE	finngen_R11_M13_ANKYLOSPON_STRICT	18	1098669	0.1511		0.9061	Ankylosing spondylitis, strict definition || id:finngen_R11_M13_ANKYLOSPON_STRICT	Ankylosing spondylitis, strict definition	TRUE	igd	18	1098668	0.0824753	7.89377e-06	7925	GCST90199635	TRUE	reported	VYjqc0	2	TRUE	0.00251271	19.9583
rs112307471	A	G	A	G	-0.238964	-0.2672	0.0250225	0.01322	FALSE	FALSE	FALSE	finngen_R11_M13_ANKYLOSPON_STRICT	1	204423195	0.2594		0.3029	Ankylosing spondylitis, strict definition || id:finngen_R11_M13_ANKYLOSPON_STRICT	Ankylosing spondylitis, strict definition	TRUE	igd	1	204454067	0.0506661	2.40006e-06	7925	GCST90199635	TRUE	reported	VYjqc0	2	TRUE	0.00279907	22.2393
rs112423294	A	G	A	G	-0.402137	-0.6196	0.00782144	0.004945	FALSE	FALSE	FALSE	finngen_R11_M13_ANKYLOSPON_STRICT	14	49302228	0.4179		0.1382	Ankylosing spondylitis, strict definition || id:finngen_R11_M13_ANKYLOSPON_STRICT	Ankylosing spondylitis, strict definition	TRUE	igd	14	48833025	0.0883872	5.37163e-06	7925	GCST90199635	TRUE	reported	VYjqc0	2	TRUE	0.00260518	20.6947
rs116511059	T	C	T	C	0.400938	-0.5496	0.0094268	0.003742	FALSE	FALSE	FALSE	finngen_R11_M13_ANKYLOSPON_STRICT	5	27584626	0.4623		0.2346	Ankylosing spondylitis, strict definition || id:finngen_R11_M13_ANKYLOSPON_STRICT	Ankylosing spondylitis, strict definition	TRUE	igd	5	27584519	0.0799895	5.37602e-07	7925	GCST90199635	TRUE	reported	VYjqc0	2	TRUE	0.0031602	25.1176
rs12929353	A	G	A	G	-0.396283	-0.1566	0.00898891	0.01401	FALSE	FALSE	FALSE	finngen_R11_M13_ANKYLOSPON_STRICT	16	1239810	0.247		0.526	Ankylosing spondylitis, strict definition || id:finngen_R11_M13_ANKYLOSPON_STRICT	Ankylosing spondylitis, strict definition	TRUE	igd	16	1189810	0.0827237	1.6642e-06	7925	GCST90199635	TRUE	reported	VYjqc0	2	TRUE	0.00288733	22.9425
rs13283163	A	G	A	G	0.170526	-0.0759	0.0526149	0.03202	FALSE	FALSE	FALSE	finngen_R11_M13_ANKYLOSPON_STRICT	9	3389660	0.1629		0.6413	Ankylosing spondylitis, strict definition || id:finngen_R11_M13_ANKYLOSPON_STRICT	Ankylosing spondylitis, strict definition	TRUE	igd	9	3389660	0.0347529	9.25742e-07	7925	GCST90199635	TRUE	reported	VYjqc0	2	TRUE	0.00302888	24.0707
rs141685561	T	C	T	C	-0.143423	0.0887	0.0739347	0.03235	FALSE	FALSE	FALSE	finngen_R11_M13_ANKYLOSPON_STRICT	11	23913166	0.1628		0.5856	Ankylosing spondylitis, strict definition || id:finngen_R11_M13_ANKYLOSPON_STRICT	Ankylosing spondylitis, strict definition	TRUE	igd	11	23891620	0.0298661	1.56938e-06	7925	GCST90199635	TRUE	reported	VYjqc0	2	TRUE	0.00290148	23.0553
rs143985394	G	A	G	A	-0.240823	-0.0384	0.0216392	0.03143	FALSE	FALSE	FALSE	finngen_R11_M13_ANKYLOSPON_STRICT	19	14949367	0.165		0.8157	Ankylosing spondylitis, strict definition || id:finngen_R11_M13_ANKYLOSPON_STRICT	Ankylosing spondylitis, strict definition	TRUE	igd	19	14838555	0.0541185	8.59042e-06	7925	GCST90199635	TRUE	reported	VYjqc0	2	TRUE	0.00249242	19.7968
rs145409686	C	T	C	T	-0.550427	-0.1543	0.0041228	0.04666	FALSE	FALSE	FALSE	finngen_R11_M13_ANKYLOSPON_STRICT	2	28551449	0.1366		0.2584	Ankylosing spondylitis, strict definition || id:finngen_R11_M13_ANKYLOSPON_STRICT	Ankylosing spondylitis, strict definition	TRUE	igd	2	28328582	0.120275	4.73054e-06	7925	GCST90199635	TRUE	reported	VYjqc0	2	TRUE	0.00263574	20.9382
rs146175767	T	C	T	C	-0.121342	-0.1309	0.0945706	0.06682	FALSE	FALSE	FALSE	finngen_R11_M13_ANKYLOSPON_STRICT	4	86994494	0.1149		0.2549	Ankylosing spondylitis, strict definition || id:finngen_R11_M13_ANKYLOSPON_STRICT	Ankylosing spondylitis, strict definition	TRUE	igd	4	86073341	0.0264241	4.38776e-06	7925	GCST90199635	TRUE	reported	VYjqc0	2	TRUE	0.0026538	21.082
rs147941428	G	A	G	A	-0.340237	-0.0626	0.0130043	0.0567	FALSE	FALSE	FALSE	finngen_R11_M13_ANKYLOSPON_STRICT	7	5805658	0.1251		0.617101	Ankylosing spondylitis, strict definition || id:finngen_R11_M13_ANKYLOSPON_STRICT	Ankylosing spondylitis, strict definition	TRUE	igd	7	5766027	0.0690333	8.28252e-07	7925	GCST90199635	TRUE	reported	VYjqc0	2	TRUE	0.00305575	24.2849
rs148153141	G	A	G	A	-0.27871	0.0965	0.0199163	0.004354	FALSE	FALSE	FALSE	finngen_R11_M13_ANKYLOSPON_STRICT	16	20437911	0.4423		0.8273	Ankylosing spondylitis, strict definition || id:finngen_R11_M13_ANKYLOSPON_STRICT	Ankylosing spondylitis, strict definition	TRUE	igd	16	20426589	0.0551887	4.41503e-07	7925	GCST90199635	TRUE	reported	VYjqc0	2	TRUE	0.00320782	25.4974
rs17767728	C	T	C	T	0.0909404	-0.0889	0.194635	0.1689	FALSE	FALSE	FALSE	finngen_R11_M13_ANKYLOSPON_STRICT	2	134455375	0.0769		0.2477	Ankylosing spondylitis, strict definition || id:finngen_R11_M13_ANKYLOSPON_STRICT	Ankylosing spondylitis, strict definition	TRUE	igd	2	133697804	0.0194777	3.02745e-06	7925	GCST90199635	TRUE	reported	VYjqc0	2	TRUE	0.00274313	21.7936
rs187719086	T	C	T	C	-0.29344	-0.1688	0.0137168	0.05457	FALSE	FALSE	FALSE	finngen_R11_M13_ANKYLOSPON_STRICT	4	46003745	0.1259		0.1801	Ankylosing spondylitis, strict definition || id:finngen_R11_M13_ANKYLOSPON_STRICT	Ankylosing spondylitis, strict definition	TRUE	igd	4	46001728	0.0662578	9.47782e-06	7925	GCST90199635	TRUE	reported	VYjqc0	2	TRUE	0.00246883	19.609
rs191187061	T	C	T	C	-0.304207	0.2639	0.0178844	0.01899	FALSE	FALSE	FALSE	finngen_R11_M13_ANKYLOSPON_STRICT	1	156497048	0.2092		0.207	Ankylosing spondylitis, strict definition || id:finngen_R11_M13_ANKYLOSPON_STRICT	Ankylosing spondylitis, strict definition	TRUE	igd	1	156527256	0.0586874	2.1775e-07	7925	GCST90199635	TRUE	reported	VYjqc0	2	TRUE	0.00337893	26.862
rs2000136	A	G	A	G	0.124346	-0.0886	0.914235	0.9364	FALSE	FALSE	FALSE	finngen_R11_M13_ANKYLOSPON_STRICT	20	41781064	0.1171		0.4493	Ankylosing spondylitis, strict definition || id:finngen_R11_M13_ANKYLOSPON_STRICT	Ankylosing spondylitis, strict definition	TRUE	igd	20	43152424	0.0279259	8.47988e-06	7925	GCST90199635	TRUE	reported	VYjqc0	2	TRUE	0.00249554	19.8216
rs2186671	G	A	G	A	-0.0760014	-0.0165	0.448059	0.5217	FALSE	FALSE	FALSE	finngen_R11_M13_ANKYLOSPON_STRICT	11	109278427	0.0576		0.775001	Ankylosing spondylitis, strict definition || id:finngen_R11_M13_ANKYLOSPON_STRICT	Ankylosing spondylitis, strict definition	TRUE	igd	11	109407701	0.016068	2.24527e-06	7925	GCST90199635	TRUE	reported	VYjqc0	2	TRUE	0.00281511	22.3671
rs34927101	T	C	T	C	0.294909	-0.1975	0.0178774	0.01999	FALSE	FALSE	FALSE	finngen_R11_M13_ANKYLOSPON_STRICT	16	20444695	0.206		0.3377	Ankylosing spondylitis, strict definition || id:finngen_R11_M13_ANKYLOSPON_STRICT	Ankylosing spondylitis, strict definition	TRUE	igd	16	20433373	0.0587005	5.06156e-07	7925	GCST90199635	TRUE	reported	VYjqc0	2	TRUE	0.00317477	25.2338
rs4812445	G	A	G	A	-0.0994662	0.0393	0.253933	0.2746	FALSE	FALSE	FALSE	finngen_R11_M13_ANKYLOSPON_STRICT	20	39238736	0.0646		0.5424	Ankylosing spondylitis, strict definition || id:finngen_R11_M13_ANKYLOSPON_STRICT	Ankylosing spondylitis, strict definition	TRUE	igd	20	40610096	0.0192108	2.24745e-07	7925	GCST90199635	TRUE	reported	VYjqc0	2	TRUE	0.00337128	26.801
rs62058082	T	C	T	C	-0.105084	-0.0184	0.168677	0.2287	FALSE	FALSE	FALSE	finngen_R11_M13_ANKYLOSPON_STRICT	17	12782669	0.0685		0.788099	Ankylosing spondylitis, strict definition || id:finngen_R11_M13_ANKYLOSPON_STRICT	Ankylosing spondylitis, strict definition	TRUE	igd	17	12879352	0.0220071	1.7969e-06	7925	GCST90199635	TRUE	reported	VYjqc0	2	TRUE	0.0028688	22.7949
rs73478203	G	A	G	A	0.0825426	-0.0044	0.230375	0.2369	FALSE	FALSE	FALSE	finngen_R11_M13_ANKYLOSPON_STRICT	6	80327007	0.0676		0.9479	Ankylosing spondylitis, strict definition || id:finngen_R11_M13_ANKYLOSPON_STRICT	Ankylosing spondylitis, strict definition	TRUE	igd	6	79617290	0.0184542	7.71921e-06	7925	GCST90199635	TRUE	reported	VYjqc0	2	TRUE	0.00251809	20.0012
rs74432647	T	C	T	C	0.150663	0.0108	0.0724275	0.07073	FALSE	FALSE	FALSE	finngen_R11_M13_ANKYLOSPON_STRICT	2	225722826	0.1122		0.923	Ankylosing spondylitis, strict definition || id:finngen_R11_M13_ANKYLOSPON_STRICT	Ankylosing spondylitis, strict definition	TRUE	igd	2	224858109	0.0304065	7.23414e-07	7925	GCST90199635	TRUE	reported	VYjqc0	2	TRUE	0.00308843	24.5454
rs75223710	T	C	T	C	-0.219819	-0.1838	0.0257673	0.03849	FALSE	FALSE	FALSE	finngen_R11_M13_ANKYLOSPON_STRICT	1	246287351	0.1491		0.2175	Ankylosing spondylitis, strict definition || id:finngen_R11_M13_ANKYLOSPON_STRICT	Ankylosing spondylitis, strict definition	TRUE	igd	1	246124049	0.0494675	8.84241e-06	7925	GCST90199635	TRUE	reported	VYjqc0	2	TRUE	0.00248548	19.7415
rs77831208	T	C	T	C	0.249552	-0.056	0.0208412	0.02444	FALSE	FALSE	FALSE	finngen_R11_M13_ANKYLOSPON_STRICT	3	110384745	0.185		0.7622	Ankylosing spondylitis, strict definition || id:finngen_R11_M13_ANKYLOSPON_STRICT	Ankylosing spondylitis, strict definition	TRUE	igd	3	110665898	0.0549664	5.62337e-06	7925	GCST90199635	TRUE	reported	VYjqc0	2	TRUE	0.00259418	20.6071
rs78674307	G	T	G	T	-0.150826	-0.2626	0.0557029	0.02912	FALSE	FALSE	FALSE	finngen_R11_M13_ANKYLOSPON_STRICT	3	43567237	0.1724		0.1278	Ankylosing spondylitis, strict definition || id:finngen_R11_M13_ANKYLOSPON_STRICT	Ankylosing spondylitis, strict definition	TRUE	igd	3	43525745	0.0340435	9.40626e-06	7925	GCST90199635	TRUE	reported	VYjqc0	2	TRUE	0.00247065	19.6234
rs79970883	T	C	T	C	-0.195098	0.0248	0.042993	0.06687	FALSE	FALSE	FALSE	finngen_R11_M13_ANKYLOSPON_STRICT	13	84957094	0.1147		0.829	Ankylosing spondylitis, strict definition || id:finngen_R11_M13_ANKYLOSPON_STRICT	Ankylosing spondylitis, strict definition	TRUE	igd	13	84382959	0.03888	5.2225e-07	7925	GCST90199635	TRUE	reported	VYjqc0	2	TRUE	0.0031672	25.1735
rs9510299	C	G	C	G	-0.0736478	-0.0619	0.359614	0.3407	FALSE	TRUE	FALSE	finngen_R11_M13_ANKYLOSPON_STRICT	13	23288633	0.0605		0.3063	Ankylosing spondylitis, strict definition || id:finngen_R11_M13_ANKYLOSPON_STRICT	Ankylosing spondylitis, strict definition	TRUE	igd	13	22714494	0.01656	8.69424e-06	7925	GCST90199635	TRUE	reported	VYjqc0	2	TRUE	0.00248953	19.7738
rs10216901	T	C	T	C	-0.092585	0.0734	0.372432	0.3806	FALSE	FALSE	FALSE	finngen_R11_M13_ANKYLOSPON_STRICT	8	39804593	0.0588		0.2123	Ankylosing spondylitis, strict definition || id:finngen_R11_M13_ANKYLOSPON_STRICT	Ankylosing spondylitis, strict definition	TRUE	igd	8	39947074	0.0153069	1.4614e-09	8244	GCST90199636	TRUE	reported	92UhOQ	2	TRUE	0.0044182	36.5764
rs10516101	T	C	T	C	-0.123617	-0.0414	0.0812102	0.08212	FALSE	FALSE	FALSE	finngen_R11_M13_ANKYLOSPON_STRICT	5	173066731	0.1048		0.693	Ankylosing spondylitis, strict definition || id:finngen_R11_M13_ANKYLOSPON_STRICT	Ankylosing spondylitis, strict definition	TRUE	igd	5	173639728	0.0269608	4.53863e-06	8244	GCST90199636	TRUE	reported	92UhOQ	2	TRUE	0.00254359	21.0177
rs10883982	C	A	C	A	-0.0787528	-0.0138	0.22765	0.2168	FALSE	FALSE	FALSE	finngen_R11_M13_ANKYLOSPON_STRICT	10	105974333	0.0695		0.8429	Ankylosing spondylitis, strict definition || id:finngen_R11_M13_ANKYLOSPON_STRICT	Ankylosing spondylitis, strict definition	TRUE	igd	10	104214575	0.0174501	6.39098e-06	8244	GCST90199636	TRUE	reported	92UhOQ	2	TRUE	0.00246449	20.3625
rs11055387	C	G	C	G	-0.145349	-0.1352	0.0566212	0.02353	FALSE	TRUE	FALSE	finngen_R11_M13_ANKYLOSPON_STRICT	12	13519996	0.1906		0.4781	Ankylosing spondylitis, strict definition || id:finngen_R11_M13_ANKYLOSPON_STRICT	Ankylosing spondylitis, strict definition	TRUE	igd	12	13367062	0.0321909	6.32541e-06	8244	GCST90199636	TRUE	reported	92UhOQ	2	TRUE	0.00246688	20.3823
rs11066283	G	A	G	A	0.101286	0.0144	0.41958	0.3793	FALSE	FALSE	FALSE	finngen_R11_M13_ANKYLOSPON_STRICT	12	112840766	0.059		0.8078	Ankylosing spondylitis, strict definition || id:finngen_R11_M13_ANKYLOSPON_STRICT	Ankylosing spondylitis, strict definition	TRUE	igd	12	112402962	0.0150846	1.88685e-11	8244	GCST90199636	TRUE	reported	92UhOQ	2	TRUE	0.00543907	45.074
rs113455870	T	C	T	C	0.272522	-0.2734	0.0164622	0.003497	FALSE	FALSE	FALSE	finngen_R11_M13_ANKYLOSPON_STRICT	9	132670100	0.4906		0.577301	Ankylosing spondylitis, strict definition || id:finngen_R11_M13_ANKYLOSPON_STRICT	Ankylosing spondylitis, strict definition	TRUE	igd	9	129907821	0.0582453	2.88457e-06	8244	GCST90199636	TRUE	reported	92UhOQ	2	TRUE	0.00264845	21.8865
rs116794445	A	G	A	G	-0.322608	-0.3778	0.0110504	0.002756	FALSE	FALSE	FALSE	finngen_R11_M13_ANKYLOSPON_STRICT	5	13502023	0.5625		0.5018	Ankylosing spondylitis, strict definition || id:finngen_R11_M13_ANKYLOSPON_STRICT	Ankylosing spondylitis, strict definition	TRUE	igd	5	13501913	0.0709539	5.44861e-06	8244	GCST90199636	TRUE	reported	92UhOQ	2	TRUE	0.00250134	20.6677
rs17240098	T	G	T	G	0.148969	0.3206	0.0553582	0.02827	FALSE	FALSE	FALSE	finngen_R11_M13_ANKYLOSPON_STRICT	6	52135722	0.1744		0.0659796	Ankylosing spondylitis, strict definition || id:finngen_R11_M13_ANKYLOSPON_STRICT	Ankylosing spondylitis, strict definition	TRUE	igd	6	52270924	0.0327399	5.36261e-06	8244	GCST90199636	TRUE	reported	92UhOQ	2	TRUE	0.00250501	20.6982
rs17287314	A	T	A	T	-0.0741746	-0.0821	0.297359	0.3056	FALSE	TRUE	FALSE	finngen_R11_M13_ANKYLOSPON_STRICT	7	105606500	0.0625		0.1887	Ankylosing spondylitis, strict definition || id:finngen_R11_M13_ANKYLOSPON_STRICT	Ankylosing spondylitis, strict definition	TRUE	igd	7	105966054	0.0165025	6.96562e-06	8244	GCST90199636	TRUE	reported	92UhOQ	2	TRUE	0.00244461	20.1979
rs3184504	C	T	C	T	-0.108142	-0.0206	0.513669	0.5912	FALSE	FALSE	FALSE	finngen_R11_M13_ANKYLOSPON_STRICT	12	111884608	0.0582		0.723701	Ankylosing spondylitis, strict definition || id:finngen_R11_M13_ANKYLOSPON_STRICT	Ankylosing spondylitis, strict definition	TRUE	igd	12	111446804	0.0148104	2.83947e-13	8244	GCST90199636	TRUE	reported	92UhOQ	2	TRUE	0.00642566	53.3028
rs3213716	A	G	A	G	-0.0686389	0.0377	0.394666	0.2833	FALSE	FALSE	FALSE	finngen_R11_M13_ANKYLOSPON_STRICT	14	75378185	0.0634		0.552199	Ankylosing spondylitis, strict definition || id:finngen_R11_M13_ANKYLOSPON_STRICT	Ankylosing spondylitis, strict definition	TRUE	igd	14	74911482	0.0150856	5.36557e-06	8244	GCST90199636	TRUE	reported	92UhOQ	2	TRUE	0.00250489	20.6971
rs34519073	A	G	A	G	0.071803	-0.0724	0.311375	0.3273	FALSE	FALSE	FALSE	finngen_R11_M13_ANKYLOSPON_STRICT	22	49539331	0.061		0.2354	Ankylosing spondylitis, strict definition || id:finngen_R11_M13_ANKYLOSPON_STRICT	Ankylosing spondylitis, strict definition	TRUE	igd	22	49143607	0.0160729	7.92019e-06	8244	GCST90199636	TRUE	reported	92UhOQ	2	TRUE	0.00241495	19.9522
rs35223481	A	T	A	T	-0.105966	-0.0773	0.112435	0.1303	FALSE	TRUE	FALSE	finngen_R11_M13_ANKYLOSPON_STRICT	14	95012757	0.0852		0.3645	Ankylosing spondylitis, strict definition || id:finngen_R11_M13_ANKYLOSPON_STRICT	Ankylosing spondylitis, strict definition	TRUE	igd	14	94546420	0.0235442	6.77162e-06	8244	GCST90199636	TRUE	reported	92UhOQ	2	TRUE	0.0024511	20.2516
rs4843270	A	C	A	C	0.205627	0.0817	0.265349	0.2281	FALSE	FALSE	FALSE	finngen_R11_M13_ANKYLOSPON_STRICT	16	87878072	0.0681		0.23	Ankylosing spondylitis, strict definition || id:finngen_R11_M13_ANKYLOSPON_STRICT	Ankylosing spondylitis, strict definition	TRUE	igd	16	87844466	0.0165261	1.53431e-35	8244	GCST90199636	TRUE	reported	92UhOQ	2	TRUE	0.0184332	154.78
rs55879891	A	C	A	C	0.101148	0.1196	0.137167	0.1738	FALSE	FALSE	FALSE	finngen_R11_M13_ANKYLOSPON_STRICT	8	128368933	0.0756		0.1135	Ankylosing spondylitis, strict definition || id:finngen_R11_M13_ANKYLOSPON_STRICT	Ankylosing spondylitis, strict definition	TRUE	igd	8	127356687	0.0215999	2.83001e-06	8244	GCST90199636	TRUE	reported	92UhOQ	2	TRUE	0.00265289	21.9233
rs61825638	T	C	T	C	0.130031	0.0021	0.246402	0.2343	FALSE	FALSE	FALSE	finngen_R11_M13_ANKYLOSPON_STRICT	1	241713402	0.0678		0.9747	Ankylosing spondylitis, strict definition || id:finngen_R11_M13_ANKYLOSPON_STRICT	Ankylosing spondylitis, strict definition	TRUE	igd	1	241550102	0.0171027	2.89497e-14	8244	GCST90199636	TRUE	reported	92UhOQ	2	TRUE	0.00696293	57.7908
rs6440053	A	T	A	T	0.0964971	0.2233	0.842367	0.8243	FALSE	TRUE	FALSE	finngen_R11_M13_ANKYLOSPON_STRICT	3	141659512	0.0754		0.00306598	Ankylosing spondylitis, strict definition || id:finngen_R11_M13_ANKYLOSPON_STRICT	Ankylosing spondylitis, strict definition	TRUE	igd	3	141940670	0.0204102	2.26858e-06	8244	GCST90199636	TRUE	reported	92UhOQ	2	TRUE	0.00270408	22.3475
rs6481144	C	A	C	A	-0.21192	0.2195	0.971072	0.9726	FALSE	FALSE	FALSE	finngen_R11_M13_ANKYLOSPON_STRICT	10	56900393	0.1743		0.208	Ankylosing spondylitis, strict definition || id:finngen_R11_M13_ANKYLOSPON_STRICT	Ankylosing spondylitis, strict definition	TRUE	igd	10	55140633	0.0450635	2.56748e-06	8244	GCST90199636	TRUE	reported	92UhOQ	2	TRUE	0.00267542	22.11
rs7197772	T	C	T	C	-0.126433	-0.0471	0.245776	0.3309	FALSE	FALSE	FALSE	finngen_R11_M13_ANKYLOSPON_STRICT	16	87818373	0.0612		0.4418	Ankylosing spondylitis, strict definition || id:finngen_R11_M13_ANKYLOSPON_STRICT	Ankylosing spondylitis, strict definition	TRUE	igd	16	87784767	0.017404	3.74185e-13	8244	GCST90199636	TRUE	reported	92UhOQ	2	TRUE	0.00636083	52.7615
rs72761290	A	C	A	C	0.135722	0.0338	0.0752681	0.07593	FALSE	FALSE	FALSE	finngen_R11_M13_ANKYLOSPON_STRICT	9	133278880	0.1107		0.7604	Ankylosing spondylitis, strict definition || id:finngen_R11_M13_ANKYLOSPON_STRICT	Ankylosing spondylitis, strict definition	TRUE	igd	9	130403493	0.0286233	2.11975e-06	8244	GCST90199636	TRUE	reported	92UhOQ	2	TRUE	0.00271982	22.4779
rs75973738	A	T	A	T	-0.194072	-0.1761	0.0423521	0.06812	FALSE	TRUE	FALSE	finngen_R11_M13_ANKYLOSPON_STRICT	14	85184931	0.1145		0.124	Ankylosing spondylitis, strict definition || id:finngen_R11_M13_ANKYLOSPON_STRICT	Ankylosing spondylitis, strict definition	TRUE	igd	14	84718587	0.0374159	2.13841e-07	8244	GCST90199636	TRUE	reported	92UhOQ	2	TRUE	0.00325282	26.8973
rs79435381	A	G	A	G	-0.166018	0.0316	0.0418438	0.0661	FALSE	FALSE	FALSE	finngen_R11_M13_ANKYLOSPON_STRICT	1	76308431	0.1146		0.782699	Ankylosing spondylitis, strict definition || id:finngen_R11_M13_ANKYLOSPON_STRICT	Ankylosing spondylitis, strict definition	TRUE	igd	1	75842746	0.0368091	6.4752e-06	8244	GCST90199636	TRUE	reported	92UhOQ	2	TRUE	0.00246145	20.3374
rs9821445	C	T	C	T	0.0994985	0.0432	0.147783	0.1191	FALSE	FALSE	FALSE	finngen_R11_M13_ANKYLOSPON_STRICT	3	183937619	0.0883		0.6244	Ankylosing spondylitis, strict definition || id:finngen_R11_M13_ANKYLOSPON_STRICT	Ankylosing spondylitis, strict definition	TRUE	igd	3	184219831	0.0206581	1.46142e-06	8244	GCST90199636	TRUE	reported	92UhOQ	2	TRUE	0.00280604	23.1925
rs9909552	G	C	G	C	0.0692728	0.0168	0.37961	0.3999	FALSE	TRUE	FALSE	finngen_R11_M13_ANKYLOSPON_STRICT	17	35191961	0.0586		0.7742	Ankylosing spondylitis, strict definition || id:finngen_R11_M13_ANKYLOSPON_STRICT	Ankylosing spondylitis, strict definition	TRUE	igd	17	36834695	0.0155536	8.43552e-06	8244	GCST90199636	TRUE	reported	92UhOQ	2	TRUE	0.00240039	19.8316
rs9933330	T	C	T	C	-0.103406	0.0746	0.180459	0.225	FALSE	FALSE	FALSE	finngen_R11_M13_ANKYLOSPON_STRICT	16	20366810	0.0687		0.2776	Ankylosing spondylitis, strict definition || id:finngen_R11_M13_ANKYLOSPON_STRICT	Ankylosing spondylitis, strict definition	TRUE	igd	16	20355488	0.0193124	8.58377e-08	8244	GCST90199636	TRUE	reported	92UhOQ	2	TRUE	0.00346556	28.6625
rs9988529	C	T	C	T	-0.180183	0.0962	0.042129	0.116	FALSE	FALSE	FALSE	finngen_R11_M13_ANKYLOSPON_STRICT	1	63660366	0.0898		0.2839	Ankylosing spondylitis, strict definition || id:finngen_R11_M13_ANKYLOSPON_STRICT	Ankylosing spondylitis, strict definition	TRUE	igd	1	63194695	0.036929	1.06523e-06	8244	GCST90199636	TRUE	reported	92UhOQ	2	TRUE	0.0028794	23.8006
rs10168931	A	G	A	G	0.123014	-0.1366	0.224014	0.178	FALSE	FALSE	FALSE	finngen_R11_M13_ANKYLOSPON_STRICT	2	73877219	0.0745		0.0666899	Ankylosing spondylitis, strict definition || id:finngen_R11_M13_ANKYLOSPON_STRICT	Ankylosing spondylitis, strict definition	TRUE	igd	2	73650092	0.0183105	1.83992e-11	7802	GCST90199637	TRUE	reported	R1wjHf	2	TRUE	0.00575172	45.1229
rs10762589	T	C	T	C	-0.0883667	0.0238	0.752636	0.6776	FALSE	FALSE	FALSE	finngen_R11_M13_ANKYLOSPON_STRICT	10	75989752	0.0612		0.6968	Ankylosing spondylitis, strict definition || id:finngen_R11_M13_ANKYLOSPON_STRICT	Ankylosing spondylitis, strict definition	TRUE	igd	10	74229994	0.017702	5.97844e-07	7802	GCST90199637	TRUE	reported	R1wjHf	2	TRUE	0.00318377	24.9127
rs10854172	C	T	C	T	0.116341	-0.0145	0.187765	0.2048	FALSE	FALSE	FALSE	finngen_R11_M13_ANKYLOSPON_STRICT	20	45227523	0.0714		0.8387	Ankylosing spondylitis, strict definition || id:finngen_R11_M13_ANKYLOSPON_STRICT	Ankylosing spondylitis, strict definition	TRUE	igd	20	46598884	0.01969	3.44954e-09	7802	GCST90199637	TRUE	reported	R1wjHf	2	TRUE	0.00445481	34.903
rs10872573	C	T	C	T	-0.0805091	-0.0196	0.723072	0.6373	FALSE	FALSE	FALSE	finngen_R11_M13_ANKYLOSPON_STRICT	6	100810622	0.0599		0.7433	Ankylosing spondylitis, strict definition || id:finngen_R11_M13_ANKYLOSPON_STRICT	Ankylosing spondylitis, strict definition	TRUE	igd	6	100362746	0.0174765	4.09071e-06	7802	GCST90199637	TRUE	reported	R1wjHf	2	TRUE	0.00271266	21.2163
rs10957056	C	A	C	A	0.087937	0.0005	0.191407	0.1419	FALSE	FALSE	FALSE	finngen_R11_M13_ANKYLOSPON_STRICT	8	59400186	0.0824		0.9948	Ankylosing spondylitis, strict definition || id:finngen_R11_M13_ANKYLOSPON_STRICT	Ankylosing spondylitis, strict definition	TRUE	igd	8	58487627	0.0197421	8.41709e-06	7802	GCST90199637	TRUE	reported	R1wjHf	2	TRUE	0.00253657	19.8356
rs116233634	G	A	G	A	0.279475	0.3373	0.0158761	0.02043	FALSE	FALSE	FALSE	finngen_R11_M13_ANKYLOSPON_STRICT	9	14712672	0.2014		0.0940698	Ankylosing spondylitis, strict definition || id:finngen_R11_M13_ANKYLOSPON_STRICT	Ankylosing spondylitis, strict definition	TRUE	igd	9	14712674	0.0616153	5.73854e-06	7802	GCST90199637	TRUE	reported	R1wjHf	2	TRUE	0.00263002	20.5683
rs12070599	A	G	A	G	-0.0833283	-0.0701	0.31028	0.2508	FALSE	FALSE	FALSE	finngen_R11_M13_ANKYLOSPON_STRICT	1	166499803	0.0671		0.2961	Ankylosing spondylitis, strict definition || id:finngen_R11_M13_ANKYLOSPON_STRICT	Ankylosing spondylitis, strict definition	TRUE	igd	1	166530566	0.0173446	1.55314e-06	7802	GCST90199637	TRUE	reported	R1wjHf	2	TRUE	0.00294963	23.0752
rs12554315	A	T	A	T	0.155318	-0.07	0.0556449	0.0696	FALSE	TRUE	FALSE	finngen_R11_M13_ANKYLOSPON_STRICT	9	26390173	0.1151		0.543	Ankylosing spondylitis, strict definition || id:finngen_R11_M13_ANKYLOSPON_STRICT	Ankylosing spondylitis, strict definition	TRUE	igd	9	26390175	0.0339765	4.84654e-06	7802	GCST90199637	TRUE	reported	R1wjHf	2	TRUE	0.00267128	20.8918
rs148804382	A	C	A	C	0.395956	-0.0087	0.0103166	0.006282	FALSE	FALSE	FALSE	finngen_R11_M13_ANKYLOSPON_STRICT	3	52112233	0.3686		0.9812	Ankylosing spondylitis, strict definition || id:finngen_R11_M13_ANKYLOSPON_STRICT	Ankylosing spondylitis, strict definition	TRUE	igd	3	52078217	0.0769657	2.68117e-07	7802	GCST90199637	TRUE	reported	R1wjHf	2	TRUE	0.00338083	26.4599
rs148895950	G	T	G	T	-0.297994	0.3133	0.0133051	0.004116	FALSE	FALSE	FALSE	finngen_R11_M13_ANKYLOSPON_STRICT	7	117749784	0.4412		0.4777	Ankylosing spondylitis, strict definition || id:finngen_R11_M13_ANKYLOSPON_STRICT	Ankylosing spondylitis, strict definition	TRUE	igd	7	118109730	0.0670282	8.75659e-06	7802	GCST90199637	TRUE	reported	R1wjHf	2	TRUE	0.00252694	19.7601
rs186654219	A	G	A	G	0.36491	-0.5815	0.0103212	0.003658	FALSE	FALSE	FALSE	finngen_R11_M13_ANKYLOSPON_STRICT	5	64115580	0.4859		0.2315	Ankylosing spondylitis, strict definition || id:finngen_R11_M13_ANKYLOSPON_STRICT	Ankylosing spondylitis, strict definition	TRUE	igd	5	64819753	0.0767441	1.98548e-06	7802	GCST90199637	TRUE	reported	R1wjHf	2	TRUE	0.00288947	22.6032
rs187543759	C	T	C	T	-0.329606	-0.089	0.0110081	0.01198	FALSE	FALSE	FALSE	finngen_R11_M13_ANKYLOSPON_STRICT	6	78093328	0.2675		0.739301	Ankylosing spondylitis, strict definition || id:finngen_R11_M13_ANKYLOSPON_STRICT	Ankylosing spondylitis, strict definition	TRUE	igd	6	77383611	0.0734255	7.15653e-06	7802	GCST90199637	TRUE	reported	R1wjHf	2	TRUE	0.00257614	20.1458
rs2265815	G	A	G	A	0.0912856	-0.0253	0.820119	0.7416	FALSE	FALSE	FALSE	finngen_R11_M13_ANKYLOSPON_STRICT	9	130293591	0.0654		0.6988	Ankylosing spondylitis, strict definition || id:finngen_R11_M13_ANKYLOSPON_STRICT	Ankylosing spondylitis, strict definition	TRUE	igd	9	127531312	0.0200603	5.35021e-06	7802	GCST90199637	TRUE	reported	R1wjHf	2	TRUE	0.00264711	20.7023
rs2803552	C	T	C	T	-0.205145	-0.3228	0.96381	0.9792	FALSE	FALSE	FALSE	finngen_R11_M13_ANKYLOSPON_STRICT	10	88303126	0.2		0.1067	Ankylosing spondylitis, strict definition || id:finngen_R11_M13_ANKYLOSPON_STRICT	Ankylosing spondylitis, strict definition	TRUE	igd	10	86543369	0.0419759	1.02278e-06	7802	GCST90199637	TRUE	reported	R1wjHf	2	TRUE	0.00305203	23.8787
rs28690110	T	C	T	C	-0.0796679	-0.0124	0.256755	0.3644	FALSE	FALSE	FALSE	finngen_R11_M13_ANKYLOSPON_STRICT	17	42067526	0.0596		0.8347	Ankylosing spondylitis, strict definition || id:finngen_R11_M13_ANKYLOSPON_STRICT	Ankylosing spondylitis, strict definition	TRUE	igd	17	43990158	0.017735	7.05164e-06	7802	GCST90199637	TRUE	reported	R1wjHf	2	TRUE	0.00257974	20.174
rs4336667	A	G	A	G	-0.0726878	-0.0305	0.567883	0.5481	FALSE	FALSE	FALSE	finngen_R11_M13_ANKYLOSPON_STRICT	9	108740661	0.0575		0.595701	Ankylosing spondylitis, strict definition || id:finngen_R11_M13_ANKYLOSPON_STRICT	Ankylosing spondylitis, strict definition	TRUE	igd	9	105978380	0.0157023	3.67215e-06	7802	GCST90199637	TRUE	reported	R1wjHf	2	TRUE	0.00273905	21.4232
rs60665648	C	T	C	T	-0.261085	-0.083	0.0195022	0.009086	FALSE	FALSE	FALSE	finngen_R11_M13_ANKYLOSPON_STRICT	13	42029998	0.3034		0.7843	Ankylosing spondylitis, strict definition || id:finngen_R11_M13_ANKYLOSPON_STRICT	Ankylosing spondylitis, strict definition	TRUE	igd	13	41455862	0.0554528	2.49863e-06	7802	GCST90199637	TRUE	reported	R1wjHf	2	TRUE	0.00283321	22.1618
rs7154858	C	T	C	T	0.0944413	-0.0477	0.155615	0.102	FALSE	FALSE	FALSE	finngen_R11_M13_ANKYLOSPON_STRICT	14	70995884	0.0946		0.6145	Ankylosing spondylitis, strict definition || id:finngen_R11_M13_ANKYLOSPON_STRICT	Ankylosing spondylitis, strict definition	TRUE	igd	14	70529167	0.0212157	8.52813e-06	7802	GCST90199637	TRUE	reported	R1wjHf	2	TRUE	0.00253339	19.8106
rs76105072	C	T	C	T	0.178385	-0.1801	0.0402336	0.03079	FALSE	FALSE	FALSE	finngen_R11_M13_ANKYLOSPON_STRICT	4	158888768	0.1665		0.2794	Ankylosing spondylitis, strict definition || id:finngen_R11_M13_ANKYLOSPON_STRICT	Ankylosing spondylitis, strict definition	TRUE	igd	4	157967616	0.0390113	4.81571e-06	7802	GCST90199637	TRUE	reported	R1wjHf	2	TRUE	0.00267281	20.9038
rs79132971	A	C	A	C	0.132736	-0.0977	0.0725952	0.05657	FALSE	FALSE	FALSE	finngen_R11_M13_ANKYLOSPON_STRICT	2	3297034	0.1242		0.4312	Ankylosing spondylitis, strict definition || id:finngen_R11_M13_ANKYLOSPON_STRICT	Ankylosing spondylitis, strict definition	TRUE	igd	2	3293263	0.0296366	7.50724e-06	7802	GCST90199637	TRUE	reported	R1wjHf	2	TRUE	0.00256448	20.0544
rs10521085	T	C	T	C	-0.113394	-0.0524	0.108586	0.09033	FALSE	FALSE	FALSE	finngen_R11_M13_ANKYLOSPON_STRICT	16	7712321	0.1002		0.6011	Ankylosing spondylitis, strict definition || id:finngen_R11_M13_ANKYLOSPON_STRICT	Ankylosing spondylitis, strict definition	TRUE	igd	16	7662319	0.0249262	5.38568e-06	8201	GCST90199638	TRUE	reported	b0O3p4	2	TRUE	0.00251714	20.6901
rs113230878	A	C	A	C	0.167228	0.2452	0.0474196	0.0313	FALSE	FALSE	FALSE	finngen_R11_M13_ANKYLOSPON_STRICT	1	17775746	0.1643		0.1356	Ankylosing spondylitis, strict definition || id:finngen_R11_M13_ANKYLOSPON_STRICT	Ankylosing spondylitis, strict definition	TRUE	igd	1	17449250	0.0367194	5.25853e-06	8201	GCST90199638	TRUE	reported	b0O3p4	2	TRUE	0.00252269	20.7358
rs113971921	T	C	T	C	0.0971709	-0.1429	0.166028	0.1483	FALSE	FALSE	FALSE	finngen_R11_M13_ANKYLOSPON_STRICT	4	109666884	0.0818		0.0806993	Ankylosing spondylitis, strict definition || id:finngen_R11_M13_ANKYLOSPON_STRICT	Ankylosing spondylitis, strict definition	TRUE	igd	4	108745728	0.0213914	5.5584e-06	8201	GCST90199638	TRUE	reported	b0O3p4	2	TRUE	0.00250978	20.6295
rs11603769	C	G	C	G	0.229614	0.2444	0.0240741	0.01121	FALSE	TRUE	FALSE	finngen_R11_M13_ANKYLOSPON_STRICT	11	98056280	0.2772		0.378	Ankylosing spondylitis, strict definition || id:finngen_R11_M13_ANKYLOSPON_STRICT	Ankylosing spondylitis, strict definition	TRUE	igd	11	98185552	0.0511828	7.25222e-06	8201	GCST90199638	TRUE	reported	b0O3p4	2	TRUE	0.00244803	20.1207
rs117110311	C	G	C	G	0.488462	0.3763	0.005377	0.01606	FALSE	TRUE	FALSE	finngen_R11_M13_ANKYLOSPON_STRICT	11	107253990	0.2264		0.0964495	Ankylosing spondylitis, strict definition || id:finngen_R11_M13_ANKYLOSPON_STRICT	Ankylosing spondylitis, strict definition	TRUE	igd	11	107383264	0.106255	4.28443e-06	8201	GCST90199638	TRUE	reported	b0O3p4	2	TRUE	0.00257027	21.1279
rs118152300	T	G	T	G	0.167422	0.8081	0.0451781	0.02685	FALSE	FALSE	FALSE	finngen_R11_M13_ANKYLOSPON_STRICT	10	122008534	0.1929		2.80498e-05	Ankylosing spondylitis, strict definition || id:finngen_R11_M13_ANKYLOSPON_STRICT	Ankylosing spondylitis, strict definition	TRUE	igd	10	120249022	0.0374675	7.87849e-06	8201	GCST90199638	TRUE	reported	b0O3p4	2	TRUE	0.00242881	19.9623
rs118174096	T	C	T	C	-0.281275	0.017	0.0158449	0.01971	FALSE	FALSE	FALSE	finngen_R11_M13_ANKYLOSPON_STRICT	6	112982824	0.2072		0.9346	Ankylosing spondylitis, strict definition || id:finngen_R11_M13_ANKYLOSPON_STRICT	Ankylosing spondylitis, strict definition	TRUE	igd	6	112661622	0.06139	4.6107e-06	8201	GCST90199638	TRUE	reported	b0O3p4	2	TRUE	0.00255323	20.9875
rs12770630	T	C	T	C	-0.115058	-0.012	0.12587	0.09486	FALSE	FALSE	FALSE	finngen_R11_M13_ANKYLOSPON_STRICT	10	111536384	0.0978		0.9024	Ankylosing spondylitis, strict definition || id:finngen_R11_M13_ANKYLOSPON_STRICT	Ankylosing spondylitis, strict definition	TRUE	igd	10	109776626	0.0235144	9.92606e-07	8201	GCST90199638	TRUE	reported	b0O3p4	2	TRUE	0.00291094	23.9365
rs138201625	C	G	C	G	0.330102	0.6682	0.0129099	0.01012	FALSE	TRUE	FALSE	finngen_R11_M13_ANKYLOSPON_STRICT	1	158442256	0.2879		0.0202698	Ankylosing spondylitis, strict definition || id:finngen_R11_M13_ANKYLOSPON_STRICT	Ankylosing spondylitis, strict definition	TRUE	igd	1	158472466	0.0688063	1.6062e-06	8201	GCST90199638	TRUE	reported	b0O3p4	2	TRUE	0.0027987	23.0109
rs143671553	G	A	G	A	-0.236422	-0.1213	0.0235791	0.01244	FALSE	FALSE	FALSE	finngen_R11_M13_ANKYLOSPON_STRICT	6	77602964	0.2596		0.6401	Ankylosing spondylitis, strict definition || id:finngen_R11_M13_ANKYLOSPON_STRICT	Ankylosing spondylitis, strict definition	TRUE	igd	6	76893247	0.0500149	2.27834e-06	8201	GCST90199638	TRUE	reported	b0O3p4	2	TRUE	0.00271724	22.3394
rs149000340	T	C	T	C	-0.283142	0.0926	0.0174881	0.009958	FALSE	FALSE	FALSE	finngen_R11_M13_ANKYLOSPON_STRICT	2	207948902	0.2925		0.7515	Ankylosing spondylitis, strict definition || id:finngen_R11_M13_ANKYLOSPON_STRICT	Ankylosing spondylitis, strict definition	TRUE	igd	2	207084178	0.059454	1.91329e-06	8201	GCST90199638	TRUE	reported	b0O3p4	2	TRUE	0.00275791	22.6746
rs162416	G	T	G	T	0.0765529	0.0876	0.289002	0.2973	FALSE	FALSE	FALSE	finngen_R11_M13_ANKYLOSPON_STRICT	3	366039	0.0626		0.1616	Ankylosing spondylitis, strict definition || id:finngen_R11_M13_ANKYLOSPON_STRICT	Ankylosing spondylitis, strict definition	TRUE	igd	3	324356	0.0172667	9.26914e-06	8201	GCST90199638	TRUE	reported	b0O3p4	2	TRUE	0.0023911	19.6516
rs16840029	A	G	A	G	0.170339	0.3097	0.0445551	0.01542	FALSE	FALSE	FALSE	finngen_R11_M13_ANKYLOSPON_STRICT	1	240604710	0.2341		0.186	Ankylosing spondylitis, strict definition || id:finngen_R11_M13_ANKYLOSPON_STRICT	Ankylosing spondylitis, strict definition	TRUE	igd	1	240441410	0.0376776	6.15552e-06	8201	GCST90199638	TRUE	reported	b0O3p4	2	TRUE	0.00248607	20.4341
rs1780318	T	A	T	A	0.448805	0.1205	0.943146	0.9253	FALSE	TRUE	FALSE	finngen_R11_M13_ANKYLOSPON_STRICT	1	21895625	0.1089		0.2686	Ankylosing spondylitis, strict definition || id:finngen_R11_M13_ANKYLOSPON_STRICT	Ankylosing spondylitis, strict definition	TRUE	igd	1	21569132	0.0333781	3.24475e-41	8201	GCST90199638	TRUE	reported	b0O3p4	2	TRUE	0.0215702	180.753
rs186366783	A	T	A	T	0.2955	1.0206	0.0223242	0.009408	FALSE	TRUE	FALSE	finngen_R11_M13_ANKYLOSPON_STRICT	20	5497227	0.3147		0.001184	Ankylosing spondylitis, strict definition || id:finngen_R11_M13_ANKYLOSPON_STRICT	Ankylosing spondylitis, strict definition	TRUE	igd	20	5516581	0.0524575	1.76967e-08	8201	GCST90199638	TRUE	reported	b0O3p4	2	TRUE	0.00385439	31.7244
rs186970614	C	G	C	G	0.354048	0.0626	0.00966006	0.02139	FALSE	TRUE	FALSE	finngen_R11_M13_ANKYLOSPON_STRICT	20	40833735	0.2016		0.756401	Ankylosing spondylitis, strict definition || id:finngen_R11_M13_ANKYLOSPON_STRICT	Ankylosing spondylitis, strict definition	TRUE	igd	20	42205095	0.07965	8.78718e-06	8201	GCST90199638	TRUE	reported	b0O3p4	2	TRUE	0.00240348	19.7536
rs189414599	C	T	C	T	-0.165704	-0.0071	0.290382	0.321	FALSE	FALSE	FALSE	finngen_R11_M13_ANKYLOSPON_STRICT	1	21829213	0.0634		0.9103	Ankylosing spondylitis, strict definition || id:finngen_R11_M13_ANKYLOSPON_STRICT	Ankylosing spondylitis, strict definition	TRUE	igd	1	21502720	0.0173563	1.33272e-21	8201	GCST90199638	TRUE	reported	b0O3p4	2	TRUE	0.0109922	91.1267
rs337370	T	C	T	C	-0.0731129	0.0188	0.519666	0.4834	FALSE	FALSE	FALSE	finngen_R11_M13_ANKYLOSPON_STRICT	5	176927084	0.0571		0.7422	Ankylosing spondylitis, strict definition || id:finngen_R11_M13_ANKYLOSPON_STRICT	Ankylosing spondylitis, strict definition	TRUE	igd	5	177500083	0.0158083	3.74668e-06	8201	GCST90199638	TRUE	reported	b0O3p4	2	TRUE	0.00260147	21.3851
rs3738098	T	G	T	G	0.183659	0.2196	0.0643703	0.09344	FALSE	FALSE	FALSE	finngen_R11_M13_ANKYLOSPON_STRICT	1	21894785	0.0984		0.02558	Ankylosing spondylitis, strict definition || id:finngen_R11_M13_ANKYLOSPON_STRICT	Ankylosing spondylitis, strict definition	TRUE	igd	1	21568292	0.0317044	6.92063e-09	8201	GCST90199638	TRUE	reported	b0O3p4	2	TRUE	0.00407516	33.549
rs3750309	G	T	G	T	0.0779824	-0.0332	0.455985	0.5224	FALSE	FALSE	FALSE	finngen_R11_M13_ANKYLOSPON_STRICT	8	61788568	0.0572		0.561699	Ankylosing spondylitis, strict definition || id:finngen_R11_M13_ANKYLOSPON_STRICT	Ankylosing spondylitis, strict definition	TRUE	igd	8	60876009	0.015705	6.85374e-07	8201	GCST90199638	TRUE	reported	b0O3p4	2	TRUE	0.00299741	24.6497
rs4709324	C	T	C	T	-0.0959369	0.0798	0.171541	0.1789	FALSE	FALSE	FALSE	finngen_R11_M13_ANKYLOSPON_STRICT	6	159863163	0.0748		0.2862	Ankylosing spondylitis, strict definition || id:finngen_R11_M13_ANKYLOSPON_STRICT	Ankylosing spondylitis, strict definition	TRUE	igd	6	159442131	0.0210023	4.92582e-06	8201	GCST90199638	TRUE	reported	b0O3p4	2	TRUE	0.00253786	20.8608
rs537609697	G	A	G	A	-0.424592	-0.1166	0.00853513	0.03681	FALSE	FALSE	FALSE	finngen_R11_M13_ANKYLOSPON_STRICT	16	33722530	0.1539		0.4485	Ankylosing spondylitis, strict definition || id:finngen_R11_M13_ANKYLOSPON_STRICT	Ankylosing spondylitis, strict definition	TRUE	igd	16	33920063	0.0873416	1.16631e-06	8201	GCST90199638	TRUE	reported	b0O3p4	2	TRUE	0.00287333	23.6263
rs6053520	C	T	C	T	-0.0948739	0.0684	0.23629	0.2026	FALSE	FALSE	FALSE	finngen_R11_M13_ANKYLOSPON_STRICT	20	5568662	0.0712		0.3368	Ankylosing spondylitis, strict definition || id:finngen_R11_M13_ANKYLOSPON_STRICT	Ankylosing spondylitis, strict definition	TRUE	igd	20	5588016	0.0185541	3.16482e-07	8201	GCST90199638	TRUE	reported	b0O3p4	2	TRUE	0.00317808	26.1401
rs6682015	A	G	A	G	0.182111	0.1	0.0784701	0.07363	FALSE	FALSE	FALSE	finngen_R11_M13_ANKYLOSPON_STRICT	1	21691933	0.11		0.3635	Ankylosing spondylitis, strict definition || id:finngen_R11_M13_ANKYLOSPON_STRICT	Ankylosing spondylitis, strict definition	TRUE	igd	1	21365440	0.0287983	2.55388e-10	8201	GCST90199638	TRUE	reported	b0O3p4	2	TRUE	0.00485243	39.9791
rs6695630	G	C	G	C	-0.110939	-0.0751	0.12601	0.1213	FALSE	TRUE	FALSE	finngen_R11_M13_ANKYLOSPON_STRICT	1	40067911	0.0879		0.3927	Ankylosing spondylitis, strict definition || id:finngen_R11_M13_ANKYLOSPON_STRICT	Ankylosing spondylitis, strict definition	TRUE	igd	1	39602239	0.0235356	2.43304e-06	8201	GCST90199638	TRUE	reported	b0O3p4	2	TRUE	0.00270194	22.2132
rs6945869	T	C	T	C	-0.18358	-0.1759	0.0389125	0.06878	FALSE	FALSE	FALSE	finngen_R11_M13_ANKYLOSPON_STRICT	7	153893727	0.1161		0.1298	Ankylosing spondylitis, strict definition || id:finngen_R11_M13_ANKYLOSPON_STRICT	Ankylosing spondylitis, strict definition	TRUE	igd	7	154196642	0.0411328	8.07826e-06	8201	GCST90199638	TRUE	reported	b0O3p4	2	TRUE	0.002423	19.9144
rs72652923	G	A	G	A	0.333858	-0.2087	0.0203222	0.03071	FALSE	FALSE	FALSE	finngen_R11_M13_ANKYLOSPON_STRICT	1	21171386	0.1657		0.208	Ankylosing spondylitis, strict definition || id:finngen_R11_M13_ANKYLOSPON_STRICT	Ankylosing spondylitis, strict definition	TRUE	igd	1	20844893	0.0548998	1.19267e-09	8201	GCST90199638	TRUE	reported	b0O3p4	2	TRUE	0.00448912	36.9723
rs72660309	G	A	G	A	0.214714	0.003	0.0568877	0.06636	FALSE	FALSE	FALSE	finngen_R11_M13_ANKYLOSPON_STRICT	1	21919370	0.1152		0.9789	Ankylosing spondylitis, strict definition || id:finngen_R11_M13_ANKYLOSPON_STRICT	Ankylosing spondylitis, strict definition	TRUE	igd	1	21592877	0.0336839	1.83689e-10	8201	GCST90199638	TRUE	reported	b0O3p4	2	TRUE	0.00493018	40.6228
rs72852030	T	C	T	C	0.269297	-0.0086	0.0168581	0.02658	FALSE	FALSE	FALSE	finngen_R11_M13_ANKYLOSPON_STRICT	2	29445113	0.1778		0.9612	Ankylosing spondylitis, strict definition || id:finngen_R11_M13_ANKYLOSPON_STRICT	Ankylosing spondylitis, strict definition	TRUE	igd	2	29222247	0.0591747	5.34198e-06	8201	GCST90199638	TRUE	reported	b0O3p4	2	TRUE	0.002519	20.7055
rs7319463	A	G	A	G	-0.217628	-0.1919	0.0285504	0.03168	FALSE	FALSE	FALSE	finngen_R11_M13_ANKYLOSPON_STRICT	13	31992607	0.1632		0.2398	Ankylosing spondylitis, strict definition || id:finngen_R11_M13_ANKYLOSPON_STRICT	Ankylosing spondylitis, strict definition	TRUE	igd	13	31418470	0.0465571	2.94778e-06	8201	GCST90199638	TRUE	reported	b0O3p4	2	TRUE	0.00265727	21.845
rs73499488	G	C	G	C	0.248377	-0.5224	0.0231351	0.01114	FALSE	TRUE	FALSE	finngen_R11_M13_ANKYLOSPON_STRICT	11	80058536	0.2793		0.0614398	Ankylosing spondylitis, strict definition || id:finngen_R11_M13_ANKYLOSPON_STRICT	Ankylosing spondylitis, strict definition	TRUE	igd	11	80347492	0.0518527	1.66738e-06	8201	GCST90199638	TRUE	reported	b0O3p4	2	TRUE	0.00278997	22.939
rs74622263	G	A	G	A	-0.148881	-0.1393	0.0567904	0.04403	FALSE	FALSE	FALSE	finngen_R11_M13_ANKYLOSPON_STRICT	16	87395304	0.14		0.3198	Ankylosing spondylitis, strict definition || id:finngen_R11_M13_ANKYLOSPON_STRICT	Ankylosing spondylitis, strict definition	TRUE	igd	16	87361698	0.0334532	8.57032e-06	8201	GCST90199638	TRUE	reported	b0O3p4	2	TRUE	0.00240929	19.8015
rs75198564	G	A	G	A	0.0914908	-0.1437	0.180152	0.1405	FALSE	FALSE	FALSE	finngen_R11_M13_ANKYLOSPON_STRICT	12	125805770	0.0821		0.0802694	Ankylosing spondylitis, strict definition || id:finngen_R11_M13_ANKYLOSPON_STRICT	Ankylosing spondylitis, strict definition	TRUE	igd	12	125321224	0.0201541	5.63715e-06	8201	GCST90199638	TRUE	reported	b0O3p4	2	TRUE	0.00250652	20.6026
rs79393239	T	C	T	C	-0.213038	0.3641	0.0279306	0.01299	FALSE	FALSE	FALSE	finngen_R11_M13_ANKYLOSPON_STRICT	4	185258037	0.2568		0.1563	Ankylosing spondylitis, strict definition || id:finngen_R11_M13_ANKYLOSPON_STRICT	Ankylosing spondylitis, strict definition	TRUE	igd	4	184336884	0.0470789	6.03565e-06	8201	GCST90199638	TRUE	reported	b0O3p4	2	TRUE	0.00249064	20.4718
rs7968044	C	A	C	A	-0.0992173	0.0397	0.140581	0.08393	FALSE	FALSE	FALSE	finngen_R11_M13_ANKYLOSPON_STRICT	12	97691945	0.1032		0.7003	Ankylosing spondylitis, strict definition || id:finngen_R11_M13_ANKYLOSPON_STRICT	Ankylosing spondylitis, strict definition	TRUE	igd	12	97298167	0.022321	8.78797e-06	8201	GCST90199638	TRUE	reported	b0O3p4	2	TRUE	0.00240345	19.7534
rs10277377	T	C	T	C	0.116516	0.0064	0.0950995	0.14	FALSE	FALSE	FALSE	finngen_R11_M13_ANKYLOSPON_STRICT	7	54976715	0.0818		0.9373	Ankylosing spondylitis, strict definition || id:finngen_R11_M13_ANKYLOSPON_STRICT	Ankylosing spondylitis, strict definition	TRUE	igd	7	54909022	0.0256952	5.77319e-06	8256	GCST90199639	TRUE	reported	ixQdId	2	TRUE	0.00248438	20.5571
rs10774021	T	C	T	C	0.194878	-0.0663	0.651353	0.6854	FALSE	FALSE	FALSE	finngen_R11_M13_ANKYLOSPON_STRICT	12	349298	0.0617		0.2832	Ankylosing spondylitis, strict definition || id:finngen_R11_M13_ANKYLOSPON_STRICT	Ankylosing spondylitis, strict definition	TRUE	igd	12	240132	0.0158871	1.37213e-34	8256	GCST90199639	TRUE	reported	ixQdId	2	TRUE	0.0178988	150.429
rs10801892	C	T	C	T	0.114884	-0.0116	0.288151	0.2791	FALSE	FALSE	FALSE	finngen_R11_M13_ANKYLOSPON_STRICT	1	88909218	0.0638		0.8554	Ankylosing spondylitis, strict definition || id:finngen_R11_M13_ANKYLOSPON_STRICT	Ankylosing spondylitis, strict definition	TRUE	igd	1	88443535	0.0167307	6.57238e-12	8256	GCST90199639	TRUE	reported	ixQdId	2	TRUE	0.00567869	47.1396
rs10922542	T	C	T	C	0.100315	0.0802	0.333739	0.2395	FALSE	FALSE	FALSE	finngen_R11_M13_ANKYLOSPON_STRICT	1	89485198	0.067		0.2316	Ankylosing spondylitis, strict definition || id:finngen_R11_M13_ANKYLOSPON_STRICT	Ankylosing spondylitis, strict definition	TRUE	igd	1	89019515	0.0160243	3.84526e-10	8256	GCST90199639	TRUE	reported	ixQdId	2	TRUE	0.00472441	39.1804
rs11076256	T	C	T	C	0.714384	-0.0708	0.0774033	0.05815	FALSE	FALSE	FALSE	finngen_R11_M13_ANKYLOSPON_STRICT	16	58752466	0.1221		0.5618	Ankylosing spondylitis, strict definition || id:finngen_R11_M13_ANKYLOSPON_STRICT	Ankylosing spondylitis, strict definition	TRUE	igd	16	58718562	0.0271182	6.11518e-153	8256	GCST90199639	TRUE	reported	ixQdId	2	TRUE	0.077539	693.804
rs115443294	C	T	C	T	-0.387926	-0.4229	0.00854753	0.007347	FALSE	FALSE	FALSE	finngen_R11_M13_ANKYLOSPON_STRICT	3	49251068	0.3353		0.2073	Ankylosing spondylitis, strict definition || id:finngen_R11_M13_ANKYLOSPON_STRICT	Ankylosing spondylitis, strict definition	TRUE	igd	3	49048884	0.0824658	2.55014e-06	8256	GCST90199639	TRUE	reported	ixQdId	2	TRUE	0.00267312	22.123
rs11558171	A	C	A	C	-0.262854	-0.0722	0.127353	0.1343	FALSE	FALSE	FALSE	finngen_R11_M13_ANKYLOSPON_STRICT	16	58768129	0.0839		0.3895	Ankylosing spondylitis, strict definition || id:finngen_R11_M13_ANKYLOSPON_STRICT	Ankylosing spondylitis, strict definition	TRUE	igd	16	58734225	0.0224946	1.51726e-31	8256	GCST90199639	TRUE	reported	ixQdId	2	TRUE	0.0162697	136.511
rs11672362	T	C	T	C	0.184489	-0.0789	0.0352009	0.008912	FALSE	FALSE	FALSE	finngen_R11_M13_ANKYLOSPON_STRICT	19	44149900	0.3045		0.7956	Ankylosing spondylitis, strict definition || id:finngen_R11_M13_ANKYLOSPON_STRICT	Ankylosing spondylitis, strict definition	TRUE	igd	19	43645748	0.0415283	8.89242e-06	8256	GCST90199639	TRUE	reported	ixQdId	2	TRUE	0.00238477	19.7309
rs116793365	G	A	G	A	-0.300561	-0.1593	0.0127972	0.0621	FALSE	FALSE	FALSE	finngen_R11_M13_ANKYLOSPON_STRICT	3	37107190	0.1189		0.18	Ankylosing spondylitis, strict definition || id:finngen_R11_M13_ANKYLOSPON_STRICT	Ankylosing spondylitis, strict definition	TRUE	igd	3	37065699	0.0670653	7.40785e-06	8256	GCST90199639	TRUE	reported	ixQdId	2	TRUE	0.00242686	20.08
rs12601778	T	C	T	C	-0.107145	0.0188	0.434368	0.4717	FALSE	FALSE	FALSE	finngen_R11_M13_ANKYLOSPON_STRICT	17	80191348	0.0573		0.742099	Ankylosing spondylitis, strict definition || id:finngen_R11_M13_ANKYLOSPON_STRICT	Ankylosing spondylitis, strict definition	TRUE	igd	17	82233472	0.0153104	2.59273e-12	8256	GCST90199639	TRUE	reported	ixQdId	2	TRUE	0.00589702	48.9627
rs1441770	A	G	A	G	-0.0757838	0.0549	0.399513	0.4184	FALSE	FALSE	FALSE	finngen_R11_M13_ANKYLOSPON_STRICT	8	19757319	0.0579		0.3423	Ankylosing spondylitis, strict definition || id:finngen_R11_M13_ANKYLOSPON_STRICT	Ankylosing spondylitis, strict definition	TRUE	igd	8	19899808	0.0157461	1.48783e-06	8256	GCST90199639	TRUE	reported	ixQdId	2	TRUE	0.00279782	23.158
rs145281230	G	A	G	A	-0.439015	-0.3503	0.0105506	0.007819	FALSE	FALSE	FALSE	finngen_R11_M13_ANKYLOSPON_STRICT	3	50243282	0.3262		0.2829	Ankylosing spondylitis, strict definition || id:finngen_R11_M13_ANKYLOSPON_STRICT	Ankylosing spondylitis, strict definition	TRUE	igd	3	50205849	0.0738951	2.8318e-09	8256	GCST90199639	TRUE	reported	ixQdId	2	TRUE	0.00425701	35.2876
rs146849590	C	A	C	A	-0.504435	0.2665	0.00444851	0.0004761	FALSE	FALSE	FALSE	finngen_R11_M13_ANKYLOSPON_STRICT	12	89466834	1.3917		0.8481	Ankylosing spondylitis, strict definition || id:finngen_R11_M13_ANKYLOSPON_STRICT	Ankylosing spondylitis, strict definition	TRUE	igd	12	89073057	0.114153	9.9186e-06	8256	GCST90199639	TRUE	reported	ixQdId	2	TRUE	0.00235961	19.5223
rs148327605	T	C	T	C	0.137958	0.093	0.0658858	0.06966	FALSE	FALSE	FALSE	finngen_R11_M13_ANKYLOSPON_STRICT	10	93985714	0.112		0.4062	Ankylosing spondylitis, strict definition || id:finngen_R11_M13_ANKYLOSPON_STRICT	Ankylosing spondylitis, strict definition	TRUE	igd	10	92225957	0.0306471	6.74724e-06	8256	GCST90199639	TRUE	reported	ixQdId	2	TRUE	0.00244839	20.2586
rs149262976	C	T	C	T	0.405513	-0.0514	0.00729306	0.004362	FALSE	FALSE	FALSE	finngen_R11_M13_ANKYLOSPON_STRICT	7	79116778	0.4392		0.9068	Ankylosing spondylitis, strict definition || id:finngen_R11_M13_ANKYLOSPON_STRICT	Ankylosing spondylitis, strict definition	TRUE	igd	7	79487462	0.0885376	4.64715e-06	8256	GCST90199639	TRUE	reported	ixQdId	2	TRUE	0.00253444	20.9724
rs150565193	T	C	T	C	-0.248798	-0.0876	0.0195122	0.0554	FALSE	FALSE	FALSE	finngen_R11_M13_ANKYLOSPON_STRICT	3	26763051	0.1258		0.4862	Ankylosing spondylitis, strict definition || id:finngen_R11_M13_ANKYLOSPON_STRICT	Ankylosing spondylitis, strict definition	TRUE	igd	3	26721560	0.0546598	5.32028e-06	8256	GCST90199639	TRUE	reported	ixQdId	2	TRUE	0.00250322	20.7135
rs184621231	A	G	A	G	-0.390469	-0.3766	0.00969932	0.005473	FALSE	FALSE	FALSE	finngen_R11_M13_ANKYLOSPON_STRICT	3	51495642	0.3888		0.3326	Ankylosing spondylitis, strict definition || id:finngen_R11_M13_ANKYLOSPON_STRICT	Ankylosing spondylitis, strict definition	TRUE	igd	3	51461626	0.0774903	4.68108e-07	8256	GCST90199639	TRUE	reported	ixQdId	2	TRUE	0.00306602	25.3848
rs185636005	A	C	A	C	-0.348976	-0.1499	0.0104963	0.007644	FALSE	FALSE	FALSE	finngen_R11_M13_ANKYLOSPON_STRICT	3	47208880	0.3271		0.6469	Ankylosing spondylitis, strict definition || id:finngen_R11_M13_ANKYLOSPON_STRICT	Ankylosing spondylitis, strict definition	TRUE	igd	3	47167390	0.0745984	2.89603e-06	8256	GCST90199639	TRUE	reported	ixQdId	2	TRUE	0.0026437	21.879
rs2229742	C	G	C	G	0.116801	0.1147	0.0999389	0.1111	FALSE	TRUE	FALSE	finngen_R11_M13_ANKYLOSPON_STRICT	21	16339172	0.0913		0.209	Ankylosing spondylitis, strict definition || id:finngen_R11_M13_ANKYLOSPON_STRICT	Ankylosing spondylitis, strict definition	TRUE	igd	21	14966851	0.0254704	4.52323e-06	8256	GCST90199639	TRUE	reported	ixQdId	2	TRUE	0.00254066	21.024
rs2315488	A	G	A	G	-0.0871675	-0.051	0.220711	0.1955	FALSE	FALSE	FALSE	finngen_R11_M13_ANKYLOSPON_STRICT	4	140123557	0.0722		0.4801	Ankylosing spondylitis, strict definition || id:finngen_R11_M13_ANKYLOSPON_STRICT	Ankylosing spondylitis, strict definition	TRUE	igd	4	139202403	0.0184136	2.20296e-06	8256	GCST90199639	TRUE	reported	ixQdId	2	TRUE	0.00270698	22.4041
rs2805103	A	T	A	T	0.0969957	0.0181	0.70863	0.7742	FALSE	TRUE	FALSE	finngen_R11_M13_ANKYLOSPON_STRICT	9	131598897	0.0686		0.791799	Ankylosing spondylitis, strict definition || id:finngen_R11_M13_ANKYLOSPON_STRICT	Ankylosing spondylitis, strict definition	TRUE	igd	9	128836618	0.0168381	8.38658e-09	8256	GCST90199639	TRUE	reported	ixQdId	2	TRUE	0.0040032	33.1752
rs28410020	C	G	C	G	0.0844789	0.0158	0.255178	0.2085	FALSE	TRUE	FALSE	finngen_R11_M13_ANKYLOSPON_STRICT	4	3851478	0.0709		0.8235	Ankylosing spondylitis, strict definition || id:finngen_R11_M13_ANKYLOSPON_STRICT	Ankylosing spondylitis, strict definition	TRUE	igd	4	3849751	0.0176684	1.74121e-06	8256	GCST90199639	TRUE	reported	ixQdId	2	TRUE	0.00276141	22.8558
rs3765719	C	T	C	T	0.126601	0.0419	0.0864132	0.127	FALSE	FALSE	FALSE	finngen_R11_M13_ANKYLOSPON_STRICT	1	3603891	0.089		0.6375	Ankylosing spondylitis, strict definition || id:finngen_R11_M13_ANKYLOSPON_STRICT	Ankylosing spondylitis, strict definition	TRUE	igd	1	3687327	0.0281066	6.65872e-06	8256	GCST90199639	TRUE	reported	ixQdId	2	TRUE	0.00245144	20.2839
rs4150575	T	C	T	C	0.107027	0.0239	0.688358	0.7123	FALSE	FALSE	FALSE	finngen_R11_M13_ANKYLOSPON_STRICT	11	18356466	0.0633		0.7063	Ankylosing spondylitis, strict definition || id:finngen_R11_M13_ANKYLOSPON_STRICT	Ankylosing spondylitis, strict definition	TRUE	igd	11	18334919	0.0165673	1.04616e-10	8256	GCST90199639	TRUE	reported	ixQdId	2	TRUE	0.00502949	41.7232
rs490379	C	A	C	A	-0.133215	-0.0284	0.136264	0.09257	FALSE	FALSE	FALSE	finngen_R11_M13_ANKYLOSPON_STRICT	1	88717899	0.0988		0.773499	Ankylosing spondylitis, strict definition || id:finngen_R11_M13_ANKYLOSPON_STRICT	Ankylosing spondylitis, strict definition	TRUE	igd	1	88252216	0.0219505	1.28793e-09	8256	GCST90199639	TRUE	reported	ixQdId	2	TRUE	0.00444135	36.8224
rs56356377	G	A	G	A	0.147145	0.1032	0.0563503	0.0743	FALSE	FALSE	FALSE	finngen_R11_M13_ANKYLOSPON_STRICT	17	71113254	0.11		0.3478	Ankylosing spondylitis, strict definition || id:finngen_R11_M13_ANKYLOSPON_STRICT	Ankylosing spondylitis, strict definition	TRUE	igd	17	73117115	0.033267	9.72685e-06	8256	GCST90199639	TRUE	reported	ixQdId	2	TRUE	0.0023641	19.5595
rs61774831	A	C	A	C	0.317674	-0.0069	0.0119251	0.01531	FALSE	FALSE	FALSE	finngen_R11_M13_ANKYLOSPON_STRICT	1	54345089	0.2357		0.9768	Ankylosing spondylitis, strict definition || id:finngen_R11_M13_ANKYLOSPON_STRICT	Ankylosing spondylitis, strict definition	TRUE	igd	1	53879416	0.0703736	6.35844e-06	8256	GCST90199639	TRUE	reported	ixQdId	2	TRUE	0.00246209	20.3722
rs72780392	A	G	A	G	-0.23999	-0.1757	0.0210674	0.01229	FALSE	FALSE	FALSE	finngen_R11_M13_ANKYLOSPON_STRICT	16	49879403	0.2605		0.5	Ankylosing spondylitis, strict definition || id:finngen_R11_M13_ANKYLOSPON_STRICT	Ankylosing spondylitis, strict definition	TRUE	igd	16	49845492	0.0526186	5.09265e-06	8256	GCST90199639	TRUE	reported	ixQdId	2	TRUE	0.0025133	20.7971
rs72933650	T	C	T	C	0.132911	0.0288	0.0722807	0.08009	FALSE	FALSE	FALSE	finngen_R11_M13_ANKYLOSPON_STRICT	6	106327576	0.1075		0.7888	Ankylosing spondylitis, strict definition || id:finngen_R11_M13_ANKYLOSPON_STRICT	Ankylosing spondylitis, strict definition	TRUE	igd	6	105879701	0.0300497	9.73273e-06	8256	GCST90199639	TRUE	reported	ixQdId	2	TRUE	0.00236398	19.5585
rs72943057	C	T	C	T	-0.219653	-0.0938	0.0234716	0.01177	FALSE	FALSE	FALSE	finngen_R11_M13_ANKYLOSPON_STRICT	6	107022022	0.2634		0.7218	Ankylosing spondylitis, strict definition || id:finngen_R11_M13_ANKYLOSPON_STRICT	Ankylosing spondylitis, strict definition	TRUE	igd	6	106574147	0.0494957	9.08721e-06	8256	GCST90199639	TRUE	reported	ixQdId	2	TRUE	0.00237977	19.6895
rs7530513	A	G	A	G	0.397623	-0.0457	0.50267	0.4495	FALSE	FALSE	FALSE	finngen_R11_M13_ANKYLOSPON_STRICT	1	89409911	0.0576		0.4272	Ankylosing spondylitis, strict definition || id:finngen_R11_M13_ANKYLOSPON_STRICT	Ankylosing spondylitis, strict definition	TRUE	igd	1	88944228	0.0144873	7.70378e-166	8256	GCST90199639	TRUE	reported	ixQdId	2	TRUE	0.0836136	753.118
rs75377711	C	A	C	A	-0.343463	-0.3895	0.0103068	0.005569	FALSE	FALSE	FALSE	finngen_R11_M13_ANKYLOSPON_STRICT	3	50872176	0.386		0.3129	Ankylosing spondylitis, strict definition || id:finngen_R11_M13_ANKYLOSPON_STRICT	Ankylosing spondylitis, strict definition	TRUE	igd	3	50834745	0.075244	5.00314e-06	8256	GCST90199639	TRUE	reported	ixQdId	2	TRUE	0.0025174	20.831
rs7563086	T	C	T	C	0.14342	-0.0356	0.0697089	0.06722	FALSE	FALSE	FALSE	finngen_R11_M13_ANKYLOSPON_STRICT	2	46369496	0.1144		0.755299	Ankylosing spondylitis, strict definition || id:finngen_R11_M13_ANKYLOSPON_STRICT	Ankylosing spondylitis, strict definition	TRUE	igd	2	46142357	0.0297498	1.42921e-06	8256	GCST90199639	TRUE	reported	ixQdId	2	TRUE	0.00280712	23.2352
rs77697455	G	T	G	T	0.203878	0.052	0.0337797	0.02381	FALSE	FALSE	FALSE	finngen_R11_M13_ANKYLOSPON_STRICT	16	58662808	0.1894		0.783599	Ankylosing spondylitis, strict definition || id:finngen_R11_M13_ANKYLOSPON_STRICT	Ankylosing spondylitis, strict definition	TRUE	igd	16	58628904	0.0420275	1.22808e-06	8256	GCST90199639	TRUE	reported	ixQdId	2	TRUE	0.00284229	23.5271
rs9878908	T	C	T	C	-0.086292	-0.0923	0.795375	0.8023	FALSE	FALSE	FALSE	finngen_R11_M13_ANKYLOSPON_STRICT	3	12302462	0.0718		0.1989	Ankylosing spondylitis, strict definition || id:finngen_R11_M13_ANKYLOSPON_STRICT	Ankylosing spondylitis, strict definition	TRUE	igd	3	12260963	0.0187632	4.24526e-06	8256	GCST90199639	TRUE	reported	ixQdId	2	TRUE	0.00255533	21.1457
rs112807038	T	C	T	C	0.185925	0.0469	0.0345951	0.01771	FALSE	FALSE	FALSE	finngen_R11_M13_ANKYLOSPON_STRICT	18	14342104	0.22		0.831	Ankylosing spondylitis, strict definition || id:finngen_R11_M13_ANKYLOSPON_STRICT	Ankylosing spondylitis, strict definition	TRUE	igd	18	14342105	0.0407482	5.04797e-06	8144	GCST90199640	TRUE	reported	3NCQlq	2	TRUE	0.00254984	20.8138
rs114708452	T	C	T	C	0.193902	0.0789	0.0385138	0.01208	FALSE	FALSE	FALSE	finngen_R11_M13_ANKYLOSPON_STRICT	3	146509262	0.2628		0.7641	Ankylosing spondylitis, strict definition || id:finngen_R11_M13_ANKYLOSPON_STRICT	Ankylosing spondylitis, strict definition	TRUE	igd	3	146791475	0.039056	6.8796e-07	8144	GCST90199640	TRUE	reported	3NCQlq	2	TRUE	0.00301744	24.6424
rs11580678	T	G	T	G	-0.0749203	0.0423	0.329111	0.3241	FALSE	FALSE	FALSE	finngen_R11_M13_ANKYLOSPON_STRICT	1	90625128	0.061		0.4876	Ankylosing spondylitis, strict definition || id:finngen_R11_M13_ANKYLOSPON_STRICT	Ankylosing spondylitis, strict definition	TRUE	igd	1	90159570	0.0161818	3.65841e-06	8144	GCST90199640	TRUE	reported	3NCQlq	2	TRUE	0.00262522	21.4308
rs11787780	T	C	T	C	0.0743765	-0.0029	0.285195	0.3366	FALSE	FALSE	FALSE	finngen_R11_M13_ANKYLOSPON_STRICT	9	136455110	0.0608		0.9621	Ankylosing spondylitis, strict definition || id:finngen_R11_M13_ANKYLOSPON_STRICT	Ankylosing spondylitis, strict definition	TRUE	igd	9	133589988	0.0165161	6.69172e-06	8144	GCST90199640	TRUE	reported	3NCQlq	2	TRUE	0.00248393	20.2745
rs12117364	A	G	A	G	-0.266213	0.0826	0.0165616	0.02065	FALSE	FALSE	FALSE	finngen_R11_M13_ANKYLOSPON_STRICT	1	15709794	0.2028		0.683901	Ankylosing spondylitis, strict definition || id:finngen_R11_M13_ANKYLOSPON_STRICT	Ankylosing spondylitis, strict definition	TRUE	igd	1	15383298	0.0588183	6.01058e-06	8144	GCST90199640	TRUE	reported	3NCQlq	2	TRUE	0.00250902	20.4799
rs13107325	T	C	T	C	0.131282	-0.1287	0.0736144	0.01412	FALSE	FALSE	FALSE	finngen_R11_M13_ANKYLOSPON_STRICT	4	103188709	0.2403		0.5924	Ankylosing spondylitis, strict definition || id:finngen_R11_M13_ANKYLOSPON_STRICT	Ankylosing spondylitis, strict definition	TRUE	igd	4	102267552	0.0286355	4.54884e-06	8144	GCST90199640	TRUE	reported	3NCQlq	2	TRUE	0.00257421	21.0133
rs13163650	G	A	G	A	0.0793781	-0.0873	0.726177	0.2117	FALSE	FALSE	FALSE	finngen_R11_M13_ANKYLOSPON_STRICT	5	155252462	0.07		0.2122	Ankylosing spondylitis, strict definition || id:finngen_R11_M13_ANKYLOSPON_STRICT	Ankylosing spondylitis, strict definition	TRUE	igd	5	155810911	0.0168637	2.51326e-06	8144	GCST90199640	TRUE	reported	3NCQlq	2	TRUE	0.00271318	22.1508
rs140852306	T	C	T	C	-0.128618	0.03	0.0768229	0.05053	FALSE	FALSE	FALSE	finngen_R11_M13_ANKYLOSPON_STRICT	9	98498525	0.1314		0.8196	Ankylosing spondylitis, strict definition || id:finngen_R11_M13_ANKYLOSPON_STRICT	Ankylosing spondylitis, strict definition	TRUE	igd	9	95736243	0.0280679	4.59712e-06	8144	GCST90199640	TRUE	reported	3NCQlq	2	TRUE	0.00257174	20.9931
rs142485203	T	C	T	C	-0.33315	0.0711	0.0132585	0.006578	FALSE	FALSE	FALSE	finngen_R11_M13_ANKYLOSPON_STRICT	1	15966393	0.366		0.8458	Ankylosing spondylitis, strict definition || id:finngen_R11_M13_ANKYLOSPON_STRICT	Ankylosing spondylitis, strict definition	TRUE	igd	1	15639898	0.0647523	2.67521e-07	8144	GCST90199640	TRUE	reported	3NCQlq	2	TRUE	0.00323983	26.4644
rs150303036	A	G	A	G	-0.338149	-0.2097	0.0143422	0.007132	FALSE	FALSE	FALSE	finngen_R11_M13_ANKYLOSPON_STRICT	1	15897834	0.3497		0.5488	Ankylosing spondylitis, strict definition || id:finngen_R11_M13_ANKYLOSPON_STRICT	Ankylosing spondylitis, strict definition	TRUE	igd	1	15571339	0.0619204	4.73408e-08	8144	GCST90199640	TRUE	reported	3NCQlq	2	TRUE	0.00364858	29.8155
rs150450809	T	C	T	C	-0.263075	0.2558	0.0171879	0.02864	FALSE	FALSE	FALSE	finngen_R11_M13_ANKYLOSPON_STRICT	1	15763128	0.1721		0.137	Ankylosing spondylitis, strict definition || id:finngen_R11_M13_ANKYLOSPON_STRICT	Ankylosing spondylitis, strict definition	TRUE	igd	1	15436632	0.0578988	5.52739e-06	8144	GCST90199640	TRUE	reported	3NCQlq	2	TRUE	0.00252862	20.6402
rs150629268	T	G	T	G	0.220045	-0.2092	0.0254143	0.02386	FALSE	FALSE	FALSE	finngen_R11_M13_ANKYLOSPON_STRICT	8	24363866	0.1906		0.2724	Ankylosing spondylitis, strict definition || id:finngen_R11_M13_ANKYLOSPON_STRICT	Ankylosing spondylitis, strict definition	TRUE	igd	8	24506353	0.0478751	4.30212e-06	8144	GCST90199640	TRUE	reported	3NCQlq	2	TRUE	0.00258726	21.1201
rs151040866	A	G	A	G	-0.159233	-0.1269	0.0549247	0.03354	FALSE	FALSE	FALSE	finngen_R11_M13_ANKYLOSPON_STRICT	4	6545277	0.1614		0.4318	Ankylosing spondylitis, strict definition || id:finngen_R11_M13_ANKYLOSPON_STRICT	Ankylosing spondylitis, strict definition	TRUE	igd	4	6543550	0.0326279	1.05939e-06	8144	GCST90199640	TRUE	reported	3NCQlq	2	TRUE	0.00291596	23.8112
rs35549389	G	A	G	A	-0.259984	0.0643	0.0272146	0.02572	FALSE	FALSE	FALSE	finngen_R11_M13_ANKYLOSPON_STRICT	1	15987602	0.1801		0.721099	Ankylosing spondylitis, strict definition || id:finngen_R11_M13_ANKYLOSPON_STRICT	Ankylosing spondylitis, strict definition	TRUE	igd	1	15661107	0.0456488	1.23157e-08	8144	GCST90199640	TRUE	reported	3NCQlq	2	TRUE	0.00396708	32.4286
rs3737704	C	A	C	A	-0.450808	-0.0662	0.55384	0.6675	FALSE	FALSE	FALSE	finngen_R11_M13_ANKYLOSPON_STRICT	1	15813969	0.0609		0.2773	Ankylosing spondylitis, strict definition || id:finngen_R11_M13_ANKYLOSPON_STRICT	Ankylosing spondylitis, strict definition	TRUE	igd	1	15487474	0.0141416	1e-200	8144	GCST90199640	TRUE	reported	3NCQlq	2	TRUE	0.110938	1015.97
rs3738646	C	T	C	T	-0.144147	0.0526	0.0806808	0.1574	FALSE	FALSE	FALSE	finngen_R11_M13_ANKYLOSPON_STRICT	1	16332679	0.0785		0.503	Ankylosing spondylitis, strict definition || id:finngen_R11_M13_ANKYLOSPON_STRICT	Ankylosing spondylitis, strict definition	TRUE	igd	1	16006184	0.0272761	1.25881e-07	8144	GCST90199640	TRUE	reported	3NCQlq	2	TRUE	0.00341761	27.9216
rs45622433	A	G	A	G	-0.392152	-0.1181	0.00786531	0.02727	FALSE	FALSE	FALSE	finngen_R11_M13_ANKYLOSPON_STRICT	14	75489756	0.1777		0.5061	Ankylosing spondylitis, strict definition || id:finngen_R11_M13_ANKYLOSPON_STRICT	Ankylosing spondylitis, strict definition	TRUE	igd	14	75023053	0.0846735	3.63311e-06	8144	GCST90199640	TRUE	reported	3NCQlq	2	TRUE	0.00262684	21.4441
rs532633	G	A	G	A	-0.134075	-0.0765	0.0987746	0.1752	FALSE	FALSE	FALSE	finngen_R11_M13_ANKYLOSPON_STRICT	1	15782170	0.0757		0.3117	Ankylosing spondylitis, strict definition || id:finngen_R11_M13_ANKYLOSPON_STRICT	Ankylosing spondylitis, strict definition	TRUE	igd	1	15455675	0.0250107	8.28942e-08	8144	GCST90199640	TRUE	reported	3NCQlq	2	TRUE	0.00351622	28.7301
rs56809328	C	T	C	T	0.203863	0.085	0.04358	0.03607	FALSE	FALSE	FALSE	finngen_R11_M13_ANKYLOSPON_STRICT	1	16390358	0.1533		0.579399	Ankylosing spondylitis, strict definition || id:finngen_R11_M13_ANKYLOSPON_STRICT	Ankylosing spondylitis, strict definition	TRUE	igd	1	16063208	0.036363	2.06646e-08	8144	GCST90199640	TRUE	reported	3NCQlq	2	TRUE	0.00384456	31.4232
rs57389554	A	G	A	G	-0.14118	0.0608	0.0592876	0.08048	FALSE	FALSE	FALSE	finngen_R11_M13_ANKYLOSPON_STRICT	2	152704730	0.1057		0.565599	Ankylosing spondylitis, strict definition || id:finngen_R11_M13_ANKYLOSPON_STRICT	Ankylosing spondylitis, strict definition	TRUE	igd	2	151848216	0.0313033	6.48089e-06	8144	GCST90199640	TRUE	reported	3NCQlq	2	TRUE	0.00249141	20.3357
rs61287921	A	G	A	G	-0.307334	1.6252	0.0120779	0.002381	FALSE	FALSE	FALSE	finngen_R11_M13_ANKYLOSPON_STRICT	6	90055876	0.6171		0.00844792	Ankylosing spondylitis, strict definition || id:finngen_R11_M13_ANKYLOSPON_STRICT	Ankylosing spondylitis, strict definition	TRUE	igd	6	89346157	0.06837	6.95176e-06	8144	GCST90199640	TRUE	reported	3NCQlq	2	TRUE	0.002475	20.2015
rs61783873	G	A	G	A	-0.0980507	0.0339	0.178419	0.1888	FALSE	FALSE	FALSE	finngen_R11_M13_ANKYLOSPON_STRICT	1	16119737	0.0737		0.6455	Ankylosing spondylitis, strict definition || id:finngen_R11_M13_ANKYLOSPON_STRICT	Ankylosing spondylitis, strict definition	TRUE	igd	1	15793242	0.0200518	1.00909e-06	8144	GCST90199640	TRUE	reported	3NCQlq	2	TRUE	0.00292741	23.905
rs61991622	A	G	A	G	0.139752	-0.203	0.0647691	0.03714	FALSE	FALSE	FALSE	finngen_R11_M13_ANKYLOSPON_STRICT	14	41853628	0.1543		0.1884	Ankylosing spondylitis, strict definition || id:finngen_R11_M13_ANKYLOSPON_STRICT	Ankylosing spondylitis, strict definition	TRUE	igd	14	41384425	0.0309457	6.30045e-06	8144	GCST90199640	TRUE	reported	3NCQlq	2	TRUE	0.00249799	20.3896
rs706151	G	A	G	A	0.0669338	0.0531	0.467889	0.4716	FALSE	FALSE	FALSE	finngen_R11_M13_ANKYLOSPON_STRICT	7	134110166	0.0575		0.3558	Ankylosing spondylitis, strict definition || id:finngen_R11_M13_ANKYLOSPON_STRICT	Ankylosing spondylitis, strict definition	TRUE	igd	7	134425414	0.0149986	8.09437e-06	8144	GCST90199640	TRUE	reported	3NCQlq	2	TRUE	0.00243944	19.9105
rs72632963	C	T	C	T	-0.272225	-0.1341	0.0149686	0.06252	FALSE	FALSE	FALSE	finngen_R11_M13_ANKYLOSPON_STRICT	11	12432686	0.1183		0.257	Ankylosing spondylitis, strict definition || id:finngen_R11_M13_ANKYLOSPON_STRICT	Ankylosing spondylitis, strict definition	TRUE	igd	11	12411139	0.0611352	8.47468e-06	8144	GCST90199640	TRUE	reported	3NCQlq	2	TRUE	0.00242873	19.8229
[truncated: 36,576 more rows]
