# Supplementary material for: Association between 1400 blood metabolites and the risk of ankylosing spondylitis: A 2-stage, 2-sample Mendelian randomization study
Source: Medicine (Baltimore). 2026 Feb 6;105(6):e47598. doi: 10.1097/MD.0000000000047598 (PMC12885695; doi:10.1097/MD.0000000000047598)
Supplement: Supplementary file 2 [file medi-105-e47598-s002.xlsx]

## Sheet: Table S4
Table S4. 62 blood metabolites with potential causal associations with AS identified by IVW method
id.exposure	id.outcome	Metabolite	Super pathway	MR method	NSNPS	OR	OR_lci95	OR_uci95	OR (95%CI)	P-value
GCST90199815	finngen_R11_M13_ANKYLOSPON_STRICT	1-ribosyl-imidazoleacetate levels	Amino Acid	Inverse variance weighted	39	0.782029	0.616956	0.99127	0.78 (0.62-0.99)	0.0421042
GCST90199881	finngen_R11_M13_ANKYLOSPON_STRICT	5-(galactosylhydroxy)-L-lysine levels	Amino Acid	Inverse variance weighted	14	0.643535	0.461946	0.896505	0.64 (0.46-0.90)	0.00916352
GCST90200683	finngen_R11_M13_ANKYLOSPON_STRICT	N-acetylcitrulline levels	Amino Acid	Inverse variance weighted	41	0.882779	0.779531	0.999703	0.88 (0.78-1.00)	0.0494511
GCST90199984	finngen_R11_M13_ANKYLOSPON_STRICT	Vanillic alcohol sulfate levels	Amino Acid	Inverse variance weighted	28	0.773468	0.610885	0.979321	0.77 (0.61-0.98)	0.0328788
GCST90199695	finngen_R11_M13_ANKYLOSPON_STRICT	Galactonate levels	Carbohydrate	Inverse variance weighted	20	0.725024	0.547055	0.96089	0.73 (0.55-0.96)	0.0252454
GCST90200290	finngen_R11_M13_ANKYLOSPON_STRICT	Glycerate levels	Carbohydrate	Inverse variance weighted	27	0.701647	0.526777	0.934568	0.70 (0.53-0.93)	0.0154055
GCST90200057	finngen_R11_M13_ANKYLOSPON_STRICT	1-(1-enyl-palmitoyl)-2-oleoyl-gpc (p-16:0/18:1) levels	Lipid	Inverse variance weighted	26	0.74683	0.590173	0.945071	0.75 (0.59-0.95)	0.0150843
GCST90199822	finngen_R11_M13_ANKYLOSPON_STRICT	1-oleoyl-GPI (18:1) levels	Lipid	Inverse variance weighted	34	0.741604	0.556367	0.988514	0.74 (0.56-0.99)	0.0414714
GCST90200692	finngen_R11_M13_ANKYLOSPON_STRICT	1-palmitoyl-2-arachidonoyl-gpc (16:0/20:4n6) levels	Lipid	Inverse variance weighted	43	0.855242	0.737069	0.992361	0.86 (0.74-0.99)	0.0392958
GCST90199849	finngen_R11_M13_ANKYLOSPON_STRICT	21-hydroxypregnenolone disulfate levels	Lipid	Inverse variance weighted	40	1.24047	1.00179	1.53602	1.24 (1.00-1.54)	0.048105
GCST90200312	finngen_R11_M13_ANKYLOSPON_STRICT	2-hydroxystearate levels	Lipid	Inverse variance weighted	24	1.41166	1.02393	1.9462	1.41 (1.02-1.95)	0.0353478
GCST90199704	finngen_R11_M13_ANKYLOSPON_STRICT	3-hydroxysebacate levels	Lipid	Inverse variance weighted	22	1.33512	1.0009	1.78093	1.34 (1.00-1.78)	0.0492828
GCST90199983	finngen_R11_M13_ANKYLOSPON_STRICT	5alpha-androstan-3alpha,17beta-diol monosulfate (2) levels	Lipid	Inverse variance weighted	38	0.757397	0.58028	0.988575	0.76 (0.58-0.99)	0.0408995
GCST90199702	finngen_R11_M13_ANKYLOSPON_STRICT	5-hydroxyhexanoate levels	Lipid	Inverse variance weighted	23	1.34776	1.02143	1.77835	1.35 (1.02-1.78)	0.0348641
GCST90200450	finngen_R11_M13_ANKYLOSPON_STRICT	Caproate (6:0) levels	Lipid	Inverse variance weighted	28	0.776476	0.623782	0.966549	0.78 (0.62-0.97)	0.0235403
GCST90200143	finngen_R11_M13_ANKYLOSPON_STRICT	Nervonoylcarnitine (C24:1) levels	Lipid	Inverse variance weighted	30	0.762991	0.59674	0.975559	0.76 (0.60-0.98)	0.0309793
GCST90200388	finngen_R11_M13_ANKYLOSPON_STRICT	Palmitoleate (16:1n7) levels	Lipid	Inverse variance weighted	27	0.634947	0.466127	0.864908	0.63 (0.47-0.86)	0.00397251
GCST90199666	finngen_R11_M13_ANKYLOSPON_STRICT	Palmitoylcarnitine levels (Metabolon platform)	Lipid	Inverse variance weighted	29	0.765731	0.59417	0.986829	0.77 (0.59-0.99)	0.0391654
GCST90200071	finngen_R11_M13_ANKYLOSPON_STRICT	Palmitoylcholine levels	Lipid	Inverse variance weighted	25	1.33673	1.00729	1.77392	1.34 (1.01-1.77)	0.044401
GCST90200125	finngen_R11_M13_ANKYLOSPON_STRICT	Sphingomyelin (d17:2/16:0, d18:2/15:0) levels	Lipid	Inverse variance weighted	31	0.701077	0.504065	0.97509	0.70 (0.50-0.98)	0.0348699
GCST90200413	finngen_R11_M13_ANKYLOSPON_STRICT	2'-deoxyuridine levels	Nucleotide	Inverse variance weighted	31	1.52873	1.15258	2.02764	1.53 (1.15-2.03)	0.00322511
GCST90200681	finngen_R11_M13_ANKYLOSPON_STRICT	Orotidine levels	Nucleotide	Inverse variance weighted	32	0.914631	0.844306	0.990815	0.91 (0.84-0.99)	0.0288111
GCST90200185	finngen_R11_M13_ANKYLOSPON_STRICT	Gamma-glutamylcitrulline levels	Peptide	Inverse variance weighted	27	0.806748	0.680672	0.956175	0.81 (0.68-0.96)	0.013253
GCST90199694	finngen_R11_M13_ANKYLOSPON_STRICT	1,3-dimethylurate levels	Xenobiotics	Inverse variance weighted	28	0.703733	0.523261	0.946448	0.70 (0.52-0.95)	0.0201226
GCST90199939	finngen_R11_M13_ANKYLOSPON_STRICT	4-methylcatechol sulfate levels	Xenobiotics	Inverse variance weighted	21	0.609468	0.429082	0.865688	0.61 (0.43-0.87)	0.00568303
GCST90199787	finngen_R11_M13_ANKYLOSPON_STRICT	Homostachydrine levels	Xenobiotics	Inverse variance weighted	26	0.718889	0.524503	0.985315	0.72 (0.52-0.99)	0.0401721
GCST90200207	finngen_R11_M13_ANKYLOSPON_STRICT	Methyl vanillate sulfate levels	Xenobiotics	Inverse variance weighted	23	0.702748	0.559391	0.882845	0.70 (0.56-0.88)	0.00244179
GCST90199959	finngen_R11_M13_ANKYLOSPON_STRICT	O-sulfo-l-tyrosine levels	Xenobiotics	Inverse variance weighted	27	1.42559	1.06808	1.90276	1.43 (1.07-1.90)	0.0160804
GCST90200210	finngen_R11_M13_ANKYLOSPON_STRICT	Sulfate of piperine metabolite C16H19NO3 (2) levels	Xenobiotics	Inverse variance weighted	27	0.665027	0.479323	0.922679	0.67 (0.48-0.92)	0.014619
GCST90200717	finngen_R11_M13_ANKYLOSPON_STRICT	3-phosphoglycerate to adenosine 5'-diphosphate (ADP) ratio	Metabolite ratios	Inverse variance weighted	23	1.33253	1.05492	1.68318	1.33 (1.05-1.68)	0.0160151
GCST90200788	finngen_R11_M13_ANKYLOSPON_STRICT	5-oxoproline to citrate ratio	Metabolite ratios	Inverse variance weighted	22	0.784385	0.634292	0.969995	0.78 (0.63-0.97)	0.0250173
GCST90200727	finngen_R11_M13_ANKYLOSPON_STRICT	Adenosine 3',5'-cyclic monophosphate (cAMP) to taurocholate ratio	Metabolite ratios	Inverse variance weighted	14	0.647179	0.458604	0.913294	0.65 (0.46-0.91)	0.0132823
GCST90200964	finngen_R11_M13_ANKYLOSPON_STRICT	Adenosine 5'-diphosphate (ADP) to 5-oxoproline ratio	Metabolite ratios	Inverse variance weighted	17	1.52127	1.11677	2.07227	1.52 (1.12-2.07)	0.00780732
GCST90200860	finngen_R11_M13_ANKYLOSPON_STRICT	Adenosine 5'-monophosphate (AMP) to serine ratio	Metabolite ratios	Inverse variance weighted	16	0.691593	0.483465	0.989319	0.69 (0.48-0.99)	0.043509
GCST90200789	finngen_R11_M13_ANKYLOSPON_STRICT	Alpha-tocopherol to sulfate ratio	Metabolite ratios	Inverse variance weighted	19	0.671246	0.451677	0.997552	0.67 (0.45-1.00)	0.0485952
GCST90200740	finngen_R11_M13_ANKYLOSPON_STRICT	Arachidonate (20:4n6) to oleate to vaccenate (18:1) ratio	Metabolite ratios	Inverse variance weighted	24	0.80977	0.664143	0.98733	0.81 (0.66-0.99)	0.0369729
GCST90200742	finngen_R11_M13_ANKYLOSPON_STRICT	Aspartate to citrate ratio	Metabolite ratios	Inverse variance weighted	20	0.615644	0.434418	0.87247	0.62 (0.43-0.87)	0.00639269
GCST90200807	finngen_R11_M13_ANKYLOSPON_STRICT	Carnitine to ergothioneine ratio	Metabolite ratios	Inverse variance weighted	24	0.754458	0.575255	0.989485	0.75 (0.58-0.99)	0.0417105
GCST90200833	finngen_R11_M13_ANKYLOSPON_STRICT	Cholate to adenosine 5'-monophosphate (AMP) ratio	Metabolite ratios	Inverse variance weighted	22	1.33257	1.01899	1.74264	1.33 (1.02-1.74)	0.0359551
GCST90200931	finngen_R11_M13_ANKYLOSPON_STRICT	Glycerol to sulfate ratio	Metabolite ratios	Inverse variance weighted	24	1.39374	1.02657	1.89223	1.39 (1.03-1.89)	0.0333274
GCST90200861	finngen_R11_M13_ANKYLOSPON_STRICT	Histidine to phosphate ratio	Metabolite ratios	Inverse variance weighted	31	1.3739	1.04848	1.80032	1.37 (1.05-1.80)	0.0212633
GCST90200769	finngen_R11_M13_ANKYLOSPON_STRICT	Phosphate to mannose ratio	Metabolite ratios	Inverse variance weighted	30	1.38996	1.06758	1.80969	1.39 (1.07-1.81)	0.0144554
GCST90200827	finngen_R11_M13_ANKYLOSPON_STRICT	Phosphate to N-palmitoyl-sphingosine (d18:1 to 16:0) ratio	Metabolite ratios	Inverse variance weighted	26	1.41368	1.04132	1.91919	1.41 (1.04-1.92)	0.0264485
GCST90200779	finngen_R11_M13_ANKYLOSPON_STRICT	Pyruvate to N-acetylneuraminate ratio	Metabolite ratios	Inverse variance weighted	29	1.39263	1.01651	1.90792	1.39 (1.02-1.91)	0.0392104
GCST90201001	finngen_R11_M13_ANKYLOSPON_STRICT	Serine to alpha-ketobutyrate ratio	Metabolite ratios	Inverse variance weighted	18	0.679192	0.491244	0.939048	0.68 (0.49-0.94)	0.0192588
GCST90200806	finngen_R11_M13_ANKYLOSPON_STRICT	Spermidine to ergothioneine ratio	Metabolite ratios	Inverse variance weighted	21	0.684842	0.512524	0.915096	0.68 (0.51-0.92)	0.0104674
GCST90200909	finngen_R11_M13_ANKYLOSPON_STRICT	Uridine to 2'-deoxyuridine ratio	Metabolite ratios	Inverse variance weighted	32	0.612727	0.403795	0.929764	0.61 (0.40-0.93)	0.0213193
GCST90200257	finngen_R11_M13_ANKYLOSPON_STRICT	Metabolonic lactone sulfate levels	Partially Characterized Molecules	Inverse variance weighted	52	0.858383	0.759888	0.969644	0.86 (0.76-0.97)	0.0140595
GCST90200463	finngen_R11_M13_ANKYLOSPON_STRICT	X-11478 levels	Unknown	Inverse variance weighted	33	1.37361	1.07099	1.76175	1.37 (1.07-1.76)	0.0124149
GCST90200477	finngen_R11_M13_ANKYLOSPON_STRICT	X-12127 levels	Unknown	Inverse variance weighted	40	0.598463	0.393873	0.909322	0.60 (0.39-0.91)	0.0161566
GCST90200479	finngen_R11_M13_ANKYLOSPON_STRICT	X-12283 levels	Unknown	Inverse variance weighted	30	1.37176	1.06491	1.76704	1.37 (1.06-1.77)	0.0144121
GCST90200501	finngen_R11_M13_ANKYLOSPON_STRICT	X-12731 levels	Unknown	Inverse variance weighted	32	1.31202	1.01136	1.70205	1.31 (1.01-1.70)	0.0408455
GCST90200497	finngen_R11_M13_ANKYLOSPON_STRICT	X-12740 levels	Unknown	Inverse variance weighted	14	1.48433	1.03356	2.13169	1.48 (1.03-2.13)	0.0324578
GCST90200527	finngen_R11_M13_ANKYLOSPON_STRICT	X-13866 levels	Unknown	Inverse variance weighted	27	0.693059	0.505506	0.950198	0.69 (0.51-0.95)	0.0227681
GCST90200544	finngen_R11_M13_ANKYLOSPON_STRICT	X-16124 levels	Unknown	Inverse variance weighted	29	1.30484	1.09023	1.56169	1.30 (1.09-1.56)	0.0037046
GCST90200555	finngen_R11_M13_ANKYLOSPON_STRICT	X-17690 levels	Unknown	Inverse variance weighted	38	0.565384	0.400917	0.79732	0.57 (0.40-0.80)	0.00114815
GCST90200711	finngen_R11_M13_ANKYLOSPON_STRICT	X-19141 levels	Unknown	Inverse variance weighted	65	1.37798	1.0857	1.74893	1.38 (1.09-1.75)	0.00838775
GCST90200592	finngen_R11_M13_ANKYLOSPON_STRICT	X-21607 levels	Unknown	Inverse variance weighted	31	0.788799	0.64284	0.967899	0.79 (0.64-0.97)	0.023054
GCST90200653	finngen_R11_M13_ANKYLOSPON_STRICT	X-24812 levels	Unknown	Inverse variance weighted	37	0.772876	0.607154	0.983832	0.77 (0.61-0.98)	0.0364041
GCST90200652	finngen_R11_M13_ANKYLOSPON_STRICT	X-24949 levels	Unknown	Inverse variance weighted	25	0.704683	0.56931	0.872245	0.70 (0.57-0.87)	0.00130059
GCST90200656	finngen_R11_M13_ANKYLOSPON_STRICT	X-25371 levels	Unknown	Inverse variance weighted	33	1.38784	1.06054	1.81615	1.39 (1.06-1.82)	0.0169265
GCST90200671	finngen_R11_M13_ANKYLOSPON_STRICT	X-26109 levels	Unknown	Inverse variance weighted	43	0.836882	0.746867	0.937747	0.84 (0.75-0.94)	0.00216185

## Sheet: Table S5
Table S5. Phe-MR analysis for the associations between 2'-deoxyuridine levels and 784 diseases using IVW method
PheCode	Phenotype.Category	Phenotype.Description	Exposure	MR method	NSNPS	OR	OR_lci95	OR_uci95	OR (95%CI)	P-value
394	circulatory system	Rheumatic disease of the heart valves	2'-deoxyuridine levels	Inverse variance weighted	31	1.01657	0.933519	1.10701	1.017 (0.934-1.107)	0.705456
394.2	circulatory system	Mitral valve disease	2'-deoxyuridine levels	Inverse variance weighted	31	1.03464	0.943412	1.1347	1.035 (0.943-1.135)	0.469589
394.3	circulatory system	Aortic valve disease	2'-deoxyuridine levels	Inverse variance weighted	31	0.949399	0.814685	1.10639	0.949 (0.815-1.106)	0.506001
394.7	circulatory system	Disease of tricuspid valve	2'-deoxyuridine levels	Inverse variance weighted	31	1.00951	0.843539	1.20813	1.01 (0.844-1.208)	0.917755
395	circulatory system	Heart valve disorders	2'-deoxyuridine levels	Inverse variance weighted	31	0.953849	0.877595	1.03673	0.954 (0.878-1.037)	0.266356
395.1	circulatory system	Nonrheumatic mitral valve disorders	2'-deoxyuridine levels	Inverse variance weighted	31	1.00614	0.909606	1.11292	1.006 (0.91-1.113)	0.905322
395.6	circulatory system	Heart valve replaced	2'-deoxyuridine levels	Inverse variance weighted	31	0.888627	0.768436	1.02762	0.889 (0.768-1.028)	0.111258
396	circulatory system	Abnormal heart sounds	2'-deoxyuridine levels	Inverse variance weighted	31	1.03853	0.892425	1.20856	1.039 (0.892-1.209)	0.625011
401	circulatory system	Hypertension	2'-deoxyuridine levels	Inverse variance weighted	31	1.01437	0.98787	1.04158	1.014 (0.988-1.042)	0.290808
401.1	circulatory system	Essential hypertension	2'-deoxyuridine levels	Inverse variance weighted	31	1.00349	0.976586	1.03114	1.003 (0.977-1.031)	0.801478
401.2	circulatory system	Hypertensive heart and or or renal disease	2'-deoxyuridine levels	Inverse variance weighted	31	0.998173	0.872837	1.14151	0.998 (0.873-1.142)	0.97869
401.22	circulatory system	Hypertensive chronic kidney disease	2'-deoxyuridine levels	Inverse variance weighted	31	0.996472	0.874948	1.13487	0.996 (0.875-1.135)	0.957523
402	circulatory system	Elevated blood pressure reading without diagnosis of hypertension	2'-deoxyuridine levels	Inverse variance weighted	31	1.21417	1.05593	1.39613	1.214 (1.056-1.396)	0.00645181
411	circulatory system	Ischemic Heart Disease	2'-deoxyuridine levels	Inverse variance weighted	31	0.963986	0.934089	0.99484	0.964 (0.934-0.995)	0.0225004
411.1	circulatory system	Unstable angina (intermediate coronary syndrome)	2'-deoxyuridine levels	Inverse variance weighted	31	0.999421	0.928414	1.07586	0.999 (0.928-1.076)	0.987718
411.2	circulatory system	Myocardial infarction	2'-deoxyuridine levels	Inverse variance weighted	31	0.95375	0.890897	1.02104	0.954 (0.891-1.021)	0.173368
411.3	circulatory system	Angina pectoris	2'-deoxyuridine levels	Inverse variance weighted	31	0.926457	0.884224	0.970708	0.926 (0.884-0.971)	0.00133251
411.4	circulatory system	Coronary atherosclerosis	2'-deoxyuridine levels	Inverse variance weighted	31	0.965697	0.929789	1.00299	0.966 (0.93-1.003)	0.0709933
411.41	circulatory system	Aneurysm and dissection of heart	2'-deoxyuridine levels	Inverse variance weighted	31	0.996909	0.828121	1.2001	0.997 (0.828-1.2)	0.973904
411.8	circulatory system	Other chronic ischemic heart disease, unspecified	2'-deoxyuridine levels	Inverse variance weighted	31	0.947184	0.903278	0.993224	0.947 (0.903-0.993)	0.0250396
411.9	circulatory system	Other acute and subacute forms of ischemic heart disease	2'-deoxyuridine levels	Inverse variance weighted	31	0.915711	0.787826	1.06436	0.916 (0.788-1.064)	0.251242
414	circulatory system	Other forms of chronic heart disease	2'-deoxyuridine levels	Inverse variance weighted	31	0.950747	0.846506	1.06782	0.951 (0.847-1.068)	0.393966
415	circulatory system	Pulmonary heart disease	2'-deoxyuridine levels	Inverse variance weighted	31	0.893297	0.813954	0.980375	0.893 (0.814-0.98)	0.0174238
415.2	circulatory system	Chronic pulmonary heart disease	2'-deoxyuridine levels	Inverse variance weighted	31	0.900254	0.717498	1.12956	0.9 (0.717-1.13)	0.364059
416	circulatory system	Cardiomegaly	2'-deoxyuridine levels	Inverse variance weighted	31	1.0422	0.933107	1.16405	1.042 (0.933-1.164)	0.463727
418	circulatory system	Nonspecific chest pain	2'-deoxyuridine levels	Inverse variance weighted	31	0.981121	0.95273	1.01036	0.981 (0.953-1.01)	0.203332
418.1	circulatory system	Precordial pain	2'-deoxyuridine levels	Inverse variance weighted	31	0.949309	0.865464	1.04128	0.949 (0.865-1.041)	0.270181
420	circulatory system	Carditis	2'-deoxyuridine levels	Inverse variance weighted	31	0.976722	0.871377	1.0948	0.977 (0.871-1.095)	0.685854
420.2	circulatory system	Pericarditis	2'-deoxyuridine levels	Inverse variance weighted	31	0.897888	0.767501	1.05043	0.898 (0.768-1.05)	0.178475
420.3	circulatory system	Endocarditis	2'-deoxyuridine levels	Inverse variance weighted	31	1.24227	1.0305	1.49756	1.242 (1.03-1.498)	0.0229041
425	circulatory system	Cardiomyopathy	2'-deoxyuridine levels	Inverse variance weighted	31	1.13338	0.985591	1.30333	1.133 (0.986-1.303)	0.0790215
425.1	circulatory system	Primary or intrinsic cardiomyopathies	2'-deoxyuridine levels	Inverse variance weighted	31	1.12263	0.974243	1.29361	1.123 (0.974-1.294)	0.109769
426	circulatory system	Cardiac conduction disorders	2'-deoxyuridine levels	Inverse variance weighted	31	1.00241	0.944074	1.06435	1.002 (0.944-1.064)	0.937292
426.2	circulatory system	Atrioventricular [AV] block	2'-deoxyuridine levels	Inverse variance weighted	31	0.995593	0.893627	1.10919	0.996 (0.894-1.109)	0.936136
426.21	circulatory system	First degree AV block	2'-deoxyuridine levels	Inverse variance weighted	31	1.0111	0.8644	1.1827	1.011 (0.864-1.183)	0.890221
426.24	circulatory system	Atrioventricular block, complete	2'-deoxyuridine levels	Inverse variance weighted	31	0.91493	0.746614	1.12119	0.915 (0.747-1.121)	0.391358
426.3	circulatory system	Bundle branch block	2'-deoxyuridine levels	Inverse variance weighted	31	0.99662	0.91497	1.08556	0.997 (0.915-1.086)	0.938114
426.31	circulatory system	Right bundle branch block	2'-deoxyuridine levels	Inverse variance weighted	31	0.937031	0.823918	1.06567	0.937 (0.824-1.066)	0.321728
426.32	circulatory system	Left bundle branch block	2'-deoxyuridine levels	Inverse variance weighted	31	1.01337	0.898886	1.14244	1.013 (0.899-1.142)	0.828092
426.9	circulatory system	Cardiac pacemaker or device in situ	2'-deoxyuridine levels	Inverse variance weighted	31	0.932419	0.844746	1.02919	0.932 (0.845-1.029)	0.164871
426.91	circulatory system	Cardiac pacemaker in situ	2'-deoxyuridine levels	Inverse variance weighted	31	0.941251	0.849008	1.04351	0.941 (0.849-1.044)	0.24991
427	circulatory system	Cardiac dysrhythmias	2'-deoxyuridine levels	Inverse variance weighted	31	0.955038	0.9225	0.988724	0.955 (0.923-0.989)	0.00928994
427.1	circulatory system	Paroxysmal tachycardia, unspecified	2'-deoxyuridine levels	Inverse variance weighted	31	0.958658	0.878865	1.04569	0.959 (0.879-1.046)	0.340967
427.11	circulatory system	Paroxysmal supraventricular tachycardia	2'-deoxyuridine levels	Inverse variance weighted	31	0.974843	0.880353	1.07947	0.975 (0.88-1.079)	0.624265
427.12	circulatory system	Paroxysmal ventricular tachycardia	2'-deoxyuridine levels	Inverse variance weighted	31	0.947958	0.807656	1.11263	0.948 (0.808-1.113)	0.513117
427.2	circulatory system	Atrial fibrillation and flutter	2'-deoxyuridine levels	Inverse variance weighted	31	0.93126	0.891544	0.972745	0.931 (0.892-0.973)	0.00136158
427.3	circulatory system	Other specified cardiac dysrhythmias	2'-deoxyuridine levels	Inverse variance weighted	31	0.991371	0.909194	1.08098	0.991 (0.909-1.081)	0.84437
427.4	circulatory system	Cardiac arrest and ventricular fibrillation	2'-deoxyuridine levels	Inverse variance weighted	31	1.01353	0.876901	1.17145	1.014 (0.877-1.171)	0.855649
427.42	circulatory system	Cardiac arrest	2'-deoxyuridine levels	Inverse variance weighted	31	1.0538	0.897487	1.23733	1.054 (0.897-1.237)	0.522384
427.5	circulatory system	Arrhythmia (cardiac) NOS	2'-deoxyuridine levels	Inverse variance weighted	31	0.946202	0.804981	1.1122	0.946 (0.805-1.112)	0.502508
427.6	circulatory system	Premature beats	2'-deoxyuridine levels	Inverse variance weighted	31	0.936239	0.734281	1.19374	0.936 (0.734-1.194)	0.595102
427.7	circulatory system	Tachycardia NOS	2'-deoxyuridine levels	Inverse variance weighted	31	1.03049	0.92343	1.14997	1.03 (0.923-1.15)	0.591493
427.9	circulatory system	Palpitations	2'-deoxyuridine levels	Inverse variance weighted	31	0.980804	0.905348	1.06255	0.981 (0.905-1.063)	0.6351
428	circulatory system	Congestive heart failure; nonhypertensive	2'-deoxyuridine levels	Inverse variance weighted	31	1.05247	0.974281	1.13694	1.052 (0.974-1.137)	0.194127
428.1	circulatory system	Congestive heart failure (CHF) NOS	2'-deoxyuridine levels	Inverse variance weighted	31	1.10725	0.982179	1.24826	1.107 (0.982-1.248)	0.095721
428.2	circulatory system	Heart failure NOS	2'-deoxyuridine levels	Inverse variance weighted	31	1.04695	0.953757	1.14925	1.047 (0.954-1.149)	0.334748
429	circulatory system	Ill-defined descriptions and complications of heart disease	2'-deoxyuridine levels	Inverse variance weighted	31	0.920192	0.750655	1.12802	0.92 (0.751-1.128)	0.423398
429.2	circulatory system	Abnormal function study of cardiovascular system	2'-deoxyuridine levels	Inverse variance weighted	31	1.01818	0.821575	1.26184	1.018 (0.822-1.262)	0.869259
430	circulatory system	Intracranial hemorrhage	2'-deoxyuridine levels	Inverse variance weighted	31	1.1561	1.02098	1.3091	1.156 (1.021-1.309)	0.0221717
430.1	circulatory system	Subarachnoid hemorrhage	2'-deoxyuridine levels	Inverse variance weighted	31	1.18475	0.996155	1.40905	1.185 (0.996-1.409)	0.0553071
430.2	circulatory system	Intracerebral hemorrhage	2'-deoxyuridine levels	Inverse variance weighted	31	1.34033	1.11354	1.6133	1.34 (1.114-1.613)	0.00195384
433	circulatory system	Cerebrovascular disease	2'-deoxyuridine levels	Inverse variance weighted	31	0.980064	0.929011	1.03392	0.98 (0.929-1.034)	0.460642
433.1	circulatory system	Occlusion and stenosis of precerebral arteries	2'-deoxyuridine levels	Inverse variance weighted	31	0.949869	0.824003	1.09496	0.95 (0.824-1.095)	0.478226
433.2	circulatory system	Occlusion of cerebral arteries	2'-deoxyuridine levels	Inverse variance weighted	31	0.899254	0.832612	0.97123	0.899 (0.833-0.971)	0.00686978
433.21	circulatory system	Cerebral artery occlusion, with cerebral infarction	2'-deoxyuridine levels	Inverse variance weighted	31	0.774129	0.68127	0.879644	0.774 (0.681-0.88)	8.59996e-05
433.3	circulatory system	Cerebral ischemia	2'-deoxyuridine levels	Inverse variance weighted	31	0.98647	0.900637	1.08048	0.986 (0.901-1.08)	0.76929
433.31	circulatory system	Transient cerebral ischemia	2'-deoxyuridine levels	Inverse variance weighted	31	1.04006	0.933488	1.1588	1.04 (0.933-1.159)	0.476391
433.8	circulatory system	Late effects of cerebrovascular disease	2'-deoxyuridine levels	Inverse variance weighted	31	1.0431	0.907707	1.19868	1.043 (0.908-1.199)	0.551955
440	circulatory system	Atherosclerosis	2'-deoxyuridine levels	Inverse variance weighted	31	0.825406	0.711047	0.958157	0.825 (0.711-0.958)	0.011677
440.2	circulatory system	Atherosclerosis of the extremities	2'-deoxyuridine levels	Inverse variance weighted	31	0.708214	0.582641	0.860851	0.708 (0.583-0.861)	0.000530882
441	circulatory system	Vascular insufficiency of intestine	2'-deoxyuridine levels	Inverse variance weighted	31	0.954864	0.778237	1.17158	0.955 (0.778-1.172)	0.658064
442	circulatory system	Other aneurysm	2'-deoxyuridine levels	Inverse variance weighted	31	0.968419	0.861875	1.08813	0.968 (0.862-1.088)	0.589448
442.1	circulatory system	Aortic aneurysm	2'-deoxyuridine levels	Inverse variance weighted	31	0.939017	0.812415	1.08535	0.939 (0.812-1.085)	0.394448
442.11	circulatory system	Abdominal aortic aneurysm	2'-deoxyuridine levels	Inverse variance weighted	31	0.917089	0.761408	1.1046	0.917 (0.761-1.105)	0.361839
443	circulatory system	Peripheral vascular disease	2'-deoxyuridine levels	Inverse variance weighted	31	0.977731	0.893223	1.07023	0.978 (0.893-1.07)	0.625351
443.1	circulatory system	Raynaud's syndrome	2'-deoxyuridine levels	Inverse variance weighted	31	1.05152	0.889549	1.24297	1.052 (0.89-1.243)	0.556137
443.9	circulatory system	Peripheral vascular disease, unspecified	2'-deoxyuridine levels	Inverse variance weighted	31	0.87582	0.767842	0.998983	0.876 (0.768-0.999)	0.0482505
444	circulatory system	Arterial embolism and thrombosis	2'-deoxyuridine levels	Inverse variance weighted	31	1.08126	0.88812	1.31641	1.081 (0.888-1.316)	0.436451
444.1	circulatory system	Arterial embolism and thrombosis of lower extremity artery	2'-deoxyuridine levels	Inverse variance weighted	31	1.0674	0.83669	1.36172	1.067 (0.837-1.362)	0.599614
446	circulatory system	Polyarteritis nodosa and allied conditions	2'-deoxyuridine levels	Inverse variance weighted	31	1.03151	0.865666	1.22912	1.032 (0.866-1.229)	0.728683
447	circulatory system	Other disorders of arteries and arterioles	2'-deoxyuridine levels	Inverse variance weighted	31	0.986522	0.842305	1.15543	0.987 (0.842-1.155)	0.866355
447.1	circulatory system	Stricture of artery	2'-deoxyuridine levels	Inverse variance weighted	31	0.984935	0.80748	1.20139	0.985 (0.807-1.201)	0.880947
450	circulatory system	Noninfectious disorders of lymphatic channels	2'-deoxyuridine levels	Inverse variance weighted	31	1.0411	0.865356	1.25254	1.041 (0.865-1.253)	0.669382
451	circulatory system	Phlebitis and thrombophlebitis	2'-deoxyuridine levels	Inverse variance weighted	31	0.942017	0.868622	1.02161	0.942 (0.869-1.022)	0.148936
451.2	circulatory system	Phlebitis and thrombophlebitis of lower extremities	2'-deoxyuridine levels	Inverse variance weighted	31	0.956827	0.87651	1.04451	0.957 (0.877-1.045)	0.323846
452	circulatory system	Other venous embolism and thrombosis	2'-deoxyuridine levels	Inverse variance weighted	31	1.09505	0.867079	1.38295	1.095 (0.867-1.383)	0.445818
454	circulatory system	Varicose veins	2'-deoxyuridine levels	Inverse variance weighted	31	1.01225	0.965133	1.06167	1.012 (0.965-1.062)	0.616555
454.1	circulatory system	Varicose veins of lower extremity	2'-deoxyuridine levels	Inverse variance weighted	31	1.03265	0.976191	1.09237	1.033 (0.976-1.092)	0.262721
454.11	circulatory system	Varicose veins of lower extremity, symptomtic	2'-deoxyuridine levels	Inverse variance weighted	31	0.938797	0.766192	1.15029	0.939 (0.766-1.15)	0.542338
455	circulatory system	Hemorrhoids	2'-deoxyuridine levels	Inverse variance weighted	31	1.02758	0.993651	1.06267	1.028 (0.994-1.063)	0.112242
458	circulatory system	Hypotension	2'-deoxyuridine levels	Inverse variance weighted	31	0.937707	0.87724	1.00234	0.938 (0.877-1.002)	0.0585981
458.1	circulatory system	Orthostatic hypotension	2'-deoxyuridine levels	Inverse variance weighted	31	0.980739	0.855937	1.12374	0.981 (0.856-1.124)	0.779421
458.9	circulatory system	Hypotension NOS	2'-deoxyuridine levels	Inverse variance weighted	31	0.928497	0.854879	1.00845	0.928 (0.855-1.008)	0.078364
459	circulatory system	Other disorders of circulatory system	2'-deoxyuridine levels	Inverse variance weighted	31	1.02686	0.983088	1.07259	1.027 (0.983-1.073)	0.233008
459.9	circulatory system	Circulatory disease NEC	2'-deoxyuridine levels	Inverse variance weighted	31	1.03241	0.988381	1.07839	1.032 (0.988-1.078)	0.151469
793.2	circulatory system	Nonspecific abnormal findings on radiological and other examination of other intrathoracic organs (echocardiogram, etc)	2'-deoxyuridine levels	Inverse variance weighted	31	1.19923	0.976896	1.47217	1.199 (0.977-1.472)	0.082463
747	congenital anomalies	Cardiac and circulatory congenital anomalies	2'-deoxyuridine levels	Inverse variance weighted	31	0.942119	0.858103	1.03436	0.942 (0.858-1.034)	0.210893
747.1	congenital anomalies	Cardiac congenital anomalies	2'-deoxyuridine levels	Inverse variance weighted	31	0.935347	0.849664	1.02967	0.935 (0.85-1.03)	0.172726
747.11	congenital anomalies	Cardiac shunt or heart septal defect	2'-deoxyuridine levels	Inverse variance weighted	31	1.13867	0.926813	1.39896	1.139 (0.927-1.399)	0.216311
747.13	congenital anomalies	Congenital anomalies of great vessels	2'-deoxyuridine levels	Inverse variance weighted	31	0.883049	0.786215	0.991808	0.883 (0.786-0.992)	0.0358344
750	congenital anomalies	Digestive congenital anomalies	2'-deoxyuridine levels	Inverse variance weighted	31	1.00233	0.833154	1.20586	1.002 (0.833-1.206)	0.980298
751	congenital anomalies	Genitourinary congenital anomalies	2'-deoxyuridine levels	Inverse variance weighted	31	1.1606	1.0268	1.31185	1.161 (1.027-1.312)	0.0171676
751.1	congenital anomalies	Congenital anomalies of genital organs	2'-deoxyuridine levels	Inverse variance weighted	31	1.08959	0.907985	1.30753	1.09 (0.908-1.308)	0.356334
751.2	congenital anomalies	Congenital anomalies of urinary system	2'-deoxyuridine levels	Inverse variance weighted	31	1.21181	1.00849	1.45613	1.212 (1.008-1.456)	0.040338
756	congenital anomalies	Other congenital musculoskeletal anomalies	2'-deoxyuridine levels	Inverse variance weighted	31	0.96344	0.787705	1.17838	0.963 (0.788-1.178)	0.716991
681	dermatologic	Superficial cellulitis and abscess	2'-deoxyuridine levels	Inverse variance weighted	31	0.946771	0.89373	1.00296	0.947 (0.894-1.003)	0.0629507
681.1	dermatologic	Cellulitis and abscess of fingers or toes	2'-deoxyuridine levels	Inverse variance weighted	31	1.03481	0.842897	1.27043	1.035 (0.843-1.27)	0.743689
681.2	dermatologic	Cellulitis and abscess of face or neck	2'-deoxyuridine levels	Inverse variance weighted	31	0.888868	0.717133	1.10173	0.889 (0.717-1.102)	0.282143
681.3	dermatologic	Cellulitis and abscess of arm or hand	2'-deoxyuridine levels	Inverse variance weighted	31	0.939644	0.879366	1.00405	0.94 (0.879-1.004)	0.0657101
681.5	dermatologic	Cellulitis and abscess of leg, except foot	2'-deoxyuridine levels	Inverse variance weighted	31	0.944904	0.884338	1.00962	0.945 (0.884-1.01)	0.0935836
681.6	dermatologic	Cellulitis and abscess of foot, toe	2'-deoxyuridine levels	Inverse variance weighted	31	0.940409	0.879916	1.00506	0.94 (0.88-1.005)	0.0701134
681.7	dermatologic	Cellulitis and abscess of trunk	2'-deoxyuridine levels	Inverse variance weighted	31	0.926956	0.740721	1.16002	0.927 (0.741-1.16)	0.507432
686	dermatologic	Other local infections of skin and subcutaneous tissue	2'-deoxyuridine levels	Inverse variance weighted	31	1.00972	0.93493	1.09049	1.01 (0.935-1.09)	0.805423
686.1	dermatologic	Carbuncle and furuncle	2'-deoxyuridine levels	Inverse variance weighted	31	1.03666	0.929853	1.15573	1.037 (0.93-1.156)	0.516344
686.3	dermatologic	Pilonidal cyst	2'-deoxyuridine levels	Inverse variance weighted	31	1.23679	0.981106	1.55912	1.237 (0.981-1.559)	0.0720868
687	dermatologic	Symptoms affecting skin	2'-deoxyuridine levels	Inverse variance weighted	31	1.03279	0.967015	1.10304	1.033 (0.967-1.103)	0.336571
687.1	dermatologic	Rash and other nonspecific skin eruption	2'-deoxyuridine levels	Inverse variance weighted	31	1.08385	0.974915	1.20495	1.084 (0.975-1.205)	0.136253
687.4	dermatologic	Disturbance of skin sensation	2'-deoxyuridine levels	Inverse variance weighted	31	1.01711	0.92866	1.11399	1.017 (0.929-1.114)	0.714682
689	dermatologic	Disorder of skin and subcutaneous tissue NOS	2'-deoxyuridine levels	Inverse variance weighted	31	0.970166	0.909149	1.03528	0.97 (0.909-1.035)	0.360787
694	dermatologic	Dyschromia and Vitiligo	2'-deoxyuridine levels	Inverse variance weighted	31	1.0418	0.890859	1.21831	1.042 (0.891-1.218)	0.608117
694.2	dermatologic	Other dyschromia	2'-deoxyuridine levels	Inverse variance weighted	31	1.00859	0.846628	1.20153	1.009 (0.847-1.202)	0.923712
695	dermatologic	Erythematous conditions	2'-deoxyuridine levels	Inverse variance weighted	31	0.912341	0.8238	1.0104	0.912 (0.824-1.01)	0.0781721
695.7	dermatologic	Prurigo and Lichen	2'-deoxyuridine levels	Inverse variance weighted	31	0.99562	0.823137	1.20425	0.996 (0.823-1.204)	0.96393
696	dermatologic	Psoriasis and related disorders	2'-deoxyuridine levels	Inverse variance weighted	31	1.07853	0.951919	1.22198	1.079 (0.952-1.222)	0.235399
696.4	dermatologic	Psoriasis	2'-deoxyuridine levels	Inverse variance weighted	31	1.06781	0.945326	1.20617	1.068 (0.945-1.206)	0.291191
696.41	dermatologic	Psoriasis vulgaris	2'-deoxyuridine levels	Inverse variance weighted	31	1.04532	0.904298	1.20834	1.045 (0.904-1.208)	0.548861
696.42	dermatologic	Psoriatic arthropathy	2'-deoxyuridine levels	Inverse variance weighted	31	1.03626	0.862135	1.24555	1.036 (0.862-1.246)	0.70433
697	dermatologic	Sarcoidosis	2'-deoxyuridine levels	Inverse variance weighted	31	0.866232	0.688063	1.09054	0.866 (0.688-1.091)	0.221594
698	dermatologic	Pruritus and related conditions	2'-deoxyuridine levels	Inverse variance weighted	31	1.27911	1.07399	1.52339	1.279 (1.074-1.523)	0.00577074
701	dermatologic	Other hypertrophic and atrophic conditions of skin	2'-deoxyuridine levels	Inverse variance weighted	31	1.02578	0.952187	1.10506	1.026 (0.952-1.105)	0.502791
701.2	dermatologic	Scar conditions and fibrosis of skin	2'-deoxyuridine levels	Inverse variance weighted	31	1.03302	0.929479	1.1481	1.033 (0.929-1.148)	0.546585
702	dermatologic	Degenerative skin conditions and other dermatoses	2'-deoxyuridine levels	Inverse variance weighted	31	1.05064	0.981034	1.12519	1.051 (0.981-1.125)	0.157797
702.1	dermatologic	Actinic keratosis	2'-deoxyuridine levels	Inverse variance weighted	31	1.04666	0.950276	1.15283	1.047 (0.95-1.153)	0.354816
702.2	dermatologic	Seborrheic keratosis	2'-deoxyuridine levels	Inverse variance weighted	31	1.04893	0.948264	1.16029	1.049 (0.948-1.16)	0.353395
703	dermatologic	Diseases of nail, NOS	2'-deoxyuridine levels	Inverse variance weighted	31	1.03681	0.882842	1.21763	1.037 (0.883-1.218)	0.659411
703.1	dermatologic	Ingrowing nail	2'-deoxyuridine levels	Inverse variance weighted	31	0.964184	0.799895	1.16222	0.964 (0.8-1.162)	0.701948
704	dermatologic	Diseases of hair and hair follicles	2'-deoxyuridine levels	Inverse variance weighted	31	1.03293	0.964862	1.10581	1.033 (0.965-1.106)	0.351553
705	dermatologic	Disorders of sweat glands	2'-deoxyuridine levels	Inverse variance weighted	31	0.914644	0.768976	1.08791	0.915 (0.769-1.088)	0.313429
705.8	dermatologic	Hyperhidrosis	2'-deoxyuridine levels	Inverse variance weighted	31	0.891166	0.728614	1.08998	0.891 (0.729-1.09)	0.262107
706	dermatologic	Diseases of sebaceous glands	2'-deoxyuridine levels	Inverse variance weighted	31	1.05185	0.991313	1.11609	1.052 (0.991-1.116)	0.09462
706.2	dermatologic	Sebaceous cyst	2'-deoxyuridine levels	Inverse variance weighted	31	1.04824	0.987175	1.11308	1.048 (0.987-1.113)	0.123934
707	dermatologic	Chronic ulcer of skin	2'-deoxyuridine levels	Inverse variance weighted	31	0.924144	0.820112	1.04137	0.924 (0.82-1.041)	0.195435
707.1	dermatologic	Decubitus ulcer	2'-deoxyuridine levels	Inverse variance weighted	31	0.866357	0.736991	1.01843	0.866 (0.737-1.018)	0.0820956
709	dermatologic	Diffuse diseases of connective tissue	2'-deoxyuridine levels	Inverse variance weighted	31	0.950668	0.864181	1.04581	0.951 (0.864-1.046)	0.298545
709.2	dermatologic	Sicca syndrome	2'-deoxyuridine levels	Inverse variance weighted	31	1.02024	0.816165	1.27535	1.02 (0.816-1.275)	0.860292
709.7	dermatologic	Unspecified diffuse connective tissue disease	2'-deoxyuridine levels	Inverse variance weighted	31	0.945068	0.859991	1.03856	0.945 (0.86-1.039)	0.240448
939	dermatologic	Atopic or contact dermatitis due to other or unspecified	2'-deoxyuridine levels	Inverse variance weighted	31	0.941758	0.825319	1.07463	0.942 (0.825-1.075)	0.372846
520	digestive	Disorders of tooth development	2'-deoxyuridine levels	Inverse variance weighted	31	0.936375	0.847411	1.03468	0.936 (0.847-1.035)	0.196818
520.2	digestive	Disturbances in tooth eruption	2'-deoxyuridine levels	Inverse variance weighted	31	0.936085	0.846419	1.03525	0.936 (0.846-1.035)	0.198559
521	digestive	Diseases of hard tissues of teeth	2'-deoxyuridine levels	Inverse variance weighted	31	0.902421	0.825843	0.9861	0.902 (0.826-0.986)	0.023245
521.1	digestive	Dental caries	2'-deoxyuridine levels	Inverse variance weighted	31	0.89888	0.820703	0.984504	0.899 (0.821-0.985)	0.0216527
522	digestive	Diseases of pulp and periapical tissues	2'-deoxyuridine levels	Inverse variance weighted	31	1.0303	0.901523	1.17746	1.03 (0.902-1.177)	0.661292
522.5	digestive	Periapical abscess	2'-deoxyuridine levels	Inverse variance weighted	31	1.02372	0.887354	1.18103	1.024 (0.887-1.181)	0.747925
523	digestive	Gingival and periodontal diseases	2'-deoxyuridine levels	Inverse variance weighted	31	0.986804	0.8689	1.12071	0.987 (0.869-1.121)	0.83787
523.3	digestive	Periodontitis (acute or chronic)	2'-deoxyuridine levels	Inverse variance weighted	31	0.960868	0.829611	1.11289	0.961 (0.83-1.113)	0.594261
523.31	digestive	Acute periodontitis	2'-deoxyuridine levels	Inverse variance weighted	31	0.959798	0.793587	1.16082	0.96 (0.794-1.161)	0.672344
523.32	digestive	Chronic periodontitis	2'-deoxyuridine levels	Inverse variance weighted	31	0.935639	0.761242	1.14999	0.936 (0.761-1.15)	0.527318
525	digestive	Other diseases of the teeth and supporting structures	2'-deoxyuridine levels	Inverse variance weighted	31	1.11016	1.00508	1.22624	1.11 (1.005-1.226)	0.0394159
526	digestive	Diseases of the jaws	2'-deoxyuridine levels	Inverse variance weighted	31	1.31575	1.1018	1.57125	1.316 (1.102-1.571)	0.00243953
527	digestive	Diseases of the salivary glands	2'-deoxyuridine levels	Inverse variance weighted	31	0.957119	0.796341	1.15036	0.957 (0.796-1.15)	0.640423
528	digestive	Diseases of the oral soft tissues, excluding lesions specific for gingiva and tongue	2'-deoxyuridine levels	Inverse variance weighted	31	0.979738	0.8939	1.07382	0.98 (0.894-1.074)	0.66169
528.5	digestive	Diseases of lips	2'-deoxyuridine levels	Inverse variance weighted	31	1.21603	0.982472	1.5051	1.216 (0.982-1.505)	0.072259
529	digestive	Diseases and other conditions of the tongue	2'-deoxyuridine levels	Inverse variance weighted	31	0.989992	0.849796	1.15332	0.99 (0.85-1.153)	0.89727
530	digestive	Diseases of esophagus	2'-deoxyuridine levels	Inverse variance weighted	31	1.01977	0.987386	1.05321	1.02 (0.987-1.053)	0.234465
530.1	digestive	Esophagitis, GERD and related diseases	2'-deoxyuridine levels	Inverse variance weighted	31	1.02374	0.988947	1.05976	1.024 (0.989-1.06)	0.183529
530.11	digestive	GERD	2'-deoxyuridine levels	Inverse variance weighted	31	1.00321	0.956101	1.05263	1.003 (0.956-1.053)	0.896237
530.12	digestive	Ulcer of esophagus	2'-deoxyuridine levels	Inverse variance weighted	31	1.05704	0.986565	1.13254	1.057 (0.987-1.133)	0.115081
530.14	digestive	Reflux esophagitis	2'-deoxyuridine levels	Inverse variance weighted	31	1.05341	1.00092	1.10865	1.053 (1.001-1.109)	0.0459944
530.2	digestive	Esophageal bleeding (varices or hemorrhage)	2'-deoxyuridine levels	Inverse variance weighted	31	1.20077	1.04465	1.38022	1.201 (1.045-1.38)	0.0100324
530.3	digestive	Stricture and stenosis of esophagus	2'-deoxyuridine levels	Inverse variance weighted	31	0.927055	0.8278	1.03821	0.927 (0.828-1.038)	0.189875
530.5	digestive	Disorders of esophageal motility	2'-deoxyuridine levels	Inverse variance weighted	31	1.082	0.891227	1.31361	1.082 (0.891-1.314)	0.425821
530.9	digestive	Heartburn	2'-deoxyuridine levels	Inverse variance weighted	31	0.931392	0.822533	1.05466	0.931 (0.823-1.055)	0.262372
531	digestive	Peptic ulcer (excl. esophageal)	2'-deoxyuridine levels	Inverse variance weighted	31	1.04002	0.981602	1.10192	1.04 (0.982-1.102)	0.183381
531.1	digestive	Hemorrhage from gastrointestinal ulcer	2'-deoxyuridine levels	Inverse variance weighted	31	1.18057	0.969391	1.43776	1.181 (0.969-1.438)	0.0987703
531.2	digestive	Gastric ulcer	2'-deoxyuridine levels	Inverse variance weighted	31	1.04074	0.963506	1.12417	1.041 (0.964-1.124)	0.310086
531.3	digestive	Duodenal ulcer	2'-deoxyuridine levels	Inverse variance weighted	31	1.02592	0.937127	1.12314	1.026 (0.937-1.123)	0.579501
532	digestive	Dysphagia	2'-deoxyuridine levels	Inverse variance weighted	31	0.98334	0.924338	1.04611	0.983 (0.924-1.046)	0.594608
535	digestive	Gastritis and duodenitis	2'-deoxyuridine levels	Inverse variance weighted	31	0.991617	0.953114	1.03168	0.992 (0.953-1.032)	0.676954
535.1	digestive	Acute gastritis	2'-deoxyuridine levels	Inverse variance weighted	31	0.927724	0.78471	1.0968	0.928 (0.785-1.097)	0.379792
535.6	digestive	Duodenitis	2'-deoxyuridine levels	Inverse variance weighted	31	0.992118	0.928691	1.05988	0.992 (0.929-1.06)	0.814401
535.8	digestive	Other specified gastritis	2'-deoxyuridine levels	Inverse variance weighted	31	1.04955	0.993186	1.10911	1.05 (0.993-1.109)	0.0859429
537	digestive	Other disorders of stomach and duodenum	2'-deoxyuridine levels	Inverse variance weighted	31	1.01114	0.916824	1.11516	1.011 (0.917-1.115)	0.824465
540	digestive	Appendiceal conditions	2'-deoxyuridine levels	Inverse variance weighted	31	1.00337	0.915638	1.0995	1.003 (0.916-1.1)	0.942583
540.1	digestive	Appendicitis	2'-deoxyuridine levels	Inverse variance weighted	31	0.985383	0.892712	1.08767	0.985 (0.893-1.088)	0.770117
540.11	digestive	Acute appendicitis	2'-deoxyuridine levels	Inverse variance weighted	31	1.02547	0.919083	1.14418	1.025 (0.919-1.144)	0.652629
550	digestive	Abdominal hernia	2'-deoxyuridine levels	Inverse variance weighted	31	1.0065	0.979818	1.03392	1.007 (0.98-1.034)	0.636303
550.1	digestive	Inguinal hernia	2'-deoxyuridine levels	Inverse variance weighted	31	1.04019	0.979862	1.10423	1.04 (0.98-1.104)	0.196153
550.2	digestive	Diaphragmatic hernia	2'-deoxyuridine levels	Inverse variance weighted	31	1.01102	0.97341	1.05009	1.011 (0.973-1.05)	0.570848
550.3	digestive	Femoral hernia	2'-deoxyuridine levels	Inverse variance weighted	31	0.970252	0.773792	1.21659	0.97 (0.774-1.217)	0.793619
550.4	digestive	Umbilical hernia	2'-deoxyuridine levels	Inverse variance weighted	31	0.931498	0.858234	1.01102	0.931 (0.858-1.011)	0.0895342
550.5	digestive	Ventral hernia	2'-deoxyuridine levels	Inverse variance weighted	31	0.974948	0.896606	1.06014	0.975 (0.897-1.06)	0.552763
555	digestive	Inflammatory bowel disease and other gastroenteritis and colitis	2'-deoxyuridine levels	Inverse variance weighted	31	1.09205	1.00161	1.19065	1.092 (1.002-1.191)	0.0458769
555.1	digestive	Regional enteritis	2'-deoxyuridine levels	Inverse variance weighted	31	1.03962	0.923503	1.17034	1.04 (0.924-1.17)	0.52021
555.2	digestive	Ulcerative colitis	2'-deoxyuridine levels	Inverse variance weighted	31	1.06744	0.969884	1.1748	1.067 (0.97-1.175)	0.181996
555.21	digestive	Ulcerative colitis (chronic)	2'-deoxyuridine levels	Inverse variance weighted	31	1.03594	0.820206	1.30841	1.036 (0.82-1.308)	0.766952
556	digestive	Ulceration of the lower GI tract	2'-deoxyuridine levels	Inverse variance weighted	31	1.01903	0.874835	1.187	1.019 (0.875-1.187)	0.80863
556.1	digestive	Ulceration of intestine	2'-deoxyuridine levels	Inverse variance weighted	31	1.08973	0.887984	1.33731	1.09 (0.888-1.337)	0.410703
557	digestive	Intestinal malabsorption (non-celiac)	2'-deoxyuridine levels	Inverse variance weighted	31	1.1376	0.99773	1.29707	1.138 (0.998-1.297)	0.0540985
557.1	digestive	Celiac disease	2'-deoxyuridine levels	Inverse variance weighted	31	1.19511	1.05837	1.34952	1.195 (1.058-1.35)	0.0040386
558	digestive	Noninfectious gastroenteritis	2'-deoxyuridine levels	Inverse variance weighted	31	1.02459	0.983997	1.06686	1.025 (0.984-1.067)	0.238848
559	digestive	Ileostomy status	2'-deoxyuridine levels	Inverse variance weighted	31	1.03151	0.913046	1.16534	1.032 (0.913-1.165)	0.618172
560	digestive	Intestinal obstruction without mention of hernia	2'-deoxyuridine levels	Inverse variance weighted	31	1.0082	0.933029	1.08943	1.008 (0.933-1.089)	0.836287
560.1	digestive	Paralytic ileus	2'-deoxyuridine levels	Inverse variance weighted	31	0.852119	0.673938	1.07741	0.852 (0.674-1.077)	0.181205
560.3	digestive	Peritoneal or intestinal adhesions	2'-deoxyuridine levels	Inverse variance weighted	31	1.0706	0.903241	1.26897	1.071 (0.903-1.269)	0.431525
560.4	digestive	Other intestinal obstruction	2'-deoxyuridine levels	Inverse variance weighted	31	1.02389	0.940217	1.11501	1.024 (0.94-1.115)	0.587274
561	digestive	Symptoms involving digestive system	2'-deoxyuridine levels	Inverse variance weighted	31	0.991958	0.953544	1.03192	0.992 (0.954-1.032)	0.688646
561.2	digestive	Flatulence	2'-deoxyuridine levels	Inverse variance weighted	31	1.01856	0.903415	1.14838	1.019 (0.903-1.148)	0.76381
562	digestive	Diverticulosis and diverticulitis	2'-deoxyuridine levels	Inverse variance weighted	31	1.03887	0.999015	1.08032	1.039 (0.999-1.08)	0.0560522
562.1	digestive	Diverticulosis	2'-deoxyuridine levels	Inverse variance weighted	31	1.03858	0.998616	1.08014	1.039 (0.999-1.08)	0.0586507
563	digestive	Constipation	2'-deoxyuridine levels	Inverse variance weighted	31	0.997248	0.949603	1.04728	0.997 (0.95-1.047)	0.912136
564	digestive	Functional digestive disorders	2'-deoxyuridine levels	Inverse variance weighted	31	1.04299	1.0076	1.07963	1.043 (1.008-1.08)	0.0168503
564.1	digestive	Irritable Bowel Syndrome	2'-deoxyuridine levels	Inverse variance weighted	31	0.966771	0.901097	1.03723	0.967 (0.901-1.037)	0.346437
564.8	digestive	Abnormal findings on exam of gastrointestinal tract or abdominal area	2'-deoxyuridine levels	Inverse variance weighted	31	1.08885	0.959508	1.23562	1.089 (0.96-1.236)	0.187059
564.9	digestive	Personal history of diseases of digestive system	2'-deoxyuridine levels	Inverse variance weighted	31	1.05838	1.0161	1.10241	1.058 (1.016-1.102)	0.00637457
565	digestive	Anal and rectal conditions	2'-deoxyuridine levels	Inverse variance weighted	31	1.05144	1.00974	1.09487	1.051 (1.01-1.095)	0.0151291
565.1	digestive	Anal and rectal polyp	2'-deoxyuridine levels	Inverse variance weighted	31	1.09549	1.02238	1.17383	1.095 (1.022-1.174)	0.00965217
567	digestive	Peritonitis and retroperitoneal infections	2'-deoxyuridine levels	Inverse variance weighted	31	1.01083	0.856891	1.19242	1.011 (0.857-1.192)	0.898333
568	digestive	Other disorders of peritoneum	2'-deoxyuridine levels	Inverse variance weighted	31	1.00886	0.925037	1.10028	1.009 (0.925-1.1)	0.842012
568.1	digestive	Peritoneal adhesions (postoperative) (postinfection)	2'-deoxyuridine levels	Inverse variance weighted	31	1.01527	0.929771	1.10863	1.015 (0.93-1.109)	0.735655
569	digestive	Other disorders of intestine	2'-deoxyuridine levels	Inverse variance weighted	31	1.01363	0.939033	1.09415	1.014 (0.939-1.094)	0.728513
571	digestive	Chronic liver disease and cirrhosis	2'-deoxyuridine levels	Inverse variance weighted	31	1.01489	0.92046	1.119	1.015 (0.92-1.119)	0.766797
571.5	digestive	Other chronic nonalcoholic liver disease	2'-deoxyuridine levels	Inverse variance weighted	31	1.00471	0.89073	1.13328	1.005 (0.891-1.133)	0.939035
571.8	digestive	Liver abscess and sequelae of chronic liver disease	2'-deoxyuridine levels	Inverse variance weighted	31	0.991894	0.824465	1.19332	0.992 (0.824-1.193)	0.93124
571.81	digestive	Portal hypertension	2'-deoxyuridine levels	Inverse variance weighted	31	1.07169	0.852833	1.3467	1.072 (0.853-1.347)	0.552469
572	digestive	Ascites (non malignant)	2'-deoxyuridine levels	Inverse variance weighted	31	0.94016	0.830009	1.06493	0.94 (0.83-1.065)	0.331779
573	digestive	Other disorders of liver	2'-deoxyuridine levels	Inverse variance weighted	31	1.00634	0.937019	1.08078	1.006 (0.937-1.081)	0.8623
573.5	digestive	Jaundice (not of newborn)	2'-deoxyuridine levels	Inverse variance weighted	31	0.916504	0.76484	1.09824	0.917 (0.765-1.098)	0.344827
573.7	digestive	Abnormal results of function study of liver	2'-deoxyuridine levels	Inverse variance weighted	31	1.02117	0.937351	1.11249	1.021 (0.937-1.112)	0.631637
574	digestive	Cholelithiasis and cholecystitis	2'-deoxyuridine levels	Inverse variance weighted	31	1.00263	0.953662	1.05411	1.003 (0.954-1.054)	0.918087
574.1	digestive	Cholelithiasis	2'-deoxyuridine levels	Inverse variance weighted	31	0.999711	0.945265	1.05729	1 (0.945-1.057)	0.991934
574.11	digestive	Cholelithiasis with acute cholecystitis	2'-deoxyuridine levels	Inverse variance weighted	31	0.969722	0.854186	1.10089	0.97 (0.854-1.101)	0.634769
574.12	digestive	Cholelithiasis with other cholecystitis	2'-deoxyuridine levels	Inverse variance weighted	31	0.953676	0.891248	1.02048	0.954 (0.891-1.02)	0.169707
574.2	digestive	Calculus of bile duct	2'-deoxyuridine levels	Inverse variance weighted	31	1.09978	0.999059	1.21065	1.1 (0.999-1.211)	0.0522839
574.3	digestive	Cholecystitis without cholelithiasis	2'-deoxyuridine levels	Inverse variance weighted	31	1.01033	0.918685	1.11113	1.01 (0.919-1.111)	0.832172
575	digestive	Other biliary tract disease	2'-deoxyuridine levels	Inverse variance weighted	31	1.09767	1.01377	1.18851	1.098 (1.014-1.189)	0.0216113
575.2	digestive	Obstruction of bile duct	2'-deoxyuridine levels	Inverse variance weighted	31	0.946798	0.793488	1.12973	0.947 (0.793-1.13)	0.544122
575.7	digestive	Other disorders of gallbladder	2'-deoxyuridine levels	Inverse variance weighted	31	1.11986	0.973768	1.28786	1.12 (0.974-1.288)	0.112451
575.8	digestive	Other disorders of biliary tract	2'-deoxyuridine levels	Inverse variance weighted	31	1.06497	0.914874	1.23968	1.065 (0.915-1.24)	0.416735
577	digestive	Diseases of pancreas	2'-deoxyuridine levels	Inverse variance weighted	31	1.00482	0.913964	1.10471	1.005 (0.914-1.105)	0.920786
577.1	digestive	Acute pancreatitis	2'-deoxyuridine levels	Inverse variance weighted	31	1.01574	0.909196	1.13477	1.016 (0.909-1.135)	0.782358
577.2	digestive	Chronic pancreatitis	2'-deoxyuridine levels	Inverse variance weighted	31	1.12902	0.909041	1.40223	1.129 (0.909-1.402)	0.272424
578	digestive	Gastrointestinal hemorrhage	2'-deoxyuridine levels	Inverse variance weighted	31	1.04615	1.01081	1.08272	1.046 (1.011-1.083)	0.0100748
578.1	digestive	Hematemesis	2'-deoxyuridine levels	Inverse variance weighted	31	1.11686	0.999457	1.24806	1.117 (0.999-1.248)	0.0511273
578.2	digestive	Blood in stool	2'-deoxyuridine levels	Inverse variance weighted	31	1.07951	0.974463	1.19588	1.08 (0.974-1.196)	0.142992
578.8	digestive	Hemorrhage of rectum and anus	2'-deoxyuridine levels	Inverse variance weighted	31	1.04393	1.00007	1.08971	1.044 (1-1.09)	0.0496381
578.9	digestive	Hemorrhage of gastrointestinal tract	2'-deoxyuridine levels	Inverse variance weighted	31	1.04466	0.975846	1.11833	1.045 (0.976-1.118)	0.208857
579	digestive	Other symptoms involving abdomen and pelvis	2'-deoxyuridine levels	Inverse variance weighted	31	0.991314	0.909096	1.08097	0.991 (0.909-1.081)	0.84345
579.8	digestive	Nonspecific abnormal findings in stool contents	2'-deoxyuridine levels	Inverse variance weighted	31	0.962347	0.853401	1.0852	0.962 (0.853-1.085)	0.531244
652	digestive	Malposition and malpresentation of fetus or obstruction	2'-deoxyuridine levels	Inverse variance weighted	31	0.954627	0.837955	1.08754	0.955 (0.838-1.088)	0.485062
240	endocrine/metabolic	Simple and unspecified goiter	2'-deoxyuridine levels	Inverse variance weighted	31	1.09498	0.870388	1.37753	1.095 (0.87-1.378)	0.438493
241	endocrine/metabolic	Nontoxic nodular goiter	2'-deoxyuridine levels	Inverse variance weighted	31	1.03051	0.875493	1.21298	1.031 (0.875-1.213)	0.717832
241.2	endocrine/metabolic	Nontoxic multinodular goiter	2'-deoxyuridine levels	Inverse variance weighted	31	1.11405	0.918374	1.35141	1.114 (0.918-1.351)	0.273114
242	endocrine/metabolic	Thyrotoxicosis with or without goiter	2'-deoxyuridine levels	Inverse variance weighted	31	0.916843	0.816307	1.02976	0.917 (0.816-1.03)	0.142887
244	endocrine/metabolic	Hypothyroidism	2'-deoxyuridine levels	Inverse variance weighted	31	1.03916	0.99197	1.08859	1.039 (0.992-1.089)	0.105244
244.1	endocrine/metabolic	Secondary hypothyroidism	2'-deoxyuridine levels	Inverse variance weighted	31	0.935353	0.790878	1.10622	0.935 (0.791-1.106)	0.434968
244.4	endocrine/metabolic	Hypothyroidism NOS	2'-deoxyuridine levels	Inverse variance weighted	31	1.04118	0.987742	1.09751	1.041 (0.988-1.098)	0.133303
250	endocrine/metabolic	Diabetes mellitus	2'-deoxyuridine levels	Inverse variance weighted	31	1.01398	0.968603	1.06148	1.014 (0.969-1.061)	0.552268
250.1	endocrine/metabolic	Type 1 diabetes	2'-deoxyuridine levels	Inverse variance weighted	31	1.09049	0.963511	1.23421	1.09 (0.964-1.234)	0.170215
250.2	endocrine/metabolic	Type 2 diabetes	2'-deoxyuridine levels	Inverse variance weighted	31	0.998139	0.953683	1.04467	0.998 (0.954-1.045)	0.936141
250.23	endocrine/metabolic	Type 2 diabetes with ophthalmic manifestations	2'-deoxyuridine levels	Inverse variance weighted	31	0.949839	0.80652	1.11863	0.95 (0.807-1.119)	0.537445
250.24	endocrine/metabolic	Type 2 diabetes with neurological manifestations	2'-deoxyuridine levels	Inverse variance weighted	31	0.935695	0.762504	1.14822	0.936 (0.763-1.148)	0.524473
250.4	endocrine/metabolic	Abnormal glucose	2'-deoxyuridine levels	Inverse variance weighted	31	0.949629	0.787742	1.14478	0.95 (0.788-1.145)	0.587815
250.7	endocrine/metabolic	Diabetic retinopathy	2'-deoxyuridine levels	Inverse variance weighted	31	1.01521	0.870903	1.18344	1.015 (0.871-1.183)	0.846943
251	endocrine/metabolic	Other disorders of pancreatic internal secretion	2'-deoxyuridine levels	Inverse variance weighted	31	0.879992	0.742463	1.04299	0.88 (0.742-1.043)	0.140352
251.1	endocrine/metabolic	Hypoglycemia	2'-deoxyuridine levels	Inverse variance weighted	31	0.874607	0.736029	1.03928	0.875 (0.736-1.039)	0.127937
252	endocrine/metabolic	Disorders of parathyroid gland	2'-deoxyuridine levels	Inverse variance weighted	31	1.03083	0.850519	1.24937	1.031 (0.851-1.249)	0.756909
252.1	endocrine/metabolic	Hyperparathyroidism	2'-deoxyuridine levels	Inverse variance weighted	31	1.09667	0.897914	1.33942	1.097 (0.898-1.339)	0.365727
253	endocrine/metabolic	Disorders of the pituitary gland and its hypothalamic control	2'-deoxyuridine levels	Inverse variance weighted	31	0.925956	0.769183	1.11468	0.926 (0.769-1.115)	0.416313
255	endocrine/metabolic	Disorders of adrenal glands	2'-deoxyuridine levels	Inverse variance weighted	31	1.08784	0.890844	1.3284	1.088 (0.891-1.328)	0.408791
260	endocrine/metabolic	Protein-calorie malnutrition	2'-deoxyuridine levels	Inverse variance weighted	31	1.24604	1.07133	1.44923	1.246 (1.071-1.449)	0.00431826
260.6	endocrine/metabolic	Anorexia	2'-deoxyuridine levels	Inverse variance weighted	31	1.35797	1.14667	1.6082	1.358 (1.147-1.608)	0.000390924
261	endocrine/metabolic	Vitamin deficiency	2'-deoxyuridine levels	Inverse variance weighted	31	0.851605	0.739331	0.980929	0.852 (0.739-0.981)	0.0259511
261.2	endocrine/metabolic	Vitamin B-complex deficiencies	2'-deoxyuridine levels	Inverse variance weighted	31	0.899588	0.752196	1.07586	0.9 (0.752-1.076)	0.246429
272	endocrine/metabolic	Disorders of lipoid metabolism	2'-deoxyuridine levels	Inverse variance weighted	31	0.989186	0.958191	1.02118	0.989 (0.958-1.021)	0.50323
272.1	endocrine/metabolic	Hyperlipidemia	2'-deoxyuridine levels	Inverse variance weighted	31	0.988665	0.956844	1.02154	0.989 (0.957-1.022)	0.494614
272.11	endocrine/metabolic	Hypercholesterolemia	2'-deoxyuridine levels	Inverse variance weighted	31	0.990841	0.957322	1.02553	0.991 (0.957-1.026)	0.600264
274	endocrine/metabolic	Gout and other crystal arthropathies	2'-deoxyuridine levels	Inverse variance weighted	31	1.0742	0.991091	1.16429	1.074 (0.991-1.164)	0.0814739
274.1	endocrine/metabolic	Gout	2'-deoxyuridine levels	Inverse variance weighted	31	1.02413	0.936708	1.1197	1.024 (0.937-1.12)	0.6005
274.2	endocrine/metabolic	Crystal arthropathies	2'-deoxyuridine levels	Inverse variance weighted	31	1.47189	1.18775	1.82401	1.472 (1.188-1.824)	0.000411925
274.21	endocrine/metabolic	Chondrocalcinosis	2'-deoxyuridine levels	Inverse variance weighted	31	1.43872	1.13866	1.81783	1.439 (1.139-1.818)	0.00230239
275	endocrine/metabolic	Disorders of mineral metabolism	2'-deoxyuridine levels	Inverse variance weighted	31	1.06432	0.934735	1.21186	1.064 (0.935-1.212)	0.346682
275.5	endocrine/metabolic	Disorders of calcium or phosphorus metabolism	2'-deoxyuridine levels	Inverse variance weighted	31	0.976637	0.832815	1.1453	0.977 (0.833-1.145)	0.771157
276	endocrine/metabolic	Disorders of fluid, electrolyte, and acid-base balance	2'-deoxyuridine levels	Inverse variance weighted	31	0.970105	0.915604	1.02785	0.97 (0.916-1.028)	0.303541
276.1	endocrine/metabolic	Electrolyte imbalance	2'-deoxyuridine levels	Inverse variance weighted	31	1.01589	0.94053	1.09728	1.016 (0.941-1.097)	0.688555
276.12	endocrine/metabolic	Hyposmolality and or or hyponatremia	2'-deoxyuridine levels	Inverse variance weighted	31	1.02319	0.907993	1.153	1.023 (0.908-1.153)	0.706776
276.13	endocrine/metabolic	Hyperpotassemia	2'-deoxyuridine levels	Inverse variance weighted	31	1.06379	0.884165	1.2799	1.064 (0.884-1.28)	0.51227
276.14	endocrine/metabolic	Hypopotassemia	2'-deoxyuridine levels	Inverse variance weighted	31	0.996917	0.876168	1.13431	0.997 (0.876-1.134)	0.962618
276.4	endocrine/metabolic	Acid-base balance disorder	2'-deoxyuridine levels	Inverse variance weighted	31	0.876785	0.759585	1.01207	0.877 (0.76-1.012)	0.0724722
276.41	endocrine/metabolic	Acidosis	2'-deoxyuridine levels	Inverse variance weighted	31	0.911044	0.783105	1.05989	0.911 (0.783-1.06)	0.227553
276.5	endocrine/metabolic	Hypovolemia	2'-deoxyuridine levels	Inverse variance weighted	31	0.940804	0.857602	1.03208	0.941 (0.858-1.032)	0.196476
277	endocrine/metabolic	Other disorders of metabolism	2'-deoxyuridine levels	Inverse variance weighted	31	0.98386	0.8636	1.12087	0.984 (0.864-1.121)	0.806753
278	endocrine/metabolic	Overweight, obesity and other hyperalimentation	2'-deoxyuridine levels	Inverse variance weighted	31	0.992649	0.937502	1.05104	0.993 (0.938-1.051)	0.800269
278.1	endocrine/metabolic	Obesity	2'-deoxyuridine levels	Inverse variance weighted	31	0.996134	0.940846	1.05467	0.996 (0.941-1.055)	0.894214
580	genitourinary	Nephritis; nephrosis; renal sclerosis	2'-deoxyuridine levels	Inverse variance weighted	31	1.06993	0.925772	1.23653	1.07 (0.926-1.237)	0.359969
580.1	genitourinary	Glomerulonephritis	2'-deoxyuridine levels	Inverse variance weighted	31	1.06327	0.896567	1.26097	1.063 (0.897-1.261)	0.480733
580.14	genitourinary	Chronic glomerulonephritis, NOS	2'-deoxyuridine levels	Inverse variance weighted	31	1.14779	0.9692	1.3593	1.148 (0.969-1.359)	0.110167
585	genitourinary	Renal failure	2'-deoxyuridine levels	Inverse variance weighted	31	0.950327	0.895777	1.0082	0.95 (0.896-1.008)	0.091166
585.1	genitourinary	Acute renal failure	2'-deoxyuridine levels	Inverse variance weighted	31	0.97114	0.900129	1.04775	0.971 (0.9-1.048)	0.449695
585.2	genitourinary	Renal failure NOS	2'-deoxyuridine levels	Inverse variance weighted	31	1.07807	0.946318	1.22817	1.078 (0.946-1.228)	0.258335
585.3	genitourinary	Chronic renal failure [CKD]	2'-deoxyuridine levels	Inverse variance weighted	31	0.905726	0.803338	1.02116	0.906 (0.803-1.021)	0.105702
586	genitourinary	Other disorders of the kidney and ureters	2'-deoxyuridine levels	Inverse variance weighted	31	0.995652	0.904371	1.09615	0.996 (0.904-1.096)	0.929225
586.2	genitourinary	Cyst of kidney, acquired	2'-deoxyuridine levels	Inverse variance weighted	31	0.97689	0.848718	1.12442	0.977 (0.849-1.124)	0.744547
586.4	genitourinary	Stricture or obstruction of ureter	2'-deoxyuridine levels	Inverse variance weighted	31	0.996542	0.847736	1.17147	0.997 (0.848-1.171)	0.966513
590	genitourinary	Pyelonephritis	2'-deoxyuridine levels	Inverse variance weighted	31	0.952675	0.828861	1.09499	0.953 (0.829-1.095)	0.494905
591	genitourinary	Urinary tract infection	2'-deoxyuridine levels	Inverse variance weighted	31	1.01306	0.969385	1.0587	1.013 (0.969-1.059)	0.563872
592	genitourinary	Cystitis and urethritis	2'-deoxyuridine levels	Inverse variance weighted	31	0.956661	0.87153	1.05011	0.957 (0.872-1.05)	0.351461
592.1	genitourinary	Cystitis	2'-deoxyuridine levels	Inverse variance weighted	31	0.95429	0.870424	1.04624	0.954 (0.87-1.046)	0.318806
592.12	genitourinary	Chronic cystitis	2'-deoxyuridine levels	Inverse variance weighted	31	1.0191	0.864361	1.20154	1.019 (0.864-1.202)	0.821864
593	genitourinary	Hematuria	2'-deoxyuridine levels	Inverse variance weighted	31	1.00134	0.954896	1.05005	1.001 (0.955-1.05)	0.955772
594	genitourinary	Urinary calculus	2'-deoxyuridine levels	Inverse variance weighted	31	0.990421	0.931415	1.05317	0.99 (0.931-1.053)	0.758745
594.1	genitourinary	Calculus of kidney	2'-deoxyuridine levels	Inverse variance weighted	31	1.03225	0.929463	1.1464	1.032 (0.929-1.146)	0.553125
594.2	genitourinary	Calculus of lower urinary tract	2'-deoxyuridine levels	Inverse variance weighted	31	0.896005	0.750975	1.06905	0.896 (0.751-1.069)	0.222885
594.3	genitourinary	Calculus of ureter	2'-deoxyuridine levels	Inverse variance weighted	31	0.964026	0.859637	1.08109	0.964 (0.86-1.081)	0.530948
594.8	genitourinary	Renal colic	2'-deoxyuridine levels	Inverse variance weighted	31	0.964541	0.864937	1.07561	0.965 (0.865-1.076)	0.516196
595	genitourinary	Hydronephrosis	2'-deoxyuridine levels	Inverse variance weighted	31	0.963703	0.862481	1.07681	0.964 (0.862-1.077)	0.51375
596	genitourinary	Other disorders of bladder	2'-deoxyuridine levels	Inverse variance weighted	31	1.02891	0.978112	1.08234	1.029 (0.978-1.082)	0.269929
596.1	genitourinary	Bladder neck obstruction	2'-deoxyuridine levels	Inverse variance weighted	31	0.966717	0.851269	1.09782	0.967 (0.851-1.098)	0.601903
596.5	genitourinary	Functional disorders of bladder	2'-deoxyuridine levels	Inverse variance weighted	31	0.972812	0.862628	1.09707	0.973 (0.863-1.097)	0.653115
597	genitourinary	Other disorders of urethra and urinary tract	2'-deoxyuridine levels	Inverse variance weighted	31	0.974294	0.901708	1.05272	0.974 (0.902-1.053)	0.509714
597.1	genitourinary	Urethral stricture (not specified as infectious)	2'-deoxyuridine levels	Inverse variance weighted	31	0.978391	0.898221	1.06572	0.978 (0.898-1.066)	0.616482
598	genitourinary	Abnormal findings on examination of urine	2'-deoxyuridine levels	Inverse variance weighted	31	0.973719	0.889758	1.0656	0.974 (0.89-1.066)	0.56267
599	genitourinary	Other symptoms or disorders or the urinary system	2'-deoxyuridine levels	Inverse variance weighted	31	1.02131	0.989045	1.05463	1.021 (0.989-1.055)	0.197946
599.2	genitourinary	Retention of urine	2'-deoxyuridine levels	Inverse variance weighted	31	1.08458	1.02055	1.15263	1.085 (1.021-1.153)	0.00892135
599.3	genitourinary	Dysuria	2'-deoxyuridine levels	Inverse variance weighted	31	1.11507	0.962427	1.29193	1.115 (0.962-1.292)	0.147025
599.4	genitourinary	Urinary incontinence	2'-deoxyuridine levels	Inverse variance weighted	31	1.00628	0.951359	1.06437	1.006 (0.951-1.064)	0.826899
599.5	genitourinary	Frequency of urination and polyuria	2'-deoxyuridine levels	Inverse variance weighted	31	0.974877	0.882725	1.07665	0.975 (0.883-1.077)	0.615514
599.9	genitourinary	Other abnormality of urination	2'-deoxyuridine levels	Inverse variance weighted	31	1.08084	0.96186	1.21454	1.081 (0.962-1.215)	0.191388
608	genitourinary	Other disorders of male genital organs	2'-deoxyuridine levels	Inverse variance weighted	31	1.06467	0.956608	1.18494	1.065 (0.957-1.185)	0.251138
610	genitourinary	Benign mammary dysplasias	2'-deoxyuridine levels	Inverse variance weighted	31	1.049	0.963186	1.14247	1.049 (0.963-1.142)	0.271926
610.1	genitourinary	Cystic mastopathy	2'-deoxyuridine levels	Inverse variance weighted	31	1.01572	0.864371	1.19357	1.016 (0.864-1.194)	0.849717
610.4	genitourinary	Benign neoplasm of breast	2'-deoxyuridine levels	Inverse variance weighted	31	1.11973	0.98786	1.26921	1.12 (0.988-1.269)	0.076903
610.8	genitourinary	Other specified benign mammary dysplasias	2'-deoxyuridine levels	Inverse variance weighted	31	1.01051	0.839349	1.21656	1.011 (0.839-1.217)	0.912109
611	genitourinary	Abnormal findings on mammogram or breast exam	2'-deoxyuridine levels	Inverse variance weighted	31	1.01486	0.896882	1.14835	1.015 (0.897-1.148)	0.815039
611.3	genitourinary	Lump or mass in breast	2'-deoxyuridine levels	Inverse variance weighted	31	1.02685	0.905021	1.16508	1.027 (0.905-1.165)	0.680922
612	genitourinary	Breast conditions, congenital or relating to hormones	2'-deoxyuridine levels	Inverse variance weighted	31	1.11	0.946144	1.30223	1.11 (0.946-1.302)	0.20032
612.2	genitourinary	Hypertrophy of breast (Gynecomastia)	2'-deoxyuridine levels	Inverse variance weighted	31	1.15904	0.979434	1.37159	1.159 (0.979-1.372)	0.0857778
613	genitourinary	Other nonmalignant breast conditions	2'-deoxyuridine levels	Inverse variance weighted	31	1.06763	0.955658	1.19272	1.068 (0.956-1.193)	0.247008
613.1	genitourinary	Inflammatory disease of breast	2'-deoxyuridine levels	Inverse variance weighted	31	1.04398	0.869423	1.25359	1.044 (0.869-1.254)	0.644727
613.7	genitourinary	Other signs and symptoms in breast	2'-deoxyuridine levels	Inverse variance weighted	31	1.17885	0.979991	1.41806	1.179 (0.98-1.418)	0.0808843
614	genitourinary	Inflammatory diseases of female pelvic organs	2'-deoxyuridine levels	Inverse variance weighted	31	1.03519	0.97208	1.10239	1.035 (0.972-1.102)	0.28121
614.1	genitourinary	Pelvic peritoneal adhesions, female (postoperative) (postinfection)	2'-deoxyuridine levels	Inverse variance weighted	31	0.962142	0.867578	1.06701	0.962 (0.868-1.067)	0.46469
614.3	genitourinary	Pelvic inflammatory disease (PID)	2'-deoxyuridine levels	Inverse variance weighted	31	0.905546	0.771263	1.06321	0.906 (0.771-1.063)	0.225683
614.5	genitourinary	Inflammatory disease of cervix, vagina, and vulva	2'-deoxyuridine levels	Inverse variance weighted	31	1.11282	1.01446	1.22071	1.113 (1.014-1.221)	0.0235682
614.51	genitourinary	Cervicitis and endocervicitis	2'-deoxyuridine levels	Inverse variance weighted	31	1.13454	0.990166	1.29996	1.135 (0.99-1.3)	0.0691121
614.53	genitourinary	Cyst or abscess of Bartholin's gland	2'-deoxyuridine levels	Inverse variance weighted	31	1.20046	0.997065	1.44534	1.2 (0.997-1.445)	0.0537344
615	genitourinary	Endometriosis	2'-deoxyuridine levels	Inverse variance weighted	31	1.05827	0.968328	1.15656	1.058 (0.968-1.157)	0.211384
618	genitourinary	Genital prolapse	2'-deoxyuridine levels	Inverse variance weighted	31	0.988192	0.935291	1.04408	0.988 (0.935-1.044)	0.672169
618.1	genitourinary	Prolapse of vaginal walls	2'-deoxyuridine levels	Inverse variance weighted	31	0.98222	0.926178	1.04165	0.982 (0.926-1.042)	0.549496
618.2	genitourinary	Uterine or Uterovaginal prolapse	2'-deoxyuridine levels	Inverse variance weighted	31	0.99197	0.90945	1.08198	0.992 (0.909-1.082)	0.855625
618.5	genitourinary	Prolapse of vaginal vault after hysterectomy	2'-deoxyuridine levels	Inverse variance weighted	31	0.773782	0.622937	0.961154	0.774 (0.623-0.961)	0.0204431
618.6	genitourinary	Vaginal enterocele, congenital or acquired	2'-deoxyuridine levels	Inverse variance weighted	31	0.860704	0.711253	1.04156	0.861 (0.711-1.042)	0.123185
619	genitourinary	Noninflammatory female genital disorders	2'-deoxyuridine levels	Inverse variance weighted	31	0.99107	0.9413	1.04347	0.991 (0.941-1.043)	0.732926
619.1	genitourinary	Noninflammatory disorders of ovary, fallopian tube, and broad ligament	2'-deoxyuridine levels	Inverse variance weighted	31	0.874298	0.711009	1.07509	0.874 (0.711-1.075)	0.202812
619.2	genitourinary	Disorders of uterus, NEC	2'-deoxyuridine levels	Inverse variance weighted	31	0.998476	0.916674	1.08758	0.998 (0.917-1.088)	0.972096
619.3	genitourinary	Noninflammatory disorders of cervix	2'-deoxyuridine levels	Inverse variance weighted	31	1.02483	0.929692	1.1297	1.025 (0.93-1.13)	0.621756
619.4	genitourinary	Noninflammatory disorders of vagina	2'-deoxyuridine levels	Inverse variance weighted	31	0.887752	0.788862	0.999038	0.888 (0.789-0.999)	0.048157
619.5	genitourinary	Noninflammatory disorders of vulva and perineum	2'-deoxyuridine levels	Inverse variance weighted	31	1.15236	0.9896	1.34188	1.152 (0.99-1.342)	0.0679357
621	genitourinary	Endometrial hyperplasia	2'-deoxyuridine levels	Inverse variance weighted	31	0.92962	0.803389	1.07569	0.93 (0.803-1.076)	0.327016
622	genitourinary	Polyp of female genital organs	2'-deoxyuridine levels	Inverse variance weighted	31	0.997713	0.943178	1.0554	0.998 (0.943-1.055)	0.936375
622.1	genitourinary	Polyp of corpus uteri	2'-deoxyuridine levels	Inverse variance weighted	31	0.997269	0.938127	1.06014	0.997 (0.938-1.06)	0.930136
622.2	genitourinary	Mucous polyp of cervix	2'-deoxyuridine levels	Inverse variance weighted	31	1.0185	0.935698	1.10864	1.019 (0.936-1.109)	0.671725
623	genitourinary	Hypertrophy of female genital organs	2'-deoxyuridine levels	Inverse variance weighted	31	1.13288	0.986962	1.30038	1.133 (0.987-1.3)	0.0761538
624	genitourinary	Symptoms involving female genital tract	2'-deoxyuridine levels	Inverse variance weighted	31	1.03835	0.973821	1.10716	1.038 (0.974-1.107)	0.250283
624.9	genitourinary	stress incontinence, female	2'-deoxyuridine levels	Inverse variance weighted	31	1.04827	0.980261	1.12099	1.048 (0.98-1.121)	0.168379
625	genitourinary	Pain and other symptoms associated with female genital organs	2'-deoxyuridine levels	Inverse variance weighted	31	0.999298	0.898795	1.11104	0.999 (0.899-1.111)	0.98964
625.1	genitourinary	Dyspareunia	2'-deoxyuridine levels	Inverse variance weighted	31	0.975185	0.845638	1.12458	0.975 (0.846-1.125)	0.729689
626	genitourinary	Disorders of menstruation and other abnormal bleeding from female genital tract	2'-deoxyuridine levels	Inverse variance weighted	31	1.0322	0.992623	1.07336	1.032 (0.993-1.073)	0.112106
626.1	genitourinary	Irregular menstrual cycle or bleeding	2'-deoxyuridine levels	Inverse variance weighted	31	1.03809	0.995458	1.08255	1.038 (0.995-1.083)	0.0805954
626.12	genitourinary	Excessive or frequent menstruation	2'-deoxyuridine levels	Inverse variance weighted	31	1.08116	1.02657	1.13866	1.081 (1.027-1.139)	0.00315951
626.13	genitourinary	Irregular menstrual cycle	2'-deoxyuridine levels	Inverse variance weighted	31	0.956369	0.855939	1.06858	0.956 (0.856-1.069)	0.430631
626.14	genitourinary	Irregular menstrual bleeding	2'-deoxyuridine levels	Inverse variance weighted	31	0.967474	0.89258	1.04865	0.967 (0.893-1.049)	0.421188
626.2	genitourinary	Dysmenorrhea	2'-deoxyuridine levels	Inverse variance weighted	31	1.0271	0.912957	1.15552	1.027 (0.913-1.156)	0.656389
626.8	genitourinary	Infertility, female	2'-deoxyuridine levels	Inverse variance weighted	31	1.00145	0.874088	1.14738	1.001 (0.874-1.147)	0.983302
627	genitourinary	Menopausal and postmenopausal disorders	2'-deoxyuridine levels	Inverse variance weighted	31	0.949694	0.90467	0.996958	0.95 (0.905-0.997)	0.0372568
627.1	genitourinary	Postmenopausal bleeding	2'-deoxyuridine levels	Inverse variance weighted	31	0.959179	0.909477	1.0116	0.959 (0.909-1.012)	0.12472
627.3	genitourinary	Postmenopausal atrophic vaginitis	2'-deoxyuridine levels	Inverse variance weighted	31	0.881657	0.760119	1.02263	0.882 (0.76-1.023)	0.0960484
628	genitourinary	Ovarian cyst	2'-deoxyuridine levels	Inverse variance weighted	31	1.09738	1.02002	1.1806	1.097 (1.02-1.181)	0.0127217
275.1	hematopoietic	Disorders of iron metabolism	2'-deoxyuridine levels	Inverse variance weighted	31	1.21414	0.978134	1.50709	1.214 (0.978-1.507)	0.0784895
280	hematopoietic	Iron deficiency anemias	2'-deoxyuridine levels	Inverse variance weighted	31	1.0022	0.940955	1.06743	1.002 (0.941-1.067)	0.945565
280.1	hematopoietic	Iron deficiency anemias, unspecified or not due to blood loss	2'-deoxyuridine levels	Inverse variance weighted	31	0.998339	0.937056	1.06363	0.998 (0.937-1.064)	0.958986
281	hematopoietic	Other deficiency anemia	2'-deoxyuridine levels	Inverse variance weighted	31	0.919386	0.767285	1.10164	0.919 (0.767-1.102)	0.362342
281.1	hematopoietic	Megaloblastic anemia	2'-deoxyuridine levels	Inverse variance weighted	31	0.94544	0.796444	1.12231	0.945 (0.796-1.122)	0.52138
281.11	hematopoietic	Pernicious anemia	2'-deoxyuridine levels	Inverse variance weighted	31	0.968543	0.798444	1.17488	0.969 (0.798-1.175)	0.745648
285	hematopoietic	Other anemias	2'-deoxyuridine levels	Inverse variance weighted	31	1.0167	0.963534	1.07279	1.017 (0.964-1.073)	0.545626
285.2	hematopoietic	Anemia of chronic disease	2'-deoxyuridine levels	Inverse variance weighted	31	0.968187	0.804772	1.16478	0.968 (0.805-1.165)	0.731767
286	hematopoietic	Coagulation defects	2'-deoxyuridine levels	Inverse variance weighted	31	0.980548	0.830996	1.15701	0.981 (0.831-1.157)	0.816032
287	hematopoietic	Purpura and other hemorrhagic conditions	2'-deoxyuridine levels	Inverse variance weighted	31	1.0905	0.954823	1.24546	1.091 (0.955-1.245)	0.201234
287.3	hematopoietic	Thrombocytopenia	2'-deoxyuridine levels	Inverse variance weighted	31	1.09719	0.956625	1.25841	1.097 (0.957-1.258)	0.184827
288	hematopoietic	Diseases of white blood cells	2'-deoxyuridine levels	Inverse variance weighted	31	0.992613	0.90631	1.08714	0.993 (0.906-1.087)	0.873072
288.1	hematopoietic	Decreased white blood cell count	2'-deoxyuridine levels	Inverse variance weighted	31	0.984138	0.894651	1.08258	0.984 (0.895-1.083)	0.74236
288.11	hematopoietic	Neutropenia	2'-deoxyuridine levels	Inverse variance weighted	31	0.984138	0.894651	1.08258	0.984 (0.895-1.083)	0.74236
289	hematopoietic	Other diseases of blood and blood-forming organs	2'-deoxyuridine levels	Inverse variance weighted	31	0.937952	0.863502	1.01882	0.938 (0.864-1.019)	0.128993
289.4	hematopoietic	Lymphadenitis	2'-deoxyuridine levels	Inverse variance weighted	31	0.991437	0.894332	1.09908	0.991 (0.894-1.099)	0.870101
289.5	hematopoietic	Diseases of spleen	2'-deoxyuridine levels	Inverse variance weighted	31	1.02155	0.822382	1.26895	1.022 (0.822-1.269)	0.847203
008	infectious diseases	Intestinal infection	2'-deoxyuridine levels	Inverse variance weighted	31	0.996937	0.946336	1.05024	0.997 (0.946-1.05)	0.908107
008.5	infectious diseases	Bacterial enteritis	2'-deoxyuridine levels	Inverse variance weighted	31	1.08068	0.984071	1.18677	1.081 (0.984-1.187)	0.104391
008.52	infectious diseases	Intestinal infection due to C. difficile	2'-deoxyuridine levels	Inverse variance weighted	31	0.966492	0.770924	1.21167	0.966 (0.771-1.212)	0.767632
008.6	infectious diseases	Viral Enteritis	2'-deoxyuridine levels	Inverse variance weighted	31	0.990539	0.81521	1.20358	0.991 (0.815-1.204)	0.923805
038	infectious diseases	Septicemia	2'-deoxyuridine levels	Inverse variance weighted	31	0.954774	0.87602	1.04061	0.955 (0.876-1.041)	0.292014
038.1	infectious diseases	Gram negative septicemia	2'-deoxyuridine levels	Inverse variance weighted	31	0.969068	0.817364	1.14893	0.969 (0.817-1.149)	0.717559
041	infectious diseases	Bacterial infection NOS	2'-deoxyuridine levels	Inverse variance weighted	31	1.02491	0.979903	1.07199	1.025 (0.98-1.072)	0.282821
041.1	infectious diseases	Staphylococcus infections	2'-deoxyuridine levels	Inverse variance weighted	31	1.00293	0.918604	1.095	1.003 (0.919-1.095)	0.947908
041.2	infectious diseases	Streptococcus infection	2'-deoxyuridine levels	Inverse variance weighted	31	1.10618	0.980501	1.24796	1.106 (0.981-1.248)	0.101011
041.4	infectious diseases	E. coli	2'-deoxyuridine levels	Inverse variance weighted	31	1.00858	0.918244	1.10781	1.009 (0.918-1.108)	0.858307
070	infectious diseases	Viral hepatitis	2'-deoxyuridine levels	Inverse variance weighted	31	0.958073	0.818116	1.12197	0.958 (0.818-1.122)	0.595002
078	infectious diseases	Viral warts & HPV	2'-deoxyuridine levels	Inverse variance weighted	31	1.05257	0.897719	1.23413	1.053 (0.898-1.234)	0.528009
079	infectious diseases	Viral infection	2'-deoxyuridine levels	Inverse variance weighted	31	0.968034	0.882467	1.0619	0.968 (0.882-1.062)	0.491408
080	infectious diseases	Postoperative infection	2'-deoxyuridine levels	Inverse variance weighted	31	1.06384	0.981567	1.15301	1.064 (0.982-1.153)	0.13182
081	infectious diseases	Infection or inflammation of internal prosthetic device; implant; and graft	2'-deoxyuridine levels	Inverse variance weighted	31	0.966326	0.866692	1.07741	0.966 (0.867-1.077)	0.537248
112	infectious diseases	Candidiasis	2'-deoxyuridine levels	Inverse variance weighted	31	1.04839	0.936907	1.17313	1.048 (0.937-1.173)	0.410057
994	infectious diseases	Sepsis and SIRS	2'-deoxyuridine levels	Inverse variance weighted	31	0.930959	0.837634	1.03468	0.931 (0.838-1.035)	0.184382
994.2	infectious diseases	Sepsis	2'-deoxyuridine levels	Inverse variance weighted	31	0.930959	0.837634	1.03468	0.931 (0.838-1.035)	0.184382
1000	injuries & poisonings	Burns	2'-deoxyuridine levels	Inverse variance weighted	31	0.859519	0.701433	1.05323	0.86 (0.701-1.053)	0.144331
1001	injuries & poisonings	Foreign body injury	2'-deoxyuridine levels	Inverse variance weighted	31	1.00539	0.855091	1.1821	1.005 (0.855-1.182)	0.948132
1008	injuries & poisonings	Crushing or internal injury to organs	2'-deoxyuridine levels	Inverse variance weighted	31	1.03168	0.852421	1.24865	1.032 (0.852-1.249)	0.748731
1009	injuries & poisonings	Injury, NOS	2'-deoxyuridine levels	Inverse variance weighted	31	1.02575	0.962878	1.09272	1.026 (0.963-1.093)	0.430816
1011	injuries & poisonings	Complications of surgical and medical procedures	2'-deoxyuridine levels	Inverse variance weighted	31	0.968988	0.920365	1.02018	0.969 (0.92-1.02)	0.230384
793	injuries & poisonings	Nonspecific abnormal findings on radiological and other examination of musculoskeletal system	2'-deoxyuridine levels	Inverse variance weighted	31	1.15909	0.96331	1.39466	1.159 (0.963-1.395)	0.117817
800	injuries & poisonings	Fracture of lower limb	2'-deoxyuridine levels	Inverse variance weighted	31	0.950468	0.896255	1.00796	0.95 (0.896-1.008)	0.0899989
800.1	injuries & poisonings	Fracture of neck of femur	2'-deoxyuridine levels	Inverse variance weighted	31	1.01594	0.9049	1.14061	1.016 (0.905-1.141)	0.788855
800.3	injuries & poisonings	Fracture of tibia and fibula	2'-deoxyuridine levels	Inverse variance weighted	31	0.975506	0.877562	1.08438	0.976 (0.878-1.084)	0.645973
800.4	injuries & poisonings	Fracture of patella	2'-deoxyuridine levels	Inverse variance weighted	31	1.0636	0.882718	1.28154	1.064 (0.883-1.282)	0.516792
801	injuries & poisonings	Fracture of ankle and foot	2'-deoxyuridine levels	Inverse variance weighted	31	0.930839	0.840426	1.03098	0.931 (0.84-1.031)	0.169195
801.1	injuries & poisonings	Fracture of foot	2'-deoxyuridine levels	Inverse variance weighted	31	0.907576	0.80957	1.01745	0.908 (0.81-1.017)	0.0962445
802	injuries & poisonings	Fracture of pelvis	2'-deoxyuridine levels	Inverse variance weighted	31	1.28268	1.06798	1.54053	1.283 (1.068-1.541)	0.0077279
803	injuries & poisonings	Fracture of upper limb	2'-deoxyuridine levels	Inverse variance weighted	31	0.981885	0.924818	1.04247	0.982 (0.925-1.042)	0.549561
803.1	injuries & poisonings	Fracture of humerus	2'-deoxyuridine levels	Inverse variance weighted	31	0.975958	0.865835	1.10009	0.976 (0.866-1.1)	0.690344
803.2	injuries & poisonings	Fracture of radius and ulna	2'-deoxyuridine levels	Inverse variance weighted	31	0.988912	0.923085	1.05943	0.989 (0.923-1.059)	0.751038
803.3	injuries & poisonings	Fracture of clavicle or scapula	2'-deoxyuridine levels	Inverse variance weighted	31	0.984161	0.864303	1.12064	0.984 (0.864-1.121)	0.809589
804	injuries & poisonings	Fracture of hand or wrist	2'-deoxyuridine levels	Inverse variance weighted	31	1.03377	0.939319	1.13772	1.034 (0.939-1.138)	0.496863
805	injuries & poisonings	Fracture of vertebral column without mention of spinal cord injury	2'-deoxyuridine levels	Inverse variance weighted	31	0.988271	0.848094	1.15162	0.988 (0.848-1.152)	0.879833
807	injuries & poisonings	Fracture of ribs	2'-deoxyuridine levels	Inverse variance weighted	31	1.29753	1.08802	1.54738	1.298 (1.088-1.547)	0.00374475
809	injuries & poisonings	Fracture of unspecified bones	2'-deoxyuridine levels	Inverse variance weighted	31	0.988696	0.832367	1.17439	0.989 (0.832-1.174)	0.896989
818	injuries & poisonings	Intracranial hemorrhage (injury)	2'-deoxyuridine levels	Inverse variance weighted	31	0.957108	0.77018	1.18941	0.957 (0.77-1.189)	0.692528
819	injuries & poisonings	Skull and face fracture and other intercranial injury	2'-deoxyuridine levels	Inverse variance weighted	31	1.00295	0.916042	1.09811	1.003 (0.916-1.098)	0.949186
823	injuries & poisonings	Torus fracture	2'-deoxyuridine levels	Inverse variance weighted	31	0.990893	0.878686	1.11743	0.991 (0.879-1.117)	0.881394
830	injuries & poisonings	Dislocation	2'-deoxyuridine levels	Inverse variance weighted	31	0.989188	0.888539	1.10124	0.989 (0.889-1.101)	0.842611
835	injuries & poisonings	Internal derangement of knee	2'-deoxyuridine levels	Inverse variance weighted	31	1.04425	0.994951	1.09598	1.044 (0.995-1.096)	0.0792848
836	injuries & poisonings	Traumatic arthropathy	2'-deoxyuridine levels	Inverse variance weighted	31	1.16713	0.942508	1.44528	1.167 (0.943-1.445)	0.156461
850	injuries & poisonings	Hemorrhage or hematoma complicating a procedure	2'-deoxyuridine levels	Inverse variance weighted	31	1.00072	0.930758	1.07594	1.001 (0.931-1.076)	0.984446
853	injuries & poisonings	Complication of colostomy or enterostomy	2'-deoxyuridine levels	Inverse variance weighted	31	1.02329	0.822344	1.27335	1.023 (0.822-1.273)	0.83645
854	injuries & poisonings	Complications of cardiac or vascular device, implant, and graft	2'-deoxyuridine levels	Inverse variance weighted	31	0.907258	0.791337	1.04016	0.907 (0.791-1.04)	0.162877
857	injuries & poisonings	Mechanical complication of unspecified genitourinary device, implant, and graft	2'-deoxyuridine levels	Inverse variance weighted	31	0.965085	0.827771	1.12518	0.965 (0.828-1.125)	0.649942
858	injuries & poisonings	Complication of internal orthopedic device	2'-deoxyuridine levels	Inverse variance weighted	31	1.03013	0.942573	1.12582	1.03 (0.943-1.126)	0.512464
859	injuries & poisonings	Complication due to other implant and internal device	2'-deoxyuridine levels	Inverse variance weighted	31	1.01396	0.929974	1.10553	1.014 (0.93-1.106)	0.753328
870	injuries & poisonings	Open wounds of head; neck; and trunk	2'-deoxyuridine levels	Inverse variance weighted	31	0.982686	0.907417	1.0642	0.983 (0.907-1.064)	0.667504
870.3	injuries & poisonings	Other open wound of head and face	2'-deoxyuridine levels	Inverse variance weighted	31	0.987238	0.901414	1.08123	0.987 (0.901-1.081)	0.781924
871	injuries & poisonings	Open wounds of extremities	2'-deoxyuridine levels	Inverse variance weighted	31	1.00746	0.93351	1.08727	1.007 (0.934-1.087)	0.848453
907	injuries & poisonings	Injuries to the nervous system	2'-deoxyuridine levels	Inverse variance weighted	31	1.05873	0.90432	1.2395	1.059 (0.904-1.24)	0.477983
915	injuries & poisonings	Superficial injury without mention of infection	2'-deoxyuridine levels	Inverse variance weighted	31	1.01193	0.938939	1.09059	1.012 (0.939-1.091)	0.756189
916	injuries & poisonings	Contusion	2'-deoxyuridine levels	Inverse variance weighted	31	0.942273	0.829906	1.06985	0.942 (0.83-1.07)	0.358731
946	injuries & poisonings	Anaphylactic shock NOS	2'-deoxyuridine levels	Inverse variance weighted	31	0.813427	0.659835	1.00277	0.813 (0.66-1.003)	0.0531023
960	injuries & poisonings	Poisoning by antibiotics	2'-deoxyuridine levels	Inverse variance weighted	31	0.979695	0.940644	1.02037	0.98 (0.941-1.02)	0.322914
960.2	injuries & poisonings	Allergy or adverse effect of penicillin	2'-deoxyuridine levels	Inverse variance weighted	31	0.972392	0.93115	1.01546	0.972 (0.931-1.015)	0.205475
961	injuries & poisonings	Poisoning by other anti-infectives	2'-deoxyuridine levels	Inverse variance weighted	31	1.21937	1.0596	1.40322	1.219 (1.06-1.403)	0.00564065
961.1	injuries & poisonings	Poisoning or allergy of sulfonamides	2'-deoxyuridine levels	Inverse variance weighted	31	1.27882	1.07425	1.52235	1.279 (1.074-1.522)	0.00568579
965	injuries & poisonings	Poisoning by analgesics, antipyretics, and antirheumatics	2'-deoxyuridine levels	Inverse variance weighted	31	0.963679	0.89554	1.037	0.964 (0.896-1.037)	0.322733
965.1	injuries & poisonings	Opiates and related narcotics causing adverse effects in therapeutic use	2'-deoxyuridine levels	Inverse variance weighted	31	1.01282	0.872863	1.17522	1.013 (0.873-1.175)	0.866651
966	injuries & poisonings	Poisoning by anticonvulsants and anti-Parkinsonism drugs	2'-deoxyuridine levels	Inverse variance weighted	31	1.11261	0.884403	1.39971	1.113 (0.884-1.4)	0.362226
967	injuries & poisonings	Adverse effects of sedatives or other central nervous system depressants and anesthetics	2'-deoxyuridine levels	Inverse variance weighted	31	1.03875	0.848188	1.27214	1.039 (0.848-1.272)	0.713098
969	injuries & poisonings	Poisoning by psychotropic agents	2'-deoxyuridine levels	Inverse variance weighted	31	1.18842	1.06297	1.32868	1.188 (1.063-1.329)	0.00242227
979	injuries & poisonings	Adverse drug events and drug allergies	2'-deoxyuridine levels	Inverse variance weighted	31	1.31198	1.08974	1.57956	1.312 (1.09-1.58)	0.00413716
990	injuries & poisonings	Effects radiation NOS	2'-deoxyuridine levels	Inverse variance weighted	31	0.910144	0.833359	0.994003	0.91 (0.833-0.994)	0.0362818
290	mental disorders	Delirium dementia and amnestic and other cognitive disorders	2'-deoxyuridine levels	Inverse variance weighted	31	0.932303	0.834411	1.04168	0.932 (0.834-1.042)	0.215528
290.1	mental disorders	Dementias	2'-deoxyuridine levels	Inverse variance weighted	31	0.891427	0.760588	1.04477	0.891 (0.761-1.045)	0.155852
290.2	mental disorders	Delirium due to conditions classified elsewhere	2'-deoxyuridine levels	Inverse variance weighted	31	0.986488	0.815186	1.19379	0.986 (0.815-1.194)	0.888817
291	mental disorders	Other specified nonpsychotic and or or transient mental disorders	2'-deoxyuridine levels	Inverse variance weighted	31	0.790733	0.651348	0.959947	0.791 (0.651-0.96)	0.0176364
292	mental disorders	Neurological disorders	2'-deoxyuridine levels	Inverse variance weighted	31	1.01907	0.943869	1.10026	1.019 (0.944-1.1)	0.629106
292.1	mental disorders	Aphasia or speech disturbance	2'-deoxyuridine levels	Inverse variance weighted	31	1.10143	0.970279	1.25031	1.101 (0.97-1.25)	0.13529
292.3	mental disorders	Memory loss	2'-deoxyuridine levels	Inverse variance weighted	31	0.980622	0.814786	1.18021	0.981 (0.815-1.18)	0.835993
292.4	mental disorders	Altered mental status	2'-deoxyuridine levels	Inverse variance weighted	31	0.937529	0.829554	1.05956	0.938 (0.83-1.06)	0.301463
293	mental disorders	Symptoms involving head and neck	2'-deoxyuridine levels	Inverse variance weighted	31	0.984515	0.894858	1.08315	0.985 (0.895-1.083)	0.748697
293.1	mental disorders	Swelling, mass, or lump in head and neck [Space-occupying lesion, intracranial NOS]	2'-deoxyuridine levels	Inverse variance weighted	31	1.06942	0.909475	1.2575	1.069 (0.909-1.258)	0.416781
295	mental disorders	Schizophrenia and other psychotic disorders	2'-deoxyuridine levels	Inverse variance weighted	31	0.986175	0.833324	1.16706	0.986 (0.833-1.167)	0.871294
295.1	mental disorders	Schizophrenia	2'-deoxyuridine levels	Inverse variance weighted	31	0.987843	0.804393	1.21313	0.988 (0.804-1.213)	0.907098
296	mental disorders	Mood disorders	2'-deoxyuridine levels	Inverse variance weighted	31	1.03884	0.989535	1.09061	1.039 (0.99-1.091)	0.12455
296.1	mental disorders	Bipolar	2'-deoxyuridine levels	Inverse variance weighted	31	1.0781	0.913326	1.27259	1.078 (0.913-1.273)	0.374203
296.2	mental disorders	Depression	2'-deoxyuridine levels	Inverse variance weighted	31	1.0447	0.995963	1.09582	1.045 (0.996-1.096)	0.0728096
300	mental disorders	Anxiety disorders	2'-deoxyuridine levels	Inverse variance weighted	31	0.943369	0.885527	1.00499	0.943 (0.886-1.005)	0.0709455
300.1	mental disorders	Anxiety disorder	2'-deoxyuridine levels	Inverse variance weighted	31	0.950073	0.887083	1.01754	0.95 (0.887-1.018)	0.143381
300.12	mental disorders	Agorophobia, social phobia, and panic disorder	2'-deoxyuridine levels	Inverse variance weighted	31	0.986347	0.811297	1.19917	0.986 (0.811-1.199)	0.890312
300.13	mental disorders	Phobia	2'-deoxyuridine levels	Inverse variance weighted	31	0.920072	0.725442	1.16692	0.92 (0.725-1.167)	0.492099
303	mental disorders	Psychogenic and somatoform disorders	2'-deoxyuridine levels	Inverse variance weighted	31	0.807502	0.652444	0.999412	0.808 (0.652-0.999)	0.0493669
306	mental disorders	Other mental disorder	2'-deoxyuridine levels	Inverse variance weighted	31	0.983682	0.950602	1.01791	0.984 (0.951-1.018)	0.345847
317	mental disorders	Alcohol-related disorders	2'-deoxyuridine levels	Inverse variance weighted	31	1.02479	0.979846	1.07179	1.025 (0.98-1.072)	0.284566
317.1	mental disorders	Alcoholism	2'-deoxyuridine levels	Inverse variance weighted	31	1.02715	0.973938	1.08326	1.027 (0.974-1.083)	0.323671
317.11	mental disorders	Alcoholic liver damage	2'-deoxyuridine levels	Inverse variance weighted	31	1.02567	0.862545	1.21965	1.026 (0.863-1.22)	0.774239
318	mental disorders	Tobacco use disorder	2'-deoxyuridine levels	Inverse variance weighted	31	0.978165	0.942459	1.01522	0.978 (0.942-1.015)	0.244569
710	musculoskeletal	Osteomyelitis, periostitis, and other infections involving bone	2'-deoxyuridine levels	Inverse variance weighted	31	0.717918	0.571005	0.902631	0.718 (0.571-0.903)	0.00455465
710.1	musculoskeletal	Osteomyelitis	2'-deoxyuridine levels	Inverse variance weighted	31	0.750877	0.588256	0.958454	0.751 (0.588-0.958)	0.0214056
714	musculoskeletal	Rheumatoid arthritis and other inflammatory polyarthropathies	2'-deoxyuridine levels	Inverse variance weighted	31	0.942042	0.867694	1.02276	0.942 (0.868-1.023)	0.154607
714.1	musculoskeletal	Rheumatoid arthritis	2'-deoxyuridine levels	Inverse variance weighted	31	0.950806	0.871036	1.03788	0.951 (0.871-1.038)	0.259177
715	musculoskeletal	Other inflammatory spondylopathies	2'-deoxyuridine levels	Inverse variance weighted	31	1.16137	1.02962	1.30998	1.161 (1.03-1.31)	0.0148888
715.2	musculoskeletal	Ankylosing spondylitis	2'-deoxyuridine levels	Inverse variance weighted	31	1.24211	0.999514	1.54358	1.242 (1-1.544)	0.0505107
716	musculoskeletal	Other arthropathies	2'-deoxyuridine levels	Inverse variance weighted	31	1.02186	0.985741	1.05931	1.022 (0.986-1.059)	0.238848
716.1	musculoskeletal	Unspecified polyarthropathy or polyarthritis	2'-deoxyuridine levels	Inverse variance weighted	31	0.984444	0.904578	1.07136	0.984 (0.905-1.071)	0.716456
716.2	musculoskeletal	Unspecified monoarthritis	2'-deoxyuridine levels	Inverse variance weighted	31	1.04338	0.989676	1.1	1.043 (0.99-1.1)	0.115234
716.9	musculoskeletal	Arthropathy NOS	2'-deoxyuridine levels	Inverse variance weighted	31	1.02197	0.985606	1.05967	1.022 (0.986-1.06)	0.239749
717	musculoskeletal	Polymyalgia Rheumatica	2'-deoxyuridine levels	Inverse variance weighted	31	0.904189	0.762348	1.07242	0.904 (0.762-1.072)	0.247321
720	musculoskeletal	Spinal stenosis	2'-deoxyuridine levels	Inverse variance weighted	31	0.959107	0.883672	1.04098	0.959 (0.884-1.041)	0.3178
721	musculoskeletal	Spondylosis and allied disorders	2'-deoxyuridine levels	Inverse variance weighted	31	1.02438	0.956698	1.09685	1.024 (0.957-1.097)	0.489782
721.1	musculoskeletal	Spondylosis without myelopathy	2'-deoxyuridine levels	Inverse variance weighted	31	1.06532	0.971269	1.16848	1.065 (0.971-1.168)	0.17966
722	musculoskeletal	Intervertebral disc disorders	2'-deoxyuridine levels	Inverse variance weighted	31	0.968647	0.909547	1.03159	0.969 (0.91-1.032)	0.321298
722.1	musculoskeletal	Displacement of intervertebral disc	2'-deoxyuridine levels	Inverse variance weighted	31	0.997811	0.796653	1.24976	0.998 (0.797-1.25)	0.984782
722.6	musculoskeletal	Degeneration of intervertebral disc	2'-deoxyuridine levels	Inverse variance weighted	31	1.02349	0.925077	1.13238	1.023 (0.925-1.132)	0.652555
722.9	musculoskeletal	Other and unspecified disc disorder	2'-deoxyuridine levels	Inverse variance weighted	31	0.968072	0.89285	1.04963	0.968 (0.893-1.05)	0.431705
723	musculoskeletal	Other disorders of cervical region	2'-deoxyuridine levels	Inverse variance weighted	31	1.14772	0.92555	1.42321	1.148 (0.926-1.423)	0.209421
724	musculoskeletal	Other and unspecified disorders of back	2'-deoxyuridine levels	Inverse variance weighted	31	1.0704	0.96057	1.19279	1.07 (0.961-1.193)	0.218066
724.9	musculoskeletal	Other unspecified back disorders	2'-deoxyuridine levels	Inverse variance weighted	31	1.09554	0.969384	1.23812	1.096 (0.969-1.238)	0.143781
726	musculoskeletal	Peripheral enthesopathies and allied syndromes	2'-deoxyuridine levels	Inverse variance weighted	31	1.01886	0.977171	1.06232	1.019 (0.977-1.062)	0.380768
726.1	musculoskeletal	Enthesopathy	2'-deoxyuridine levels	Inverse variance weighted	31	1.00592	0.955721	1.05876	1.006 (0.956-1.059)	0.821192
726.3	musculoskeletal	Bursitis	2'-deoxyuridine levels	Inverse variance weighted	31	1.33718	1.09796	1.62851	1.337 (1.098-1.629)	0.00386156
727	musculoskeletal	Other disorders of synovium, tendon, and bursa	2'-deoxyuridine levels	Inverse variance weighted	31	1.01324	0.956002	1.07389	1.013 (0.956-1.074)	0.6576
727.1	musculoskeletal	Synovitis and tenosynovitis	2'-deoxyuridine levels	Inverse variance weighted	31	1.03317	0.940688	1.13473	1.033 (0.941-1.135)	0.49525
727.4	musculoskeletal	Ganglion and cyst of synovium, tendon, and bursa	2'-deoxyuridine levels	Inverse variance weighted	31	1.05379	0.957805	1.15939	1.054 (0.958-1.159)	0.282261
727.5	musculoskeletal	Rupture of synovium	2'-deoxyuridine levels	Inverse variance weighted	31	0.940548	0.769701	1.14932	0.941 (0.77-1.149)	0.548979
728	musculoskeletal	Disorders of muscle, ligament, and fascia	2'-deoxyuridine levels	Inverse variance weighted	31	1.03438	0.953933	1.1216	1.034 (0.954-1.122)	0.413229
728.7	musculoskeletal	Fasciitis	2'-deoxyuridine levels	Inverse variance weighted	31	1.02245	0.929992	1.12409	1.022 (0.93-1.124)	0.646202
728.71	musculoskeletal	Contracture of palmar fascia [Dupuytren's disease]	2'-deoxyuridine levels	Inverse variance weighted	31	1.05978	0.960806	1.16896	1.06 (0.961-1.169)	0.245754
729	musculoskeletal	Other disorders of soft tissues	2'-deoxyuridine levels	Inverse variance weighted	31	1.03078	0.958994	1.10793	1.031 (0.959-1.108)	0.410465
729.1	musculoskeletal	Rheumatism, unspecified and fibrositis	2'-deoxyuridine levels	Inverse variance weighted	31	1.02836	0.880532	1.20101	1.028 (0.881-1.201)	0.723933
733	musculoskeletal	Other disorders of bone and cartilage	2'-deoxyuridine levels	Inverse variance weighted	31	0.942944	0.867811	1.02458	0.943 (0.868-1.025)	0.165512
733.4	musculoskeletal	Aseptic necrosis of bone	2'-deoxyuridine levels	Inverse variance weighted	31	1.11079	0.899122	1.37229	1.111 (0.899-1.372)	0.329985
733.8	musculoskeletal	Malunion and nonunion of fracture	2'-deoxyuridine levels	Inverse variance weighted	31	0.905581	0.769671	1.06549	0.906 (0.77-1.065)	0.231927
735	musculoskeletal	Acquired foot deformities	2'-deoxyuridine levels	Inverse variance weighted	31	1.03127	0.970102	1.09629	1.031 (0.97-1.096)	0.323645
735.2	musculoskeletal	Acquired toe deformities	2'-deoxyuridine levels	Inverse variance weighted	31	1.02624	0.949191	1.10955	1.026 (0.949-1.11)	0.515335
735.21	musculoskeletal	Hammer toe (acquired)	2'-deoxyuridine levels	Inverse variance weighted	31	1.1232	0.979929	1.28743	1.123 (0.98-1.287)	0.0951606
735.23	musculoskeletal	Hallux rigidus	2'-deoxyuridine levels	Inverse variance weighted	31	0.974379	0.860074	1.10387	0.974 (0.86-1.104)	0.683498
735.3	musculoskeletal	Hallux valgus (Bunion)	2'-deoxyuridine levels	Inverse variance weighted	31	1.04928	0.977175	1.1267	1.049 (0.977-1.127)	0.185396
736	musculoskeletal	Other acquired deformities of limbs	2'-deoxyuridine levels	Inverse variance weighted	31	1.01094	0.888931	1.14969	1.011 (0.889-1.15)	0.868314
737	musculoskeletal	Curvature of spine	2'-deoxyuridine levels	Inverse variance weighted	31	0.942361	0.808121	1.0989	0.942 (0.808-1.099)	0.448945
737.3	musculoskeletal	Kyphoscoliosis and scoliosis	2'-deoxyuridine levels	Inverse variance weighted	31	0.924754	0.793875	1.07721	0.925 (0.794-1.077)	0.315024
738	musculoskeletal	Other acquired musculoskeletal deformity	2'-deoxyuridine levels	Inverse variance weighted	31	1.09085	0.967196	1.23032	1.091 (0.967-1.23)	0.156588
738.4	musculoskeletal	Acquired spondylolisthesis	2'-deoxyuridine levels	Inverse variance weighted	31	1.1219	0.982223	1.28145	1.122 (0.982-1.281)	0.0899632
740	musculoskeletal	Osteoarthrosis	2'-deoxyuridine levels	Inverse variance weighted	31	0.981812	0.945941	1.01904	0.982 (0.946-1.019)	0.33374
740.1	musculoskeletal	Osteoarthritis; localized	2'-deoxyuridine levels	Inverse variance weighted	31	0.968757	0.925986	1.0135	0.969 (0.926-1.014)	0.168275
740.11	musculoskeletal	Osteoarthrosis, localized, primary	2'-deoxyuridine levels	Inverse variance weighted	31	0.952612	0.892305	1.017	0.953 (0.892-1.017)	0.145686
740.2	musculoskeletal	Osteoarthrosis, generalized	2'-deoxyuridine levels	Inverse variance weighted	31	0.829581	0.673982	1.0211	0.83 (0.674-1.021)	0.077908
740.9	musculoskeletal	Osteoarthrosis NOS	2'-deoxyuridine levels	Inverse variance weighted	31	1.00326	0.958494	1.05012	1.003 (0.958-1.05)	0.888788
741	musculoskeletal	Symptoms and disorders of the joints	2'-deoxyuridine levels	Inverse variance weighted	31	1.09924	1.01029	1.19602	1.099 (1.01-1.196)	0.0279606
741.2	musculoskeletal	Stiffness of joint	2'-deoxyuridine levels	Inverse variance weighted	31	1.15111	0.935335	1.41665	1.151 (0.935-1.417)	0.183924
741.4	musculoskeletal	Joint effusions	2'-deoxyuridine levels	Inverse variance weighted	31	1.16341	1.01018	1.33988	1.163 (1.01-1.34)	0.0356776
742	musculoskeletal	Derangement of joint, non-traumatic	2'-deoxyuridine levels	Inverse variance weighted	31	0.987843	0.896698	1.08825	0.988 (0.897-1.088)	0.804412
742.8	musculoskeletal	Articular cartilage disorder	2'-deoxyuridine levels	Inverse variance weighted	31	0.98384	0.79057	1.22436	0.984 (0.791-1.224)	0.883919
742.9	musculoskeletal	Other derangement of joint	2'-deoxyuridine levels	Inverse variance weighted	31	0.983934	0.853815	1.13388	0.984 (0.854-1.134)	0.82291
743	musculoskeletal	Osteoporosis, osteopenia and pathological fracture	2'-deoxyuridine levels	Inverse variance weighted	31	0.975118	0.91837	1.03537	0.975 (0.918-1.035)	0.410121
743.1	musculoskeletal	Osteoporosis	2'-deoxyuridine levels	Inverse variance weighted	31	0.97053	0.90373	1.04227	0.971 (0.904-1.042)	0.410979
743.11	musculoskeletal	Osteoporosis NOS	2'-deoxyuridine levels	Inverse variance weighted	31	0.978417	0.907333	1.05507	0.978 (0.907-1.055)	0.570717
743.13	musculoskeletal	Other specified osteoporosis	2'-deoxyuridine levels	Inverse variance weighted	31	1.03475	0.835661	1.28128	1.035 (0.836-1.281)	0.754026
743.2	musculoskeletal	Pathologic fracture	2'-deoxyuridine levels	Inverse variance weighted	31	1.00834	0.810047	1.25518	1.008 (0.81-1.255)	0.94073
743.9	musculoskeletal	Osteopenia or other disorder of bone and cartilage	2'-deoxyuridine levels	Inverse variance weighted	31	1.01363	0.852034	1.20587	1.014 (0.852-1.206)	0.878583
745	musculoskeletal	Pain in joint	2'-deoxyuridine levels	Inverse variance weighted	31	1.01226	0.957902	1.0697	1.012 (0.958-1.07)	0.665209
145	neoplasms	Cancer of mouth	2'-deoxyuridine levels	Inverse variance weighted	31	0.932133	0.719199	1.20811	0.932 (0.719-1.208)	0.595309
149	neoplasms	Cancer of larynx, pharynx, nasal cavities	2'-deoxyuridine levels	Inverse variance weighted	31	1.00938	0.824899	1.23511	1.009 (0.825-1.235)	0.927783
150	neoplasms	Cancer of esophagus	2'-deoxyuridine levels	Inverse variance weighted	31	0.914701	0.761252	1.09908	0.915 (0.761-1.099)	0.341287
151	neoplasms	Cancer of stomach	2'-deoxyuridine levels	Inverse variance weighted	31	0.89211	0.72376	1.09962	0.892 (0.724-1.1)	0.284628
153	neoplasms	Colorectal cancer	2'-deoxyuridine levels	Inverse variance weighted	31	0.907595	0.835735	0.985633	0.908 (0.836-0.986)	0.0212312
153.2	neoplasms	Colon cancer	2'-deoxyuridine levels	Inverse variance weighted	31	0.874807	0.799381	0.957351	0.875 (0.799-0.957)	0.00364396
153.3	neoplasms	Malignant neoplasm of rectum, rectosigmoid junction, and anus	2'-deoxyuridine levels	Inverse variance weighted	31	0.885743	0.79474	0.987166	0.886 (0.795-0.987)	0.0282691
157	neoplasms	Pancreatic cancer	2'-deoxyuridine levels	Inverse variance weighted	31	1.10282	0.892587	1.36257	1.103 (0.893-1.363)	0.364423
158	neoplasms	Neoplasm of unspecified nature of digestive system	2'-deoxyuridine levels	Inverse variance weighted	31	0.890587	0.764325	1.03771	0.891 (0.764-1.038)	0.137411
159	neoplasms	Malignant neoplasm of other and ill-defined sites within the digestive organs and peritoneum	2'-deoxyuridine levels	Inverse variance weighted	31	0.92709	0.863863	0.994945	0.927 (0.864-0.995)	0.0356752
165	neoplasms	Cancer within the respiratory system	2'-deoxyuridine levels	Inverse variance weighted	31	1.00155	0.90948	1.10294	1.002 (0.909-1.103)	0.974907
165.1	neoplasms	Cancer of bronchus; lung	2'-deoxyuridine levels	Inverse variance weighted	31	1.02353	0.911582	1.14922	1.024 (0.912-1.149)	0.693964
172	neoplasms	Skin cancer	2'-deoxyuridine levels	Inverse variance weighted	31	0.980181	0.932322	1.0305	0.98 (0.932-1.03)	0.433178
172.1	neoplasms	Melanomas of skin, dx or hx	2'-deoxyuridine levels	Inverse variance weighted	31	0.930737	0.841334	1.02964	0.931 (0.841-1.03)	0.163595
172.11	neoplasms	Melanomas of skin	2'-deoxyuridine levels	Inverse variance weighted	31	0.930737	0.841334	1.02964	0.931 (0.841-1.03)	0.163595
172.2	neoplasms	Other non-epithelial cancer of skin	2'-deoxyuridine levels	Inverse variance weighted	31	0.993804	0.938521	1.05234	0.994 (0.939-1.052)	0.831447
172.3	neoplasms	Carcinoma in situ of skin	2'-deoxyuridine levels	Inverse variance weighted	31	0.986726	0.816077	1.19306	0.987 (0.816-1.193)	0.890291
174	neoplasms	Breast cancer	2'-deoxyuridine levels	Inverse variance weighted	31	1.03161	0.98435	1.08113	1.032 (0.984-1.081)	0.193373
174.1	neoplasms	Breast cancer [female]	2'-deoxyuridine levels	Inverse variance weighted	31	1.03367	0.985524	1.08418	1.034 (0.986-1.084)	0.173559
174.11	neoplasms	Malignant neoplasm of female breast	2'-deoxyuridine levels	Inverse variance weighted	31	1.03104	0.981927	1.08261	1.031 (0.982-1.083)	0.219598
175	neoplasms	Acquired absence of breast	2'-deoxyuridine levels	Inverse variance weighted	31	1.22037	1.09987	1.35407	1.22 (1.1-1.354)	0.000173539
180	neoplasms	Cervical cancer and dysplasia	2'-deoxyuridine levels	Inverse variance weighted	31	1.05877	0.965326	1.16126	1.059 (0.965-1.161)	0.225736
180.1	neoplasms	Cervical cancer	2'-deoxyuridine levels	Inverse variance weighted	31	1.08909	0.937196	1.26561	1.089 (0.937-1.266)	0.265439
180.3	neoplasms	Cervical intraepithelial neoplasia [CIN] [Cervical dysplasia]	2'-deoxyuridine levels	Inverse variance weighted	31	1.02915	0.923217	1.14724	1.029 (0.923-1.147)	0.604121
182	neoplasms	Malignant neoplasm of uterus	2'-deoxyuridine levels	Inverse variance weighted	31	1.11462	0.970964	1.27953	1.115 (0.971-1.28)	0.123209
184	neoplasms	Cancer of other female genital organs	2'-deoxyuridine levels	Inverse variance weighted	31	1.09359	0.989285	1.20889	1.094 (0.989-1.209)	0.0802287
184.1	neoplasms	Malignant neoplasm of ovary and other uterine adnexa	2'-deoxyuridine levels	Inverse variance weighted	31	1.1346	1.00665	1.27882	1.135 (1.007-1.279)	0.0385841
184.11	neoplasms	Malignant neoplasm of ovary	2'-deoxyuridine levels	Inverse variance weighted	31	1.14333	1.01084	1.29319	1.143 (1.011-1.293)	0.0330383
187.2	neoplasms	Malignant neoplasm of testis	2'-deoxyuridine levels	Inverse variance weighted	31	0.965128	0.891577	1.04475	0.965 (0.892-1.045)	0.380141
189	neoplasms	Cancer of urinary organs (incl. kidney and bladder)	2'-deoxyuridine levels	Inverse variance weighted	31	0.984101	0.905363	1.06969	0.984 (0.905-1.07)	0.706399
189.1	neoplasms	Cancer of kidney and renal pelvis	2'-deoxyuridine levels	Inverse variance weighted	31	1.21007	1.03671	1.41242	1.21 (1.037-1.412)	0.0156468
189.11	neoplasms	Malignant neoplasm of kidney, except pelvis	2'-deoxyuridine levels	Inverse variance weighted	31	1.20395	1.01522	1.42778	1.204 (1.015-1.428)	0.0328752
189.2	neoplasms	Cancer of bladder	2'-deoxyuridine levels	Inverse variance weighted	31	0.882074	0.791722	0.982737	0.882 (0.792-0.983)	0.0228555
189.21	neoplasms	Malignant neoplasm of bladder	2'-deoxyuridine levels	Inverse variance weighted	31	0.909439	0.806083	1.02605	0.909 (0.806-1.026)	0.123015
191	neoplasms	Manlignant and unknown neoplasms of brain and nervous system	2'-deoxyuridine levels	Inverse variance weighted	31	1.0781	0.871922	1.33303	1.078 (0.872-1.333)	0.487428
191.1	neoplasms	Cancer of brain and nervous system	2'-deoxyuridine levels	Inverse variance weighted	31	1.10296	0.88893	1.36852	1.103 (0.889-1.369)	0.373293
195	neoplasms	Cancer, suspected or other	2'-deoxyuridine levels	Inverse variance weighted	31	1.01706	0.976958	1.05881	1.017 (0.977-1.059)	0.409803
195.1	neoplasms	Malignant neoplasm, other	2'-deoxyuridine levels	Inverse variance weighted	31	1.02318	0.981417	1.06672	1.023 (0.981-1.067)	0.281147
197	neoplasms	Chemotherapy	2'-deoxyuridine levels	Inverse variance weighted	31	1.00983	0.969677	1.05165	1.01 (0.97-1.052)	0.636507
198	neoplasms	Secondary malignant neoplasm	2'-deoxyuridine levels	Inverse variance weighted	31	1.01938	0.949903	1.09394	1.019 (0.95-1.094)	0.594034
198.1	neoplasms	Secondary malignancy of lymph nodes	2'-deoxyuridine levels	Inverse variance weighted	31	1.01865	0.92755	1.11869	1.019 (0.928-1.119)	0.69911
198.2	neoplasms	Secondary malignancy of respiratory organs	2'-deoxyuridine levels	Inverse variance weighted	31	0.963325	0.865037	1.07278	0.963 (0.865-1.073)	0.496182
198.3	neoplasms	Secondary malignant neoplasm of digestive systems	2'-deoxyuridine levels	Inverse variance weighted	31	0.95797	0.84392	1.08743	0.958 (0.844-1.087)	0.506734
198.4	neoplasms	Secondary malignant neoplasm of liver	2'-deoxyuridine levels	Inverse variance weighted	31	0.908639	0.814607	1.01353	0.909 (0.815-1.014)	0.0856226
198.5	neoplasms	Secondary malignancy of brain or spine	2'-deoxyuridine levels	Inverse variance weighted	31	1.07966	0.893792	1.30418	1.08 (0.894-1.304)	0.426518
198.6	neoplasms	Secondary malignancy of bone	2'-deoxyuridine levels	Inverse variance weighted	31	1.02525	0.91502	1.14877	1.025 (0.915-1.149)	0.667393
199	neoplasms	Neoplasm of uncertain behavior	2'-deoxyuridine levels	Inverse variance weighted	31	1.02805	0.902388	1.17121	1.028 (0.902-1.171)	0.677488
200	neoplasms	Myeloproliferative disease	2'-deoxyuridine levels	Inverse variance weighted	31	0.933131	0.786347	1.10731	0.933 (0.786-1.107)	0.428011
202	neoplasms	Cancer of other lymphoid, histiocytic tissue	2'-deoxyuridine levels	Inverse variance weighted	31	0.948441	0.846934	1.06211	0.948 (0.847-1.062)	0.35936
202.2	neoplasms	Non-Hodgkins lymphoma	2'-deoxyuridine levels	Inverse variance weighted	31	0.975013	0.860237	1.1051	0.975 (0.86-1.105)	0.692104
202.24	neoplasms	Large cell lymphoma	2'-deoxyuridine levels	Inverse variance weighted	31	0.885505	0.691233	1.13438	0.886 (0.691-1.134)	0.335925
204	neoplasms	Leukemia	2'-deoxyuridine levels	Inverse variance weighted	31	0.956946	0.848337	1.07946	0.957 (0.848-1.079)	0.473985
204.1	neoplasms	Lymphoid leukemia	2'-deoxyuridine levels	Inverse variance weighted	31	1.01354	0.822486	1.24898	1.014 (0.822-1.249)	0.899547
204.12	neoplasms	Lymphoid leukemia, chronic	2'-deoxyuridine levels	Inverse variance weighted	31	1.03277	0.830907	1.28366	1.033 (0.831-1.284)	0.771385
204.4	neoplasms	Multiple myeloma	2'-deoxyuridine levels	Inverse variance weighted	31	0.933529	0.757982	1.14973	0.934 (0.758-1.15)	0.517519
208	neoplasms	Benign neoplasm of colon	2'-deoxyuridine levels	Inverse variance weighted	31	1.04317	0.998248	1.09012	1.043 (0.998-1.09)	0.0598491
210	neoplasms	Benign neoplasm of lip, oral cavity, and pharynx	2'-deoxyuridine levels	Inverse variance weighted	31	1.01462	0.867701	1.18641	1.015 (0.868-1.186)	0.855725
211	neoplasms	Benign neoplasm of other parts of digestive system	2'-deoxyuridine levels	Inverse variance weighted	31	1.00137	0.921664	1.08798	1.001 (0.922-1.088)	0.974139
214	neoplasms	Lipoma	2'-deoxyuridine levels	Inverse variance weighted	31	1.0132	0.950705	1.0798	1.013 (0.951-1.08)	0.686465
214.1	neoplasms	Lipoma of skin and subcutaneous tissue	2'-deoxyuridine levels	Inverse variance weighted	31	0.98096	0.90575	1.06242	0.981 (0.906-1.062)	0.63668
215	neoplasms	Other benign neoplasm of connective and other soft tissue	2'-deoxyuridine levels	Inverse variance weighted	31	1.06047	0.876479	1.28308	1.06 (0.876-1.283)	0.545922
216	neoplasms	Benign neoplasm of skin	2'-deoxyuridine levels	Inverse variance weighted	31	1.02601	0.962202	1.09406	1.026 (0.962-1.094)	0.433106
217	neoplasms	Vascular hamartomas and non-neoplastic nevi	2'-deoxyuridine levels	Inverse variance weighted	31	1.32693	1.09401	1.60945	1.327 (1.094-1.609)	0.00407421
217.1	neoplasms	Nevus, non-neoplastic	2'-deoxyuridine levels	Inverse variance weighted	31	1.36137	1.11332	1.66469	1.361 (1.113-1.665)	0.00264696
218	neoplasms	Benign neoplasm of uterus	2'-deoxyuridine levels	Inverse variance weighted	31	1.08441	1.02828	1.14361	1.084 (1.028-1.144)	0.00280304
218.1	neoplasms	Uterine leiomyoma	2'-deoxyuridine levels	Inverse variance weighted	31	1.08396	1.02836	1.14257	1.084 (1.028-1.143)	0.00268989
220	neoplasms	Benign neoplasm of ovary	2'-deoxyuridine levels	Inverse variance weighted	31	1.04978	0.919129	1.199	1.05 (0.919-1.199)	0.473753
225	neoplasms	Benign neoplasm of brain and other parts of nervous system	2'-deoxyuridine levels	Inverse variance weighted	31	1.0869	0.916671	1.28875	1.087 (0.917-1.289)	0.337625
225.1	neoplasms	Benign neoplasm of brain, cranial nerves, meninges	2'-deoxyuridine levels	Inverse variance weighted	31	1.09394	0.91647	1.30578	1.094 (0.916-1.306)	0.320133
227	neoplasms	Benign neoplasm of other endocrine glands and related structures	2'-deoxyuridine levels	Inverse variance weighted	31	1.01538	0.839523	1.22807	1.015 (0.84-1.228)	0.875034
228	neoplasms	Hemangioma and lymphangioma, any site	2'-deoxyuridine levels	Inverse variance weighted	31	0.935427	0.827617	1.05728	0.935 (0.828-1.057)	0.285321
229	neoplasms	Benign neoplasm of unspecified sites	2'-deoxyuridine levels	Inverse variance weighted	31	0.974133	0.87392	1.08584	0.974 (0.874-1.086)	0.636103
327	neurological	Sleep disorders	2'-deoxyuridine levels	Inverse variance weighted	31	0.988462	0.922638	1.05898	0.988 (0.923-1.059)	0.741356
327.3	neurological	Sleep apnea	2'-deoxyuridine levels	Inverse variance weighted	31	0.975563	0.905766	1.05074	0.976 (0.906-1.051)	0.513617
331	neurological	Other cerebral degenerations	2'-deoxyuridine levels	Inverse variance weighted	31	1.03561	0.893339	1.20055	1.036 (0.893-1.201)	0.64256
332	neurological	Parkinson's disease	2'-deoxyuridine levels	Inverse variance weighted	31	0.852184	0.736071	0.986614	0.852 (0.736-0.987)	0.0323285
333	neurological	Extrapyramidal disease and abnormal movement disorders	2'-deoxyuridine levels	Inverse variance weighted	31	1.10641	0.915782	1.33672	1.106 (0.916-1.337)	0.294584
334	neurological	Degenerative disease of the spinal cord	2'-deoxyuridine levels	Inverse variance weighted	31	1.18031	1.05101	1.32552	1.18 (1.051-1.326)	0.00510191
335	neurological	Multiple sclerosis	2'-deoxyuridine levels	Inverse variance weighted	31	0.974373	0.83801	1.13292	0.974 (0.838-1.133)	0.73573
339	neurological	Other headache syndromes	2'-deoxyuridine levels	Inverse variance weighted	31	1.03166	0.965284	1.1026	1.032 (0.965-1.103)	0.358278
340	neurological	Migraine	2'-deoxyuridine levels	Inverse variance weighted	31	1.0129	0.923321	1.11117	1.013 (0.923-1.111)	0.78617
342	neurological	Hemiplegia	2'-deoxyuridine levels	Inverse variance weighted	31	1.01988	0.897053	1.15952	1.02 (0.897-1.16)	0.763684
344	neurological	Other paralytic syndromes	2'-deoxyuridine levels	Inverse variance weighted	31	0.995293	0.804657	1.23109	0.995 (0.805-1.231)	0.965308
345	neurological	Epilepsy, recurrent seizures, convulsions	2'-deoxyuridine levels	Inverse variance weighted	31	1.00074	0.933858	1.07241	1.001 (0.934-1.072)	0.983329
345.1	neurological	Epilepsy	2'-deoxyuridine levels	Inverse variance weighted	31	1.05341	0.894615	1.24039	1.053 (0.895-1.24)	0.532528
345.3	neurological	Convulsions	2'-deoxyuridine levels	Inverse variance weighted	31	0.956689	0.855195	1.07023	0.957 (0.855-1.07)	0.439039
348	neurological	Other conditions of brain	2'-deoxyuridine levels	Inverse variance weighted	31	0.946895	0.820745	1.09243	0.947 (0.821-1.092)	0.454431
350	neurological	Abnormal movement	2'-deoxyuridine levels	Inverse variance weighted	31	0.999594	0.910028	1.09797	1 (0.91-1.098)	0.993232
350.1	neurological	Abnormal involuntary movements	2'-deoxyuridine levels	Inverse variance weighted	31	1.12125	0.950516	1.32264	1.121 (0.951-1.323)	0.174513
350.2	neurological	Abnormality of gait	2'-deoxyuridine levels	Inverse variance weighted	31	0.910921	0.806194	1.02925	0.911 (0.806-1.029)	0.134319
351	neurological	Other peripheral nerve disorders	2'-deoxyuridine levels	Inverse variance weighted	31	1.04834	0.990705	1.10933	1.048 (0.991-1.109)	0.101774
352	neurological	Disorders of other cranial nerves	2'-deoxyuridine levels	Inverse variance weighted	31	0.909039	0.797298	1.03644	0.909 (0.797-1.036)	0.154115
352.2	neurological	Facial nerve disorders [CN7]	2'-deoxyuridine levels	Inverse variance weighted	31	0.915624	0.765818	1.09473	0.916 (0.766-1.095)	0.333521
353	neurological	Nerve root and plexus disorders	2'-deoxyuridine levels	Inverse variance weighted	31	1.05649	0.892633	1.25043	1.056 (0.893-1.25)	0.522764
357	neurological	Inflammatory and toxic neuropathy	2'-deoxyuridine levels	Inverse variance weighted	31	1.06766	0.935848	1.21804	1.068 (0.936-1.218)	0.330147
634	pregnancy complications	Miscarriage; stillbirth	2'-deoxyuridine levels	Inverse variance weighted	31	1.01525	0.944935	1.09081	1.015 (0.945-1.091)	0.679316
634.1	pregnancy complications	Missed abortion or Hydatidiform mole	2'-deoxyuridine levels	Inverse variance weighted	31	1.06989	0.925307	1.23707	1.07 (0.925-1.237)	0.361765
635	pregnancy complications	Hemorrhage during pregnancy; childbirth and postpartum	2'-deoxyuridine levels	Inverse variance weighted	31	0.976104	0.870357	1.0947	0.976 (0.87-1.095)	0.679299
635.2	pregnancy complications	Antepartum hemorrhage, abruptio placentae, and placenta previa	2'-deoxyuridine levels	Inverse variance weighted	31	0.943607	0.781868	1.1388	0.944 (0.782-1.139)	0.545128
635.3	pregnancy complications	Placenta previa and abruptio placenta	2'-deoxyuridine levels	Inverse variance weighted	31	0.962981	0.835004	1.11057	0.963 (0.835-1.111)	0.604116
636	pregnancy complications	Early or threatened labor; hemorrhage in early pregnancy	2'-deoxyuridine levels	Inverse variance weighted	31	1.11913	0.998237	1.25466	1.119 (0.998-1.255)	0.0536375
636.2	pregnancy complications	Early onset of delivery	2'-deoxyuridine levels	Inverse variance weighted	31	1.20107	0.976408	1.47743	1.201 (0.976-1.477)	0.0829116
636.3	pregnancy complications	Hemorrhage in early pregnancy	2'-deoxyuridine levels	Inverse variance weighted	31	1.06921	0.900977	1.26886	1.069 (0.901-1.269)	0.443568
642	pregnancy complications	Hypertension complicating pregnancy, childbirth, and the puerperium	2'-deoxyuridine levels	Inverse variance weighted	31	1.04583	0.881237	1.24116	1.046 (0.881-1.241)	0.608021
645	pregnancy complications	Late pregnancy and failed induction	2'-deoxyuridine levels	Inverse variance weighted	31	1.22179	1.05363	1.41678	1.222 (1.054-1.417)	0.00801326
646	pregnancy complications	Other complications of pregnancy NEC	2'-deoxyuridine levels	Inverse variance weighted	31	1.0174	0.911338	1.1358	1.017 (0.911-1.136)	0.758802
650	pregnancy complications	Normal delivery	2'-deoxyuridine levels	Inverse variance weighted	31	0.873874	0.743393	1.02726	0.874 (0.743-1.027)	0.102247
653	pregnancy complications	Problems associated with amniotic cavity and membranes	2'-deoxyuridine levels	Inverse variance weighted	31	1.10312	0.950417	1.28035	1.103 (0.95-1.28)	0.196701
655	pregnancy complications	Known or suspected fetal abnormality affecting management of mother	2'-deoxyuridine levels	Inverse variance weighted	31	0.993677	0.911163	1.08366	0.994 (0.911-1.084)	0.885961
661	pregnancy complications	Fetal distress and abnormal forces of labor	2'-deoxyuridine levels	Inverse variance weighted	31	0.987226	0.884235	1.10221	0.987 (0.884-1.102)	0.819095
663	pregnancy complications	Umbilical cord complications during labor and delivery	2'-deoxyuridine levels	Inverse variance weighted	31	0.929161	0.744575	1.15951	0.929 (0.745-1.16)	0.515534
665	pregnancy complications	Obstetrical or birth trauma	2'-deoxyuridine levels	Inverse variance weighted	31	0.94921	0.871792	1.0335	0.949 (0.872-1.034)	0.229826
669	pregnancy complications	Complications of labor and delivery NEC	2'-deoxyuridine levels	Inverse variance weighted	31	0.98852	0.891028	1.09668	0.989 (0.891-1.097)	0.827466
465	respiratory	Acute upper respiratory infections of multiple or unspecified sites	2'-deoxyuridine levels	Inverse variance weighted	31	1.10653	1.00009	1.2243	1.107 (1-1.224)	0.0498001
465.2	respiratory	Acute pharyngitis	2'-deoxyuridine levels	Inverse variance weighted	31	1.08333	0.917134	1.27964	1.083 (0.917-1.28)	0.346215
470	respiratory	Septal Deviations or Turbinate Hypertrophy	2'-deoxyuridine levels	Inverse variance weighted	31	1.02671	0.950551	1.10896	1.027 (0.951-1.109)	0.502692
471	respiratory	Nasal polyps	2'-deoxyuridine levels	Inverse variance weighted	31	1.04293	0.956685	1.13694	1.043 (0.957-1.137)	0.339866
472	respiratory	Chronic pharyngitis and nasopharyngitis	2'-deoxyuridine levels	Inverse variance weighted	31	1.19277	1.01883	1.39639	1.193 (1.019-1.396)	0.0283788
473	respiratory	Diseases of the larynx and vocal cords	2'-deoxyuridine levels	Inverse variance weighted	31	1.10215	0.99581	1.21985	1.102 (0.996-1.22)	0.0602585
473.4	respiratory	Voice disturbance	2'-deoxyuridine levels	Inverse variance weighted	31	1.18223	1.00155	1.39551	1.182 (1.002-1.396)	0.0479002
474	respiratory	Acute and chronic tonsillitis	2'-deoxyuridine levels	Inverse variance weighted	31	1.07723	0.965304	1.20212	1.077 (0.965-1.202)	0.183822
474.1	respiratory	Acute tonsillitis	2'-deoxyuridine levels	Inverse variance weighted	31	0.989908	0.812336	1.2063	0.99 (0.812-1.206)	0.919897
474.2	respiratory	Chronic tonsillitis and adenoiditis	2'-deoxyuridine levels	Inverse variance weighted	31	1.14265	0.987194	1.32259	1.143 (0.987-1.323)	0.0738959
475	respiratory	Chronic sinusitis	2'-deoxyuridine levels	Inverse variance weighted	31	0.953598	0.865912	1.05016	0.954 (0.866-1.05)	0.334328
476	respiratory	Allergic rhinitis	2'-deoxyuridine levels	Inverse variance weighted	31	1.13242	0.968728	1.32377	1.132 (0.969-1.324)	0.11849
477	respiratory	Epistaxis or throat hemorrhage	2'-deoxyuridine levels	Inverse variance weighted	31	0.979068	0.881432	1.08752	0.979 (0.881-1.088)	0.693076
479	respiratory	Other upper respiratory disease	2'-deoxyuridine levels	Inverse variance weighted	31	1.06302	0.974865	1.15914	1.063 (0.975-1.159)	0.166471
480	respiratory	Pneumonia	2'-deoxyuridine levels	Inverse variance weighted	31	0.980532	0.932373	1.03118	0.981 (0.932-1.031)	0.444195
480.1	respiratory	Bacterial pneumonia	2'-deoxyuridine levels	Inverse variance weighted	31	0.983822	0.92575	1.04554	0.984 (0.926-1.046)	0.599284
480.11	respiratory	Pneumococcal pneumonia	2'-deoxyuridine levels	Inverse variance weighted	31	0.968731	0.907951	1.03358	0.969 (0.908-1.034)	0.336572
495	respiratory	Asthma	2'-deoxyuridine levels	Inverse variance weighted	31	1.0333	0.995111	1.07296	1.033 (0.995-1.073)	0.088202
496	respiratory	Chronic airway obstruction	2'-deoxyuridine levels	Inverse variance weighted	31	0.992065	0.939466	1.04761	0.992 (0.939-1.048)	0.774397
496.1	respiratory	Emphysema	2'-deoxyuridine levels	Inverse variance weighted	31	1.11435	0.982755	1.26356	1.114 (0.983-1.264)	0.0912806
496.2	respiratory	Chronic bronchitis	2'-deoxyuridine levels	Inverse variance weighted	31	0.891357	0.800183	0.992918	0.891 (0.8-0.993)	0.0366992
496.21	respiratory	Obstructive chronic bronchitis	2'-deoxyuridine levels	Inverse variance weighted	31	0.894827	0.804115	0.995771	0.895 (0.804-0.996)	0.0415793
496.3	respiratory	Bronchiectasis	2'-deoxyuridine levels	Inverse variance weighted	31	0.98548	0.871601	1.11424	0.985 (0.872-1.114)	0.815412
497	respiratory	Bronchitis	2'-deoxyuridine levels	Inverse variance weighted	31	0.97606	0.788902	1.20762	0.976 (0.789-1.208)	0.823461
501	respiratory	Pneumonitis due to inhalation of food or vomitus	2'-deoxyuridine levels	Inverse variance weighted	31	1.00704	0.822136	1.23353	1.007 (0.822-1.234)	0.945954
502	respiratory	Postinflammatory pulmonary fibrosis	2'-deoxyuridine levels	Inverse variance weighted	31	0.964226	0.805403	1.15437	0.964 (0.805-1.154)	0.691576
506	respiratory	Empyema and pneumothorax	2'-deoxyuridine levels	Inverse variance weighted	31	1.15458	0.984036	1.35469	1.155 (0.984-1.355)	0.0779587
507	respiratory	Pleurisy; pleural effusion	2'-deoxyuridine levels	Inverse variance weighted	31	0.971807	0.912479	1.03499	0.972 (0.912-1.035)	0.373564
508	respiratory	Pulmonary collapse; interstitial and compensatory emphysema	2'-deoxyuridine levels	Inverse variance weighted	31	1.05577	0.946088	1.17817	1.056 (0.946-1.178)	0.332168
509	respiratory	Respiratory failure, insufficiency, arrest	2'-deoxyuridine levels	Inverse variance weighted	31	0.947446	0.8438	1.06382	0.947 (0.844-1.064)	0.361079
509.1	respiratory	Respiratory failure	2'-deoxyuridine levels	Inverse variance weighted	31	0.93829	0.822782	1.07001	0.938 (0.823-1.07)	0.341939
509.2	respiratory	Respiratory insufficiency	2'-deoxyuridine levels	Inverse variance weighted	31	0.910537	0.797637	1.03942	0.911 (0.798-1.039)	0.165255
510	respiratory	Other diseases of lung	2'-deoxyuridine levels	Inverse variance weighted	31	1.05696	0.847774	1.31777	1.057 (0.848-1.318)	0.622471
512	respiratory	Other symptoms of respiratory system	2'-deoxyuridine levels	Inverse variance weighted	31	0.93745	0.889916	0.987524	0.937 (0.89-0.988)	0.0149794
512.7	respiratory	Shortness of breath	2'-deoxyuridine levels	Inverse variance weighted	31	0.973502	0.912288	1.03882	0.974 (0.912-1.039)	0.417654
512.8	respiratory	Cough	2'-deoxyuridine levels	Inverse variance weighted	31	0.925413	0.844149	1.0145	0.925 (0.844-1.015)	0.098329
512.9	respiratory	Other dyspnea	2'-deoxyuridine levels	Inverse variance weighted	31	0.8193	0.691255	0.971063	0.819 (0.691-0.971)	0.0215242
513	respiratory	Respiratory abnormalities	2'-deoxyuridine levels	Inverse variance weighted	31	0.930474	0.75179	1.15163	0.93 (0.752-1.152)	0.507743
514	respiratory	Abnormal findings examination of lungs	2'-deoxyuridine levels	Inverse variance weighted	31	0.938608	0.847269	1.03979	0.939 (0.847-1.04)	0.225149
516	respiratory	Abnormal sputum	2'-deoxyuridine levels	Inverse variance weighted	31	1.07217	0.965283	1.19089	1.072 (0.965-1.191)	0.193413
516.1	respiratory	Hemoptysis	2'-deoxyuridine levels	Inverse variance weighted	31	1.08002	0.969298	1.20339	1.08 (0.969-1.203)	0.163034
519	respiratory	Other diseases of respiratory system, not elsewhere classified	2'-deoxyuridine levels	Inverse variance weighted	31	1.01069	0.960432	1.06357	1.011 (0.96-1.064)	0.68292
519.8	respiratory	Other diseases of respiratory system, NEC	2'-deoxyuridine levels	Inverse variance weighted	31	1.00158	0.950751	1.05512	1.002 (0.951-1.055)	0.952649
361	sense organs	Retinal detachments and defects	2'-deoxyuridine levels	Inverse variance weighted	31	0.909655	0.82635	1.00136	0.91 (0.826-1.001)	0.0533186
361.1	sense organs	Retinal detachment with retinal defect	2'-deoxyuridine levels	Inverse variance weighted	31	0.935667	0.820043	1.06759	0.936 (0.82-1.068)	0.323107
362	sense organs	Other retinal disorders	2'-deoxyuridine levels	Inverse variance weighted	31	0.98099	0.905421	1.06287	0.981 (0.905-1.063)	0.638874
362.2	sense organs	Degeneration of macula and posterior pole of retina	2'-deoxyuridine levels	Inverse variance weighted	31	0.9439	0.849824	1.04839	0.944 (0.85-1.048)	0.281119
362.29	sense organs	Macular degeneration (senile) of retina NOS	2'-deoxyuridine levels	Inverse variance weighted	31	0.9482	0.853695	1.05317	0.948 (0.854-1.053)	0.320726
362.4	sense organs	Retinal vascular changes and abnomalities	2'-deoxyuridine levels	Inverse variance weighted	31	1.10171	0.919122	1.32057	1.102 (0.919-1.321)	0.294752
364	sense organs	Corneal opacity and other disorders of cornea	2'-deoxyuridine levels	Inverse variance weighted	31	1.10144	0.901453	1.34578	1.101 (0.901-1.346)	0.344601
365	sense organs	Glaucoma	2'-deoxyuridine levels	Inverse variance weighted	31	1.05659	0.955734	1.16808	1.057 (0.956-1.168)	0.28219
365.1	sense organs	Open-angle glaucoma	2'-deoxyuridine levels	Inverse variance weighted	31	0.979942	0.821924	1.16834	0.98 (0.822-1.168)	0.821324
365.11	sense organs	Primary open angle glaucoma	2'-deoxyuridine levels	Inverse variance weighted	31	0.98469	0.823148	1.17793	0.985 (0.823-1.178)	0.865988
365.2	sense organs	Primary angle-closure glaucoma	2'-deoxyuridine levels	Inverse variance weighted	31	1.40296	1.1587	1.69873	1.403 (1.159-1.699)	0.00052203
366	sense organs	Cataract	2'-deoxyuridine levels	Inverse variance weighted	31	0.998579	0.957552	1.04136	0.999 (0.958-1.041)	0.947032
366.2	sense organs	Senile cataract	2'-deoxyuridine levels	Inverse variance weighted	31	0.978976	0.926455	1.03448	0.979 (0.926-1.034)	0.450108
367	sense organs	Disorders of refraction and accommodation; blindness and low vision	2'-deoxyuridine levels	Inverse variance weighted	31	1.03844	0.939039	1.14835	1.038 (0.939-1.148)	0.46251
367.1	sense organs	Myopia	2'-deoxyuridine levels	Inverse variance weighted	31	1.02983	0.894099	1.18617	1.03 (0.894-1.186)	0.683541
367.9	sense organs	Blindness and low vision	2'-deoxyuridine levels	Inverse variance weighted	31	1.00147	0.81191	1.23529	1.001 (0.812-1.235)	0.98905
368	sense organs	Visual disturbances	2'-deoxyuridine levels	Inverse variance weighted	31	1.02572	0.939432	1.11994	1.026 (0.939-1.12)	0.571087
368.1	sense organs	Amblyopia	2'-deoxyuridine levels	Inverse variance weighted	31	1.04697	0.847245	1.29378	1.047 (0.847-1.294)	0.670807
368.2	sense organs	Diplopia and disorders of binocular vision	2'-deoxyuridine levels	Inverse variance weighted	31	0.988358	0.824536	1.18473	0.988 (0.825-1.185)	0.899213
368.9	sense organs	Subjective visual disturbances	2'-deoxyuridine levels	Inverse variance weighted	31	1.22322	0.996678	1.50126	1.223 (0.997-1.501)	0.0538354
369	sense organs	Infection of the eye	2'-deoxyuridine levels	Inverse variance weighted	31	1.07757	0.87712	1.32383	1.078 (0.877-1.324)	0.476805
371	sense organs	Inflammation of the eye	2'-deoxyuridine levels	Inverse variance weighted	31	1.02686	0.908806	1.16025	1.027 (0.909-1.16)	0.670564
371.3	sense organs	Inflammation of eyelids	2'-deoxyuridine levels	Inverse variance weighted	31	1.0045	0.901476	1.1193	1.005 (0.901-1.119)	0.935171
372	sense organs	Disorders of conjunctiva	2'-deoxyuridine levels	Inverse variance weighted	31	0.898962	0.752745	1.07358	0.899 (0.753-1.074)	0.239572
374	sense organs	Other disorders of eyelids	2'-deoxyuridine levels	Inverse variance weighted	31	0.977977	0.916044	1.0441	0.978 (0.916-1.044)	0.504676
374.1	sense organs	Ectropion or entropion	2'-deoxyuridine levels	Inverse variance weighted	31	0.949268	0.794241	1.13455	0.949 (0.794-1.135)	0.567114
374.3	sense organs	Ptosis of eyelid	2'-deoxyuridine levels	Inverse variance weighted	31	1.03644	0.924177	1.16235	1.036 (0.924-1.162)	0.540574
375	sense organs	Disorders of lacrimal system	2'-deoxyuridine levels	Inverse variance weighted	31	0.985997	0.888197	1.09457	0.986 (0.888-1.095)	0.791322
375.2	sense organs	Epiphora	2'-deoxyuridine levels	Inverse variance weighted	31	0.986742	0.838536	1.16114	0.987 (0.839-1.161)	0.872305
378	sense organs	Strabismus and other disorders of binocular eye movements	2'-deoxyuridine levels	Inverse variance weighted	31	1.16549	1.0246	1.32575	1.165 (1.025-1.326)	0.0198245
378.1	sense organs	Strabismus (not specified as paralytic)	2'-deoxyuridine levels	Inverse variance weighted	31	1.24492	1.05908	1.46338	1.245 (1.059-1.463)	0.00790857
379	sense organs	Other disorders of eye	2'-deoxyuridine levels	Inverse variance weighted	31	0.986528	0.911282	1.06799	0.987 (0.911-1.068)	0.737576
379.2	sense organs	Disorders of vitreous body	2'-deoxyuridine levels	Inverse variance weighted	31	0.901875	0.789121	1.03074	0.902 (0.789-1.031)	0.129606
379.3	sense organs	Aphakia and other disorders of lens	2'-deoxyuridine levels	Inverse variance weighted	31	0.924089	0.82301	1.03758	0.924 (0.823-1.038)	0.181625
380	sense organs	Disorders of external ear	2'-deoxyuridine levels	Inverse variance weighted	31	0.972533	0.854943	1.1063	0.973 (0.855-1.106)	0.671857
380.1	sense organs	Otitis externa	2'-deoxyuridine levels	Inverse variance weighted	31	1.04644	0.836376	1.30927	1.046 (0.836-1.309)	0.691292
381	sense organs	Otitis media and Eustachian tube disorders	2'-deoxyuridine levels	Inverse variance weighted	31	1.04715	0.944365	1.16112	1.047 (0.944-1.161)	0.382086
381.1	sense organs	Otitis media	2'-deoxyuridine levels	Inverse variance weighted	31	0.977839	0.871142	1.0976	0.978 (0.871-1.098)	0.703824
381.11	sense organs	Suppurative and unspecified otitis media	2'-deoxyuridine levels	Inverse variance weighted	31	0.934937	0.778371	1.123	0.935 (0.778-1.123)	0.471855
384	sense organs	Other disorders of tympanic membrane	2'-deoxyuridine levels	Inverse variance weighted	31	1.21741	1.06581	1.39057	1.217 (1.066-1.391)	0.00374054
384.4	sense organs	Perforation of tympanic membrane	2'-deoxyuridine levels	Inverse variance weighted	31	1.19743	1.02882	1.39367	1.197 (1.029-1.394)	0.0199662
385	sense organs	Other disorders of middle ear and mastoid	2'-deoxyuridine levels	Inverse variance weighted	31	1.00291	0.845764	1.18926	1.003 (0.846-1.189)	0.9733
385.3	sense organs	Cholesteatoma	2'-deoxyuridine levels	Inverse variance weighted	31	1.02689	0.841274	1.25347	1.027 (0.841-1.253)	0.794181
386	sense organs	Vertiginous syndromes and other disorders of vestibular system	2'-deoxyuridine levels	Inverse variance weighted	31	1.03235	0.964989	1.1044	1.032 (0.965-1.104)	0.355109
386.1	sense organs	Meniere's disease	2'-deoxyuridine levels	Inverse variance weighted	31	1.07107	0.842134	1.36226	1.071 (0.842-1.362)	0.575733
386.3	sense organs	Labyrinthitis	2'-deoxyuridine levels	Inverse variance weighted	31	1.04839	0.844246	1.3019	1.048 (0.844-1.302)	0.66888
386.9	sense organs	Dizziness and giddiness (Light-headedness and vertigo)	2'-deoxyuridine levels	Inverse variance weighted	31	1.04383	0.970881	1.12226	1.044 (0.971-1.122)	0.24585
389	sense organs	Hearing loss	2'-deoxyuridine levels	Inverse variance weighted	31	1.05967	0.982001	1.14349	1.06 (0.982-1.143)	0.135608
389.4	sense organs	Tinnitus	2'-deoxyuridine levels	Inverse variance weighted	31	1.02668	0.815413	1.29269	1.027 (0.815-1.293)	0.822746
1002	symptoms	Symptoms concerning nutrition, metabolism, and development	2'-deoxyuridine levels	Inverse variance weighted	31	1.05947	0.985233	1.13931	1.059 (0.985-1.139)	0.119084
1005	symptoms	Other symptoms	2'-deoxyuridine levels	Inverse variance weighted	31	0.965099	0.838896	1.11029	0.965 (0.839-1.11)	0.619301
1010	symptoms	Other tests	2'-deoxyuridine levels	Inverse variance weighted	31	0.927406	0.869793	0.988836	0.927 (0.87-0.989)	0.0212746
1015	symptoms	Effects of other external causes	2'-deoxyuridine levels	Inverse variance weighted	31	0.92945	0.861339	1.00295	0.929 (0.861-1.003)	0.0595318
1019	symptoms	Other ill-defined and unknown causes of morbidity and mortality	2'-deoxyuridine levels	Inverse variance weighted	31	1.02394	0.983705	1.06582	1.024 (0.984-1.066)	0.247399
338	symptoms	Pain	2'-deoxyuridine levels	Inverse variance weighted	31	1.01673	0.851867	1.21349	1.017 (0.852-1.213)	0.854195
760	symptoms	Back pain	2'-deoxyuridine levels	Inverse variance weighted	31	1.00605	0.957549	1.05702	1.006 (0.958-1.057)	0.810769
761	symptoms	Cervicalgia	2'-deoxyuridine levels	Inverse variance weighted	31	1.05745	0.924572	1.20943	1.057 (0.925-1.209)	0.41487
764	symptoms	Sciatica	2'-deoxyuridine levels	Inverse variance weighted	31	1.12981	1.01783	1.2541	1.13 (1.018-1.254)	0.0219075
766	symptoms	Neuralgia, neuritis, and radiculitis NOS	2'-deoxyuridine levels	Inverse variance weighted	31	1.11528	0.966836	1.28651	1.115 (0.967-1.287)	0.134346
770	symptoms	Myalgia and myositis unspecified	2'-deoxyuridine levels	Inverse variance weighted	31	0.694374	0.56172	0.858356	0.694 (0.562-0.858)	0.000746136
771	symptoms	Musculoskeletal symptoms referable to limbs	2'-deoxyuridine levels	Inverse variance weighted	31	1.05911	0.976842	1.14831	1.059 (0.977-1.148)	0.163903
771.1	symptoms	Swelling of limb	2'-deoxyuridine levels	Inverse variance weighted	31	1.04113	0.959134	1.13013	1.041 (0.959-1.13)	0.335538
772	symptoms	Symptoms of the muscles	2'-deoxyuridine levels	Inverse variance weighted	31	0.892354	0.741438	1.07399	0.892 (0.741-1.074)	0.228251
773	symptoms	Pain in limb	2'-deoxyuridine levels	Inverse variance weighted	31	0.996165	0.935631	1.06062	0.996 (0.936-1.061)	0.904395
781	symptoms	Symptoms involving nervous and musculoskeletal systems	2'-deoxyuridine levels	Inverse variance weighted	31	1.03832	0.926907	1.16313	1.038 (0.927-1.163)	0.516101
782	symptoms	Symptoms involving skin and other integumentary tissue	2'-deoxyuridine levels	Inverse variance weighted	31	1.07149	0.931807	1.23211	1.071 (0.932-1.232)	0.332594
782.3	symptoms	Edema	2'-deoxyuridine levels	Inverse variance weighted	31	1.03966	0.901206	1.19939	1.04 (0.901-1.199)	0.593737
783	symptoms	Fever of unknown origin	2'-deoxyuridine levels	Inverse variance weighted	31	1.03694	0.958158	1.1222	1.037 (0.958-1.122)	0.368252
785	symptoms	Abdominal pain	2'-deoxyuridine levels	Inverse variance weighted	31	1.00775	0.982557	1.03358	1.008 (0.983-1.034)	0.550196
788	symptoms	Syncope and collapse	2'-deoxyuridine levels	Inverse variance weighted	31	0.992687	0.936911	1.05178	0.993 (0.937-1.052)	0.803545
789	symptoms	Nausea and vomiting	2'-deoxyuridine levels	Inverse variance weighted	31	1.00328	0.956721	1.05211	1.003 (0.957-1.052)	0.89241
790	symptoms	Nonspecific findings on examination of blood	2'-deoxyuridine levels	Inverse variance weighted	31	0.953721	0.890404	1.02154	0.954 (0.89-1.022)	0.176387
790.6	symptoms	Other abnormal blood chemistry	2'-deoxyuridine levels	Inverse variance weighted	31	0.954682	0.88894	1.02529	0.955 (0.889-1.025)	0.202664
791	symptoms	Gangrene	2'-deoxyuridine levels	Inverse variance weighted	31	0.82963	0.658155	1.04578	0.83 (0.658-1.046)	0.113862
798	symptoms	Malaise and fatigue	2'-deoxyuridine levels	Inverse variance weighted	31	1.00986	0.921439	1.10677	1.01 (0.921-1.107)	0.833737
798.1	symptoms	Chronic fatigue syndrome	2'-deoxyuridine levels	Inverse variance weighted	31	1.06819	0.873348	1.3065	1.068 (0.873-1.307)	0.520868

## Sheet: TableS6
Table S6. Phe-MR analysis for the associations between the Phosphate to mannose ratio and 784 diseases using IVW method
PheCode	Phenotype.Category	Phenotype.Description	Exposure	MR method	NSNPS	OR	OR_lci95	OR_uci95	OR (95%CI)	P-value
394	circulatory system	Rheumatic disease of the heart valves	Phosphate to mannose ratio	Inverse variance weighted	30	0.974477	0.892256	1.06428	0.974 (0.892-1.064)	0.565376
394.2	circulatory system	Mitral valve disease	Phosphate to mannose ratio	Inverse variance weighted	30	0.977339	0.87297	1.09419	0.977 (0.873-1.094)	0.690759
394.3	circulatory system	Aortic valve disease	Phosphate to mannose ratio	Inverse variance weighted	30	0.947725	0.798254	1.12518	0.948 (0.798-1.125)	0.539801
394.7	circulatory system	Disease of tricuspid valve	Phosphate to mannose ratio	Inverse variance weighted	30	0.966763	0.802268	1.16498	0.967 (0.802-1.165)	0.722423
395	circulatory system	Heart valve disorders	Phosphate to mannose ratio	Inverse variance weighted	30	0.995754	0.906123	1.09425	0.996 (0.906-1.094)	0.929543
395.1	circulatory system	Nonrheumatic mitral valve disorders	Phosphate to mannose ratio	Inverse variance weighted	30	0.989142	0.882727	1.10838	0.989 (0.883-1.108)	0.850875
395.6	circulatory system	Heart valve replaced	Phosphate to mannose ratio	Inverse variance weighted	30	0.873109	0.745045	1.02319	0.873 (0.745-1.023)	0.0935878
396	circulatory system	Abnormal heart sounds	Phosphate to mannose ratio	Inverse variance weighted	30	0.941011	0.753227	1.17561	0.941 (0.753-1.176)	0.592387
401	circulatory system	Hypertension	Phosphate to mannose ratio	Inverse variance weighted	30	0.966824	0.932493	1.00242	0.967 (0.932-1.002)	0.0674023
401.1	circulatory system	Essential hypertension	Phosphate to mannose ratio	Inverse variance weighted	30	0.965525	0.930861	1.00148	0.966 (0.931-1.001)	0.0600141
401.2	circulatory system	Hypertensive heart and or or renal disease	Phosphate to mannose ratio	Inverse variance weighted	30	0.882192	0.76166	1.0218	0.882 (0.762-1.022)	0.0944626
401.22	circulatory system	Hypertensive chronic kidney disease	Phosphate to mannose ratio	Inverse variance weighted	30	0.858401	0.734594	1.00308	0.858 (0.735-1.003)	0.0546866
402	circulatory system	Elevated blood pressure reading without diagnosis of hypertension	Phosphate to mannose ratio	Inverse variance weighted	30	1.00243	0.855273	1.17491	1.002 (0.855-1.175)	0.976078
411	circulatory system	Ischemic Heart Disease	Phosphate to mannose ratio	Inverse variance weighted	30	1.02107	0.973526	1.07095	1.021 (0.974-1.071)	0.391337
411.1	circulatory system	Unstable angina (intermediate coronary syndrome)	Phosphate to mannose ratio	Inverse variance weighted	30	1.08945	0.991454	1.19714	1.089 (0.991-1.197)	0.0748269
411.2	circulatory system	Myocardial infarction	Phosphate to mannose ratio	Inverse variance weighted	30	1.03727	0.957153	1.12409	1.037 (0.957-1.124)	0.372295
411.3	circulatory system	Angina pectoris	Phosphate to mannose ratio	Inverse variance weighted	30	1.03806	0.971527	1.10916	1.038 (0.972-1.109)	0.269023
411.4	circulatory system	Coronary atherosclerosis	Phosphate to mannose ratio	Inverse variance weighted	30	1.05234	0.995375	1.11256	1.052 (0.995-1.113)	0.0723778
411.41	circulatory system	Aneurysm and dissection of heart	Phosphate to mannose ratio	Inverse variance weighted	30	1.1547	0.917178	1.45373	1.155 (0.917-1.454)	0.220876
411.8	circulatory system	Other chronic ischemic heart disease, unspecified	Phosphate to mannose ratio	Inverse variance weighted	30	1.02956	0.967448	1.09567	1.03 (0.967-1.096)	0.358799
411.9	circulatory system	Other acute and subacute forms of ischemic heart disease	Phosphate to mannose ratio	Inverse variance weighted	30	1.08444	0.905792	1.29833	1.084 (0.906-1.298)	0.377422
414	circulatory system	Other forms of chronic heart disease	Phosphate to mannose ratio	Inverse variance weighted	30	0.957904	0.790044	1.16143	0.958 (0.79-1.161)	0.661722
415	circulatory system	Pulmonary heart disease	Phosphate to mannose ratio	Inverse variance weighted	30	0.950583	0.863365	1.04661	0.951 (0.863-1.047)	0.302008
415.2	circulatory system	Chronic pulmonary heart disease	Phosphate to mannose ratio	Inverse variance weighted	30	0.782556	0.608928	1.00569	0.783 (0.609-1.006)	0.0554085
416	circulatory system	Cardiomegaly	Phosphate to mannose ratio	Inverse variance weighted	30	1.01202	0.896145	1.14289	1.012 (0.896-1.143)	0.847235
418	circulatory system	Nonspecific chest pain	Phosphate to mannose ratio	Inverse variance weighted	30	0.987019	0.951406	1.02397	0.987 (0.951-1.024)	0.485889
418.1	circulatory system	Precordial pain	Phosphate to mannose ratio	Inverse variance weighted	30	0.979409	0.872123	1.09989	0.979 (0.872-1.1)	0.725212
420	circulatory system	Carditis	Phosphate to mannose ratio	Inverse variance weighted	30	0.940258	0.806026	1.09684	0.94 (0.806-1.097)	0.43314
420.2	circulatory system	Pericarditis	Phosphate to mannose ratio	Inverse variance weighted	30	1.10279	0.929359	1.30858	1.103 (0.929-1.309)	0.26238
420.3	circulatory system	Endocarditis	Phosphate to mannose ratio	Inverse variance weighted	30	0.82882	0.640493	1.07252	0.829 (0.64-1.073)	0.153398
425	circulatory system	Cardiomyopathy	Phosphate to mannose ratio	Inverse variance weighted	30	0.985748	0.81155	1.19734	0.986 (0.812-1.197)	0.884958
425.1	circulatory system	Primary or intrinsic cardiomyopathies	Phosphate to mannose ratio	Inverse variance weighted	30	1.0169	0.835329	1.23795	1.017 (0.835-1.238)	0.867343
426	circulatory system	Cardiac conduction disorders	Phosphate to mannose ratio	Inverse variance weighted	30	1.03617	0.961506	1.11663	1.036 (0.962-1.117)	0.35176
426.2	circulatory system	Atrioventricular [AV] block	Phosphate to mannose ratio	Inverse variance weighted	30	0.892306	0.773862	1.02888	0.892 (0.774-1.029)	0.116837
426.21	circulatory system	First degree AV block	Phosphate to mannose ratio	Inverse variance weighted	30	1.06018	0.852196	1.31891	1.06 (0.852-1.319)	0.599944
426.24	circulatory system	Atrioventricular block, complete	Phosphate to mannose ratio	Inverse variance weighted	30	0.908219	0.706313	1.16784	0.908 (0.706-1.168)	0.452974
426.3	circulatory system	Bundle branch block	Phosphate to mannose ratio	Inverse variance weighted	30	1.10715	0.98425	1.24541	1.107 (0.984-1.245)	0.0899693
426.31	circulatory system	Right bundle branch block	Phosphate to mannose ratio	Inverse variance weighted	30	1.05254	0.88069	1.25792	1.053 (0.881-1.258)	0.57341
426.32	circulatory system	Left bundle branch block	Phosphate to mannose ratio	Inverse variance weighted	30	1.14083	0.983132	1.32382	1.141 (0.983-1.324)	0.0825858
426.9	circulatory system	Cardiac pacemaker or device in situ	Phosphate to mannose ratio	Inverse variance weighted	30	1.06384	0.940784	1.203	1.064 (0.941-1.203)	0.323772
426.91	circulatory system	Cardiac pacemaker in situ	Phosphate to mannose ratio	Inverse variance weighted	30	1.07324	0.943342	1.22101	1.073 (0.943-1.221)	0.282897
427	circulatory system	Cardiac dysrhythmias	Phosphate to mannose ratio	Inverse variance weighted	30	0.987578	0.940798	1.03668	0.988 (0.941-1.037)	0.613658
427.1	circulatory system	Paroxysmal tachycardia, unspecified	Phosphate to mannose ratio	Inverse variance weighted	30	1.21316	1.08161	1.36071	1.213 (1.082-1.361)	0.000968144
427.11	circulatory system	Paroxysmal supraventricular tachycardia	Phosphate to mannose ratio	Inverse variance weighted	30	1.24312	1.08571	1.42336	1.243 (1.086-1.423)	0.00163075
427.12	circulatory system	Paroxysmal ventricular tachycardia	Phosphate to mannose ratio	Inverse variance weighted	30	1.12137	0.917466	1.3706	1.121 (0.917-1.371)	0.263248
427.2	circulatory system	Atrial fibrillation and flutter	Phosphate to mannose ratio	Inverse variance weighted	30	0.972622	0.914643	1.03428	0.973 (0.915-1.034)	0.376031
427.3	circulatory system	Other specified cardiac dysrhythmias	Phosphate to mannose ratio	Inverse variance weighted	30	0.938261	0.842125	1.04537	0.938 (0.842-1.045)	0.247899
427.4	circulatory system	Cardiac arrest and ventricular fibrillation	Phosphate to mannose ratio	Inverse variance weighted	30	0.982102	0.819691	1.17669	0.982 (0.82-1.177)	0.844747
427.42	circulatory system	Cardiac arrest	Phosphate to mannose ratio	Inverse variance weighted	30	0.976143	0.798897	1.19271	0.976 (0.799-1.193)	0.81329
427.5	circulatory system	Arrhythmia (cardiac) NOS	Phosphate to mannose ratio	Inverse variance weighted	30	0.980022	0.80143	1.19841	0.98 (0.801-1.198)	0.844137
427.6	circulatory system	Premature beats	Phosphate to mannose ratio	Inverse variance weighted	30	0.953175	0.732906	1.23965	0.953 (0.733-1.24)	0.720575
427.7	circulatory system	Tachycardia NOS	Phosphate to mannose ratio	Inverse variance weighted	30	1.10054	0.965142	1.25494	1.101 (0.965-1.255)	0.152631
427.9	circulatory system	Palpitations	Phosphate to mannose ratio	Inverse variance weighted	30	0.898721	0.802846	1.00605	0.899 (0.803-1.006)	0.0635583
428	circulatory system	Congestive heart failure; nonhypertensive	Phosphate to mannose ratio	Inverse variance weighted	30	1.02124	0.938676	1.11108	1.021 (0.939-1.111)	0.625034
428.1	circulatory system	Congestive heart failure (CHF) NOS	Phosphate to mannose ratio	Inverse variance weighted	30	1.08569	0.947069	1.2446	1.086 (0.947-1.245)	0.238132
428.2	circulatory system	Heart failure NOS	Phosphate to mannose ratio	Inverse variance weighted	30	1.00043	0.910383	1.09939	1 (0.91-1.099)	0.992851
429	circulatory system	Ill-defined descriptions and complications of heart disease	Phosphate to mannose ratio	Inverse variance weighted	30	1.0933	0.875333	1.36553	1.093 (0.875-1.366)	0.431705
429.2	circulatory system	Abnormal function study of cardiovascular system	Phosphate to mannose ratio	Inverse variance weighted	30	0.996877	0.763577	1.30146	0.997 (0.764-1.301)	0.981658
430	circulatory system	Intracranial hemorrhage	Phosphate to mannose ratio	Inverse variance weighted	30	0.9446	0.818281	1.09042	0.945 (0.818-1.09)	0.436476
430.1	circulatory system	Subarachnoid hemorrhage	Phosphate to mannose ratio	Inverse variance weighted	30	1.03853	0.839315	1.28502	1.039 (0.839-1.285)	0.727913
430.2	circulatory system	Intracerebral hemorrhage	Phosphate to mannose ratio	Inverse variance weighted	30	0.965463	0.766791	1.21561	0.965 (0.767-1.216)	0.764935
433	circulatory system	Cerebrovascular disease	Phosphate to mannose ratio	Inverse variance weighted	30	1.02694	0.960458	1.09802	1.027 (0.96-1.098)	0.436312
433.1	circulatory system	Occlusion and stenosis of precerebral arteries	Phosphate to mannose ratio	Inverse variance weighted	30	0.935369	0.784468	1.1153	0.935 (0.784-1.115)	0.456673
433.2	circulatory system	Occlusion of cerebral arteries	Phosphate to mannose ratio	Inverse variance weighted	30	1.05843	0.961511	1.16512	1.058 (0.962-1.165)	0.246477
433.21	circulatory system	Cerebral artery occlusion, with cerebral infarction	Phosphate to mannose ratio	Inverse variance weighted	30	1.18313	0.998105	1.40246	1.183 (0.998-1.402)	0.0526063
433.3	circulatory system	Cerebral ischemia	Phosphate to mannose ratio	Inverse variance weighted	30	1.01804	0.908855	1.14035	1.018 (0.909-1.14)	0.757381
433.31	circulatory system	Transient cerebral ischemia	Phosphate to mannose ratio	Inverse variance weighted	30	1.10353	0.967484	1.25871	1.104 (0.967-1.259)	0.142224
433.8	circulatory system	Late effects of cerebrovascular disease	Phosphate to mannose ratio	Inverse variance weighted	30	1.12284	0.945315	1.33371	1.123 (0.945-1.334)	0.186991
440	circulatory system	Atherosclerosis	Phosphate to mannose ratio	Inverse variance weighted	30	1.02821	0.868327	1.21754	1.028 (0.868-1.218)	0.746969
440.2	circulatory system	Atherosclerosis of the extremities	Phosphate to mannose ratio	Inverse variance weighted	30	1.07979	0.871949	1.33718	1.08 (0.872-1.337)	0.481564
441	circulatory system	Vascular insufficiency of intestine	Phosphate to mannose ratio	Inverse variance weighted	30	1.07218	0.820109	1.40172	1.072 (0.82-1.402)	0.610282
442	circulatory system	Other aneurysm	Phosphate to mannose ratio	Inverse variance weighted	30	1.02931	0.891881	1.18792	1.029 (0.892-1.188)	0.692762
442.1	circulatory system	Aortic aneurysm	Phosphate to mannose ratio	Inverse variance weighted	30	0.925148	0.785172	1.09008	0.925 (0.785-1.09)	0.352612
442.11	circulatory system	Abdominal aortic aneurysm	Phosphate to mannose ratio	Inverse variance weighted	30	0.783224	0.638726	0.960411	0.783 (0.639-0.96)	0.0188638
443	circulatory system	Peripheral vascular disease	Phosphate to mannose ratio	Inverse variance weighted	30	1.00989	0.896873	1.13714	1.01 (0.897-1.137)	0.870907
443.1	circulatory system	Raynaud's syndrome	Phosphate to mannose ratio	Inverse variance weighted	30	1.02927	0.848535	1.2485	1.029 (0.849-1.248)	0.769655
443.9	circulatory system	Peripheral vascular disease, unspecified	Phosphate to mannose ratio	Inverse variance weighted	30	1.04108	0.891925	1.21518	1.041 (0.892-1.215)	0.60984
444	circulatory system	Arterial embolism and thrombosis	Phosphate to mannose ratio	Inverse variance weighted	30	1.03613	0.847251	1.26711	1.036 (0.847-1.267)	0.729604
444.1	circulatory system	Arterial embolism and thrombosis of lower extremity artery	Phosphate to mannose ratio	Inverse variance weighted	30	1.37233	1.06112	1.77483	1.372 (1.061-1.775)	0.0158624
446	circulatory system	Polyarteritis nodosa and allied conditions	Phosphate to mannose ratio	Inverse variance weighted	30	1.26101	1.01395	1.56828	1.261 (1.014-1.568)	0.0371142
447	circulatory system	Other disorders of arteries and arterioles	Phosphate to mannose ratio	Inverse variance weighted	30	1.06339	0.872928	1.2954	1.063 (0.873-1.295)	0.541634
447.1	circulatory system	Stricture of artery	Phosphate to mannose ratio	Inverse variance weighted	30	1.21019	0.935718	1.56516	1.21 (0.936-1.565)	0.146026
450	circulatory system	Noninfectious disorders of lymphatic channels	Phosphate to mannose ratio	Inverse variance weighted	30	0.815665	0.631599	1.05337	0.816 (0.632-1.053)	0.118406
451	circulatory system	Phlebitis and thrombophlebitis	Phosphate to mannose ratio	Inverse variance weighted	30	0.868122	0.784041	0.961219	0.868 (0.784-0.961)	0.00650851
451.2	circulatory system	Phlebitis and thrombophlebitis of lower extremities	Phosphate to mannose ratio	Inverse variance weighted	30	0.861863	0.77283	0.961152	0.862 (0.773-0.961)	0.0075347
452	circulatory system	Other venous embolism and thrombosis	Phosphate to mannose ratio	Inverse variance weighted	30	0.900747	0.688135	1.17905	0.901 (0.688-1.179)	0.446678
454	circulatory system	Varicose veins	Phosphate to mannose ratio	Inverse variance weighted	30	1.00495	0.944963	1.06874	1.005 (0.945-1.069)	0.875128
454.1	circulatory system	Varicose veins of lower extremity	Phosphate to mannose ratio	Inverse variance weighted	30	1.00627	0.947037	1.0692	1.006 (0.947-1.069)	0.840018
454.11	circulatory system	Varicose veins of lower extremity, symptomtic	Phosphate to mannose ratio	Inverse variance weighted	30	1.07872	0.846608	1.37448	1.079 (0.847-1.374)	0.539887
455	circulatory system	Hemorrhoids	Phosphate to mannose ratio	Inverse variance weighted	30	1.02886	0.98706	1.07243	1.029 (0.987-1.072)	0.178793
458	circulatory system	Hypotension	Phosphate to mannose ratio	Inverse variance weighted	30	1.02718	0.948174	1.11277	1.027 (0.948-1.113)	0.511371
458.1	circulatory system	Orthostatic hypotension	Phosphate to mannose ratio	Inverse variance weighted	30	1.0081	0.852894	1.19155	1.008 (0.853-1.192)	0.924654
458.9	circulatory system	Hypotension NOS	Phosphate to mannose ratio	Inverse variance weighted	30	1.03469	0.922176	1.16093	1.035 (0.922-1.161)	0.561512
459	circulatory system	Other disorders of circulatory system	Phosphate to mannose ratio	Inverse variance weighted	30	1.02281	0.973331	1.0748	1.023 (0.973-1.075)	0.372652
459.9	circulatory system	Circulatory disease NEC	Phosphate to mannose ratio	Inverse variance weighted	30	1.02819	0.978452	1.08046	1.028 (0.978-1.08)	0.271802
793.2	circulatory system	Nonspecific abnormal findings on radiological and other examination of other intrathoracic organs (echocardiogram, etc)	Phosphate to mannose ratio	Inverse variance weighted	30	0.924998	0.716633	1.19395	0.925 (0.717-1.194)	0.549364
747	congenital anomalies	Cardiac and circulatory congenital anomalies	Phosphate to mannose ratio	Inverse variance weighted	30	1.0411	0.926857	1.16942	1.041 (0.927-1.169)	0.497029
747.1	congenital anomalies	Cardiac congenital anomalies	Phosphate to mannose ratio	Inverse variance weighted	30	1.07426	0.952321	1.21181	1.074 (0.952-1.212)	0.243914
747.11	congenital anomalies	Cardiac shunt or heart septal defect	Phosphate to mannose ratio	Inverse variance weighted	30	0.948789	0.737211	1.22109	0.949 (0.737-1.221)	0.683005
747.13	congenital anomalies	Congenital anomalies of great vessels	Phosphate to mannose ratio	Inverse variance weighted	30	1.13337	0.981887	1.30823	1.133 (0.982-1.308)	0.0872111
750	congenital anomalies	Digestive congenital anomalies	Phosphate to mannose ratio	Inverse variance weighted	30	1.20297	0.95683	1.51244	1.203 (0.957-1.512)	0.11361
751	congenital anomalies	Genitourinary congenital anomalies	Phosphate to mannose ratio	Inverse variance weighted	30	1.17298	1.00706	1.36623	1.173 (1.007-1.366)	0.040328
751.1	congenital anomalies	Congenital anomalies of genital organs	Phosphate to mannose ratio	Inverse variance weighted	30	1.11898	0.892244	1.40334	1.119 (0.892-1.403)	0.330508
751.2	congenital anomalies	Congenital anomalies of urinary system	Phosphate to mannose ratio	Inverse variance weighted	30	1.20733	0.976811	1.49225	1.207 (0.977-1.492)	0.0813408
756	congenital anomalies	Other congenital musculoskeletal anomalies	Phosphate to mannose ratio	Inverse variance weighted	30	0.800857	0.600987	1.0672	0.801 (0.601-1.067)	0.129516
681	dermatologic	Superficial cellulitis and abscess	Phosphate to mannose ratio	Inverse variance weighted	30	0.918553	0.8551	0.986715	0.919 (0.855-0.987)	0.020008
681.1	dermatologic	Cellulitis and abscess of fingers or toes	Phosphate to mannose ratio	Inverse variance weighted	30	0.815184	0.631957	1.05154	0.815 (0.632-1.052)	0.115688
681.2	dermatologic	Cellulitis and abscess of face or neck	Phosphate to mannose ratio	Inverse variance weighted	30	0.902807	0.688153	1.18442	0.903 (0.688-1.184)	0.46043
681.3	dermatologic	Cellulitis and abscess of arm or hand	Phosphate to mannose ratio	Inverse variance weighted	30	0.896387	0.825051	0.973892	0.896 (0.825-0.974)	0.00973039
681.5	dermatologic	Cellulitis and abscess of leg, except foot	Phosphate to mannose ratio	Inverse variance weighted	30	0.90083	0.82914	0.978718	0.901 (0.829-0.979)	0.0135711
681.6	dermatologic	Cellulitis and abscess of foot, toe	Phosphate to mannose ratio	Inverse variance weighted	30	0.898602	0.82681	0.976629	0.899 (0.827-0.977)	0.0118473
681.7	dermatologic	Cellulitis and abscess of trunk	Phosphate to mannose ratio	Inverse variance weighted	30	1.21324	0.946262	1.55554	1.213 (0.946-1.556)	0.127412
686	dermatologic	Other local infections of skin and subcutaneous tissue	Phosphate to mannose ratio	Inverse variance weighted	30	1.05111	0.941762	1.17315	1.051 (0.942-1.173)	0.373793
686.1	dermatologic	Carbuncle and furuncle	Phosphate to mannose ratio	Inverse variance weighted	30	1.11291	0.980198	1.2636	1.113 (0.98-1.264)	0.0986814
686.3	dermatologic	Pilonidal cyst	Phosphate to mannose ratio	Inverse variance weighted	30	0.94727	0.736427	1.21848	0.947 (0.736-1.218)	0.673237
687	dermatologic	Symptoms affecting skin	Phosphate to mannose ratio	Inverse variance weighted	30	0.977127	0.895239	1.06651	0.977 (0.895-1.067)	0.604354
687.1	dermatologic	Rash and other nonspecific skin eruption	Phosphate to mannose ratio	Inverse variance weighted	30	1.02675	0.880538	1.19723	1.027 (0.881-1.197)	0.736289
687.4	dermatologic	Disturbance of skin sensation	Phosphate to mannose ratio	Inverse variance weighted	30	0.969082	0.865309	1.0853	0.969 (0.865-1.085)	0.586797
689	dermatologic	Disorder of skin and subcutaneous tissue NOS	Phosphate to mannose ratio	Inverse variance weighted	30	0.924962	0.853755	1.00211	0.925 (0.854-1.002)	0.0563268
694	dermatologic	Dyschromia and Vitiligo	Phosphate to mannose ratio	Inverse variance weighted	30	1.25114	1.02981	1.52003	1.251 (1.03-1.52)	0.0240877
694.2	dermatologic	Other dyschromia	Phosphate to mannose ratio	Inverse variance weighted	30	1.27731	1.01402	1.60897	1.277 (1.014-1.609)	0.037691
695	dermatologic	Erythematous conditions	Phosphate to mannose ratio	Inverse variance weighted	30	0.987605	0.866324	1.12586	0.988 (0.866-1.126)	0.851987
695.7	dermatologic	Prurigo and Lichen	Phosphate to mannose ratio	Inverse variance weighted	30	1.11428	0.89055	1.39421	1.114 (0.891-1.394)	0.343998
696	dermatologic	Psoriasis and related disorders	Phosphate to mannose ratio	Inverse variance weighted	30	1.1601	1.02142	1.31762	1.16 (1.021-1.318)	0.0222409
696.4	dermatologic	Psoriasis	Phosphate to mannose ratio	Inverse variance weighted	30	1.1662	1.02453	1.32746	1.166 (1.025-1.327)	0.0199807
696.41	dermatologic	Psoriasis vulgaris	Phosphate to mannose ratio	Inverse variance weighted	30	1.08558	0.936235	1.25875	1.086 (0.936-1.259)	0.276838
696.42	dermatologic	Psoriatic arthropathy	Phosphate to mannose ratio	Inverse variance weighted	30	1.31449	1.04691	1.65045	1.314 (1.047-1.65)	0.0185331
697	dermatologic	Sarcoidosis	Phosphate to mannose ratio	Inverse variance weighted	30	1.15541	0.890014	1.49995	1.155 (0.89-1.5)	0.277958
698	dermatologic	Pruritus and related conditions	Phosphate to mannose ratio	Inverse variance weighted	30	1.13354	0.911942	1.409	1.134 (0.912-1.409)	0.258714
701	dermatologic	Other hypertrophic and atrophic conditions of skin	Phosphate to mannose ratio	Inverse variance weighted	30	1.01191	0.926205	1.10554	1.012 (0.926-1.106)	0.793181
701.2	dermatologic	Scar conditions and fibrosis of skin	Phosphate to mannose ratio	Inverse variance weighted	30	1.06454	0.939235	1.20655	1.065 (0.939-1.207)	0.327667
702	dermatologic	Degenerative skin conditions and other dermatoses	Phosphate to mannose ratio	Inverse variance weighted	30	1.00461	0.917155	1.10041	1.005 (0.917-1.1)	0.921083
702.1	dermatologic	Actinic keratosis	Phosphate to mannose ratio	Inverse variance weighted	30	1.04101	0.922568	1.17467	1.041 (0.923-1.175)	0.514256
702.2	dermatologic	Seborrheic keratosis	Phosphate to mannose ratio	Inverse variance weighted	30	0.95236	0.853327	1.06289	0.952 (0.853-1.063)	0.38358
703	dermatologic	Diseases of nail, NOS	Phosphate to mannose ratio	Inverse variance weighted	30	0.942429	0.79457	1.1178	0.942 (0.795-1.118)	0.495874
703.1	dermatologic	Ingrowing nail	Phosphate to mannose ratio	Inverse variance weighted	30	0.864271	0.709891	1.05222	0.864 (0.71-1.052)	0.146238
704	dermatologic	Diseases of hair and hair follicles	Phosphate to mannose ratio	Inverse variance weighted	30	0.944669	0.868312	1.02774	0.945 (0.868-1.028)	0.185609
705	dermatologic	Disorders of sweat glands	Phosphate to mannose ratio	Inverse variance weighted	30	0.901915	0.69698	1.16711	0.902 (0.697-1.167)	0.432464
705.8	dermatologic	Hyperhidrosis	Phosphate to mannose ratio	Inverse variance weighted	30	0.894381	0.66906	1.19558	0.894 (0.669-1.196)	0.451002
706	dermatologic	Diseases of sebaceous glands	Phosphate to mannose ratio	Inverse variance weighted	30	0.972983	0.910804	1.03941	0.973 (0.911-1.039)	0.416287
706.2	dermatologic	Sebaceous cyst	Phosphate to mannose ratio	Inverse variance weighted	30	0.97148	0.909278	1.03794	0.971 (0.909-1.038)	0.391414
707	dermatologic	Chronic ulcer of skin	Phosphate to mannose ratio	Inverse variance weighted	30	1.02606	0.872538	1.20659	1.026 (0.873-1.207)	0.755743
707.1	dermatologic	Decubitus ulcer	Phosphate to mannose ratio	Inverse variance weighted	30	0.965327	0.789234	1.18071	0.965 (0.789-1.181)	0.73129
709	dermatologic	Diffuse diseases of connective tissue	Phosphate to mannose ratio	Inverse variance weighted	30	1.01554	0.914582	1.12765	1.016 (0.915-1.128)	0.772837
709.2	dermatologic	Sicca syndrome	Phosphate to mannose ratio	Inverse variance weighted	30	0.964538	0.732926	1.26934	0.965 (0.733-1.269)	0.796632
709.7	dermatologic	Unspecified diffuse connective tissue disease	Phosphate to mannose ratio	Inverse variance weighted	30	1.05069	0.93438	1.18148	1.051 (0.934-1.181)	0.408748
939	dermatologic	Atopic or contact dermatitis due to other or unspecified	Phosphate to mannose ratio	Inverse variance weighted	30	0.940674	0.823346	1.07472	0.941 (0.823-1.075)	0.368236
520	digestive	Disorders of tooth development	Phosphate to mannose ratio	Inverse variance weighted	30	0.971584	0.843979	1.11848	0.972 (0.844-1.118)	0.688199
520.2	digestive	Disturbances in tooth eruption	Phosphate to mannose ratio	Inverse variance weighted	30	0.99869	0.870792	1.14537	0.999 (0.871-1.145)	0.985046
521	digestive	Diseases of hard tissues of teeth	Phosphate to mannose ratio	Inverse variance weighted	30	1.0336	0.926051	1.15365	1.034 (0.926-1.154)	0.555483
521.1	digestive	Dental caries	Phosphate to mannose ratio	Inverse variance weighted	30	1.03333	0.925584	1.15362	1.033 (0.926-1.154)	0.559518
522	digestive	Diseases of pulp and periapical tissues	Phosphate to mannose ratio	Inverse variance weighted	30	0.948537	0.82202	1.09453	0.949 (0.822-1.095)	0.46945
522.5	digestive	Periapical abscess	Phosphate to mannose ratio	Inverse variance weighted	30	0.886474	0.742356	1.05857	0.886 (0.742-1.059)	0.183122
523	digestive	Gingival and periodontal diseases	Phosphate to mannose ratio	Inverse variance weighted	30	1.19055	1.02388	1.38435	1.191 (1.024-1.384)	0.0234062
523.3	digestive	Periodontitis (acute or chronic)	Phosphate to mannose ratio	Inverse variance weighted	30	1.20514	1.01261	1.43429	1.205 (1.013-1.434)	0.0356365
523.31	digestive	Acute periodontitis	Phosphate to mannose ratio	Inverse variance weighted	30	1.11361	0.867678	1.42926	1.114 (0.868-1.429)	0.397994
523.32	digestive	Chronic periodontitis	Phosphate to mannose ratio	Inverse variance weighted	30	1.36285	1.05526	1.7601	1.363 (1.055-1.76)	0.0176849
525	digestive	Other diseases of the teeth and supporting structures	Phosphate to mannose ratio	Inverse variance weighted	30	0.961011	0.854695	1.08055	0.961 (0.855-1.081)	0.506149
526	digestive	Diseases of the jaws	Phosphate to mannose ratio	Inverse variance weighted	30	1.01028	0.79833	1.2785	1.01 (0.798-1.278)	0.932165
527	digestive	Diseases of the salivary glands	Phosphate to mannose ratio	Inverse variance weighted	30	1.11452	0.887747	1.39923	1.115 (0.888-1.399)	0.350224
528	digestive	Diseases of the oral soft tissues, excluding lesions specific for gingiva and tongue	Phosphate to mannose ratio	Inverse variance weighted	30	1.01532	0.92098	1.11932	1.015 (0.921-1.119)	0.75998
528.5	digestive	Diseases of lips	Phosphate to mannose ratio	Inverse variance weighted	30	1.28391	1.01654	1.62158	1.284 (1.017-1.622)	0.0359279
529	digestive	Diseases and other conditions of the tongue	Phosphate to mannose ratio	Inverse variance weighted	30	1.08163	0.878308	1.33202	1.082 (0.878-1.332)	0.460146
530	digestive	Diseases of esophagus	Phosphate to mannose ratio	Inverse variance weighted	30	1.00527	0.96717	1.04487	1.005 (0.967-1.045)	0.789681
530.1	digestive	Esophagitis, GERD and related diseases	Phosphate to mannose ratio	Inverse variance weighted	30	1.01064	0.970132	1.05284	1.011 (0.97-1.053)	0.612109
530.11	digestive	GERD	Phosphate to mannose ratio	Inverse variance weighted	30	1.06092	1.00619	1.11863	1.061 (1.006-1.119)	0.0286318
530.12	digestive	Ulcer of esophagus	Phosphate to mannose ratio	Inverse variance weighted	30	1.07389	0.977534	1.17973	1.074 (0.978-1.18)	0.137215
530.14	digestive	Reflux esophagitis	Phosphate to mannose ratio	Inverse variance weighted	30	0.98276	0.924311	1.04491	0.983 (0.924-1.045)	0.578296
530.2	digestive	Esophageal bleeding (varices or hemorrhage)	Phosphate to mannose ratio	Inverse variance weighted	30	0.9534	0.821976	1.10584	0.953 (0.822-1.106)	0.528297
530.3	digestive	Stricture and stenosis of esophagus	Phosphate to mannose ratio	Inverse variance weighted	30	0.910039	0.790242	1.048	0.91 (0.79-1.048)	0.190531
530.5	digestive	Disorders of esophageal motility	Phosphate to mannose ratio	Inverse variance weighted	30	1.07316	0.844258	1.36413	1.073 (0.844-1.364)	0.564021
530.9	digestive	Heartburn	Phosphate to mannose ratio	Inverse variance weighted	30	0.915496	0.792789	1.0572	0.915 (0.793-1.057)	0.229181
531	digestive	Peptic ulcer (excl. esophageal)	Phosphate to mannose ratio	Inverse variance weighted	30	1.12519	1.04715	1.20905	1.125 (1.047-1.209)	0.00129818
531.1	digestive	Hemorrhage from gastrointestinal ulcer	Phosphate to mannose ratio	Inverse variance weighted	30	1.08588	0.838743	1.40584	1.086 (0.839-1.406)	0.531756
531.2	digestive	Gastric ulcer	Phosphate to mannose ratio	Inverse variance weighted	30	1.1716	1.04928	1.30819	1.172 (1.049-1.308)	0.00487736
531.3	digestive	Duodenal ulcer	Phosphate to mannose ratio	Inverse variance weighted	30	1.08793	0.971991	1.21769	1.088 (0.972-1.218)	0.142686
532	digestive	Dysphagia	Phosphate to mannose ratio	Inverse variance weighted	30	0.998644	0.925097	1.07804	0.999 (0.925-1.078)	0.972264
535	digestive	Gastritis and duodenitis	Phosphate to mannose ratio	Inverse variance weighted	30	1.0109	0.972953	1.05033	1.011 (0.973-1.05)	0.578572
535.1	digestive	Acute gastritis	Phosphate to mannose ratio	Inverse variance weighted	30	0.993354	0.831832	1.18624	0.993 (0.832-1.186)	0.941289
535.6	digestive	Duodenitis	Phosphate to mannose ratio	Inverse variance weighted	30	0.989667	0.921526	1.06285	0.99 (0.922-1.063)	0.775354
535.8	digestive	Other specified gastritis	Phosphate to mannose ratio	Inverse variance weighted	30	1.03522	0.966704	1.1086	1.035 (0.967-1.109)	0.321772
537	digestive	Other disorders of stomach and duodenum	Phosphate to mannose ratio	Inverse variance weighted	30	0.997114	0.897426	1.10787	0.997 (0.897-1.108)	0.957105
540	digestive	Appendiceal conditions	Phosphate to mannose ratio	Inverse variance weighted	30	0.982458	0.884374	1.09142	0.982 (0.884-1.091)	0.741548
540.1	digestive	Appendicitis	Phosphate to mannose ratio	Inverse variance weighted	30	0.982642	0.881512	1.09537	0.983 (0.882-1.095)	0.75199
540.11	digestive	Acute appendicitis	Phosphate to mannose ratio	Inverse variance weighted	30	0.995116	0.882007	1.12273	0.995 (0.882-1.123)	0.936613
550	digestive	Abdominal hernia	Phosphate to mannose ratio	Inverse variance weighted	30	1.00364	0.973727	1.03447	1.004 (0.974-1.034)	0.813945
550.1	digestive	Inguinal hernia	Phosphate to mannose ratio	Inverse variance weighted	30	1.03592	0.983962	1.09063	1.036 (0.984-1.091)	0.178875
550.2	digestive	Diaphragmatic hernia	Phosphate to mannose ratio	Inverse variance weighted	30	1.00094	0.958248	1.04554	1.001 (0.958-1.046)	0.96628
550.3	digestive	Femoral hernia	Phosphate to mannose ratio	Inverse variance weighted	30	0.968711	0.761783	1.23185	0.969 (0.762-1.232)	0.795418
550.4	digestive	Umbilical hernia	Phosphate to mannose ratio	Inverse variance weighted	30	0.969212	0.870075	1.07965	0.969 (0.87-1.08)	0.570021
550.5	digestive	Ventral hernia	Phosphate to mannose ratio	Inverse variance weighted	30	0.920016	0.828391	1.02177	0.92 (0.828-1.022)	0.119343
555	digestive	Inflammatory bowel disease and other gastroenteritis and colitis	Phosphate to mannose ratio	Inverse variance weighted	30	1.14907	1.04813	1.25974	1.149 (1.048-1.26)	0.00305641
555.1	digestive	Regional enteritis	Phosphate to mannose ratio	Inverse variance weighted	30	1.22627	1.0413	1.44409	1.226 (1.041-1.444)	0.0144778
555.2	digestive	Ulcerative colitis	Phosphate to mannose ratio	Inverse variance weighted	30	1.09807	0.98447	1.22477	1.098 (0.984-1.225)	0.0931379
555.21	digestive	Ulcerative colitis (chronic)	Phosphate to mannose ratio	Inverse variance weighted	30	1.14664	0.876748	1.49961	1.147 (0.877-1.5)	0.317626
556	digestive	Ulceration of the lower GI tract	Phosphate to mannose ratio	Inverse variance weighted	30	1.20518	1.00032	1.45198	1.205 (1-1.452)	0.0496018
556.1	digestive	Ulceration of intestine	Phosphate to mannose ratio	Inverse variance weighted	30	1.34347	1.05845	1.70525	1.343 (1.058-1.705)	0.0152272
557	digestive	Intestinal malabsorption (non-celiac)	Phosphate to mannose ratio	Inverse variance weighted	30	1.08387	0.947937	1.2393	1.084 (0.948-1.239)	0.238802
557.1	digestive	Celiac disease	Phosphate to mannose ratio	Inverse variance weighted	30	1.09805	0.952551	1.26577	1.098 (0.953-1.266)	0.197154
558	digestive	Noninfectious gastroenteritis	Phosphate to mannose ratio	Inverse variance weighted	30	1.09556	1.03804	1.15627	1.096 (1.038-1.156)	0.000910546
559	digestive	Ileostomy status	Phosphate to mannose ratio	Inverse variance weighted	30	1.13146	0.97297	1.31577	1.131 (0.973-1.316)	0.10869
560	digestive	Intestinal obstruction without mention of hernia	Phosphate to mannose ratio	Inverse variance weighted	30	1.07167	0.973058	1.18029	1.072 (0.973-1.18)	0.159881
560.1	digestive	Paralytic ileus	Phosphate to mannose ratio	Inverse variance weighted	30	0.804142	0.601619	1.07484	0.804 (0.602-1.075)	0.140895
560.3	digestive	Peritoneal or intestinal adhesions	Phosphate to mannose ratio	Inverse variance weighted	30	1.06971	0.84889	1.34796	1.07 (0.849-1.348)	0.567842
560.4	digestive	Other intestinal obstruction	Phosphate to mannose ratio	Inverse variance weighted	30	1.13931	1.02542	1.26586	1.139 (1.025-1.266)	0.0152208
561	digestive	Symptoms involving digestive system	Phosphate to mannose ratio	Inverse variance weighted	30	1.03071	0.981134	1.08279	1.031 (0.981-1.083)	0.229098
561.2	digestive	Flatulence	Phosphate to mannose ratio	Inverse variance weighted	30	0.991735	0.851717	1.15477	0.992 (0.852-1.155)	0.914887
562	digestive	Diverticulosis and diverticulitis	Phosphate to mannose ratio	Inverse variance weighted	30	1.01625	0.970184	1.0645	1.016 (0.97-1.065)	0.495826
562.1	digestive	Diverticulosis	Phosphate to mannose ratio	Inverse variance weighted	30	1.01494	0.969839	1.06214	1.015 (0.97-1.062)	0.522483
563	digestive	Constipation	Phosphate to mannose ratio	Inverse variance weighted	30	1.03626	0.974526	1.1019	1.036 (0.975-1.102)	0.255736
564	digestive	Functional digestive disorders	Phosphate to mannose ratio	Inverse variance weighted	30	1.03643	0.99309	1.08167	1.036 (0.993-1.082)	0.100616
564.1	digestive	Irritable Bowel Syndrome	Phosphate to mannose ratio	Inverse variance weighted	30	1.00334	0.922964	1.09072	1.003 (0.923-1.091)	0.937542
564.8	digestive	Abnormal findings on exam of gastrointestinal tract or abdominal area	Phosphate to mannose ratio	Inverse variance weighted	30	1.22662	1.05522	1.42587	1.227 (1.055-1.426)	0.00781629
564.9	digestive	Personal history of diseases of digestive system	Phosphate to mannose ratio	Inverse variance weighted	30	1.01913	0.968712	1.07218	1.019 (0.969-1.072)	0.464098
565	digestive	Anal and rectal conditions	Phosphate to mannose ratio	Inverse variance weighted	30	1.00227	0.953136	1.05393	1.002 (0.953-1.054)	0.929647
565.1	digestive	Anal and rectal polyp	Phosphate to mannose ratio	Inverse variance weighted	30	1.01858	0.945084	1.0978	1.019 (0.945-1.098)	0.629884
567	digestive	Peritonitis and retroperitoneal infections	Phosphate to mannose ratio	Inverse variance weighted	30	1.07978	0.880793	1.32373	1.08 (0.881-1.324)	0.460143
568	digestive	Other disorders of peritoneum	Phosphate to mannose ratio	Inverse variance weighted	30	1.03125	0.9276	1.14647	1.031 (0.928-1.146)	0.569137
568.1	digestive	Peritoneal adhesions (postoperative) (postinfection)	Phosphate to mannose ratio	Inverse variance weighted	30	1.0165	0.911269	1.13388	1.016 (0.911-1.134)	0.769137
569	digestive	Other disorders of intestine	Phosphate to mannose ratio	Inverse variance weighted	30	1.02895	0.929276	1.13932	1.029 (0.929-1.139)	0.582997
571	digestive	Chronic liver disease and cirrhosis	Phosphate to mannose ratio	Inverse variance weighted	30	1.15154	1.01323	1.30873	1.152 (1.013-1.309)	0.0306745
571.5	digestive	Other chronic nonalcoholic liver disease	Phosphate to mannose ratio	Inverse variance weighted	30	1.37103	1.14725	1.63846	1.371 (1.147-1.638)	0.000518583
571.8	digestive	Liver abscess and sequelae of chronic liver disease	Phosphate to mannose ratio	Inverse variance weighted	30	0.981433	0.804526	1.19724	0.981 (0.805-1.197)	0.853372
571.81	digestive	Portal hypertension	Phosphate to mannose ratio	Inverse variance weighted	30	0.782453	0.600729	1.01915	0.782 (0.601-1.019)	0.0688614
572	digestive	Ascites (non malignant)	Phosphate to mannose ratio	Inverse variance weighted	30	0.898322	0.769526	1.04867	0.898 (0.77-1.049)	0.174444
573	digestive	Other disorders of liver	Phosphate to mannose ratio	Inverse variance weighted	30	0.905618	0.835744	0.981333	0.906 (0.836-0.981)	0.0155212
573.5	digestive	Jaundice (not of newborn)	Phosphate to mannose ratio	Inverse variance weighted	30	0.758318	0.61883	0.929248	0.758 (0.619-0.929)	0.00764089
573.7	digestive	Abnormal results of function study of liver	Phosphate to mannose ratio	Inverse variance weighted	30	0.902872	0.813556	1.00199	0.903 (0.814-1.002)	0.0545391
574	digestive	Cholelithiasis and cholecystitis	Phosphate to mannose ratio	Inverse variance weighted	30	0.838908	0.779962	0.90231	0.839 (0.78-0.902)	2.29599e-06
574.1	digestive	Cholelithiasis	Phosphate to mannose ratio	Inverse variance weighted	30	0.886194	0.824337	0.952692	0.886 (0.824-0.953)	0.00106488
574.11	digestive	Cholelithiasis with acute cholecystitis	Phosphate to mannose ratio	Inverse variance weighted	30	0.745609	0.590062	0.942161	0.746 (0.59-0.942)	0.0139289
574.12	digestive	Cholelithiasis with other cholecystitis	Phosphate to mannose ratio	Inverse variance weighted	30	0.881124	0.792874	0.979197	0.881 (0.793-0.979)	0.0187519
574.2	digestive	Calculus of bile duct	Phosphate to mannose ratio	Inverse variance weighted	30	0.861921	0.765093	0.971003	0.862 (0.765-0.971)	0.0145263
574.3	digestive	Cholecystitis without cholelithiasis	Phosphate to mannose ratio	Inverse variance weighted	30	0.916998	0.798738	1.05277	0.917 (0.799-1.053)	0.218685
575	digestive	Other biliary tract disease	Phosphate to mannose ratio	Inverse variance weighted	30	0.877838	0.791259	0.97389	0.878 (0.791-0.974)	0.0139174
575.2	digestive	Obstruction of bile duct	Phosphate to mannose ratio	Inverse variance weighted	30	0.972982	0.762071	1.24226	0.973 (0.762-1.242)	0.826087
575.7	digestive	Other disorders of gallbladder	Phosphate to mannose ratio	Inverse variance weighted	30	0.858464	0.72979	1.00983	0.858 (0.73-1.01)	0.0654765
575.8	digestive	Other disorders of biliary tract	Phosphate to mannose ratio	Inverse variance weighted	30	0.810226	0.670693	0.978788	0.81 (0.671-0.979)	0.029084
577	digestive	Diseases of pancreas	Phosphate to mannose ratio	Inverse variance weighted	30	0.966991	0.853837	1.09514	0.967 (0.854-1.095)	0.597047
577.1	digestive	Acute pancreatitis	Phosphate to mannose ratio	Inverse variance weighted	30	0.912435	0.787501	1.05719	0.912 (0.788-1.057)	0.222559
577.2	digestive	Chronic pancreatitis	Phosphate to mannose ratio	Inverse variance weighted	30	1.33882	1.00645	1.78096	1.339 (1.006-1.781)	0.0450528
578	digestive	Gastrointestinal hemorrhage	Phosphate to mannose ratio	Inverse variance weighted	30	1.03779	0.994684	1.08277	1.038 (0.995-1.083)	0.0865779
578.1	digestive	Hematemesis	Phosphate to mannose ratio	Inverse variance weighted	30	1.02312	0.876733	1.19396	1.023 (0.877-1.194)	0.771676
578.2	digestive	Blood in stool	Phosphate to mannose ratio	Inverse variance weighted	30	0.964251	0.856067	1.08611	0.964 (0.856-1.086)	0.548792
578.8	digestive	Hemorrhage of rectum and anus	Phosphate to mannose ratio	Inverse variance weighted	30	1.02981	0.97604	1.08655	1.03 (0.976-1.087)	0.282979
578.9	digestive	Hemorrhage of gastrointestinal tract	Phosphate to mannose ratio	Inverse variance weighted	30	1.11171	1.0193	1.2125	1.112 (1.019-1.212)	0.0167686
579	digestive	Other symptoms involving abdomen and pelvis	Phosphate to mannose ratio	Inverse variance weighted	30	0.957455	0.852935	1.07478	0.957 (0.853-1.075)	0.461013
579.8	digestive	Nonspecific abnormal findings in stool contents	Phosphate to mannose ratio	Inverse variance weighted	30	0.977428	0.83468	1.14459	0.977 (0.835-1.145)	0.776842
652	digestive	Malposition and malpresentation of fetus or obstruction	Phosphate to mannose ratio	Inverse variance weighted	30	0.884261	0.758337	1.0311	0.884 (0.758-1.031)	0.116575
240	endocrine/metabolic	Simple and unspecified goiter	Phosphate to mannose ratio	Inverse variance weighted	30	0.697674	0.533509	0.912354	0.698 (0.534-0.912)	0.00853474
241	endocrine/metabolic	Nontoxic nodular goiter	Phosphate to mannose ratio	Inverse variance weighted	30	0.989611	0.826007	1.18562	0.99 (0.826-1.186)	0.909812
241.2	endocrine/metabolic	Nontoxic multinodular goiter	Phosphate to mannose ratio	Inverse variance weighted	30	1.0944	0.865952	1.38311	1.094 (0.866-1.383)	0.450166
242	endocrine/metabolic	Thyrotoxicosis with or without goiter	Phosphate to mannose ratio	Inverse variance weighted	30	0.921338	0.794647	1.06823	0.921 (0.795-1.068)	0.277695
244	endocrine/metabolic	Hypothyroidism	Phosphate to mannose ratio	Inverse variance weighted	30	0.985865	0.934574	1.03997	0.986 (0.935-1.04)	0.601513
244.1	endocrine/metabolic	Secondary hypothyroidism	Phosphate to mannose ratio	Inverse variance weighted	30	0.843472	0.702103	1.01331	0.843 (0.702-1.013)	0.0689473
244.4	endocrine/metabolic	Hypothyroidism NOS	Phosphate to mannose ratio	Inverse variance weighted	30	0.985884	0.933864	1.0408	0.986 (0.934-1.041)	0.607222
250	endocrine/metabolic	Diabetes mellitus	Phosphate to mannose ratio	Inverse variance weighted	30	0.868005	0.813201	0.926501	0.868 (0.813-0.927)	2.09741e-05
250.1	endocrine/metabolic	Type 1 diabetes	Phosphate to mannose ratio	Inverse variance weighted	30	0.860249	0.76384	0.968827	0.86 (0.764-0.969)	0.0130568
250.2	endocrine/metabolic	Type 2 diabetes	Phosphate to mannose ratio	Inverse variance weighted	30	0.850958	0.79478	0.911106	0.851 (0.795-0.911)	3.6272e-06
250.23	endocrine/metabolic	Type 2 diabetes with ophthalmic manifestations	Phosphate to mannose ratio	Inverse variance weighted	30	0.779772	0.658198	0.923803	0.78 (0.658-0.924)	0.00402125
250.24	endocrine/metabolic	Type 2 diabetes with neurological manifestations	Phosphate to mannose ratio	Inverse variance weighted	30	0.70781	0.534638	0.937072	0.708 (0.535-0.937)	0.0157778
250.4	endocrine/metabolic	Abnormal glucose	Phosphate to mannose ratio	Inverse variance weighted	30	1.16141	0.920802	1.46489	1.161 (0.921-1.465)	0.206457
250.7	endocrine/metabolic	Diabetic retinopathy	Phosphate to mannose ratio	Inverse variance weighted	30	0.762318	0.642935	0.903868	0.762 (0.643-0.904)	0.0017895
251	endocrine/metabolic	Other disorders of pancreatic internal secretion	Phosphate to mannose ratio	Inverse variance weighted	30	1.06592	0.874021	1.29995	1.066 (0.874-1.3)	0.528453
251.1	endocrine/metabolic	Hypoglycemia	Phosphate to mannose ratio	Inverse variance weighted	30	1.05023	0.860628	1.2816	1.05 (0.861-1.282)	0.629489
252	endocrine/metabolic	Disorders of parathyroid gland	Phosphate to mannose ratio	Inverse variance weighted	30	0.988839	0.804396	1.21557	0.989 (0.804-1.216)	0.915134
252.1	endocrine/metabolic	Hyperparathyroidism	Phosphate to mannose ratio	Inverse variance weighted	30	1.01073	0.810715	1.2601	1.011 (0.811-1.26)	0.924399
253	endocrine/metabolic	Disorders of the pituitary gland and its hypothalamic control	Phosphate to mannose ratio	Inverse variance weighted	30	0.979473	0.766679	1.25133	0.979 (0.767-1.251)	0.868188
255	endocrine/metabolic	Disorders of adrenal glands	Phosphate to mannose ratio	Inverse variance weighted	30	0.98501	0.775159	1.25167	0.985 (0.775-1.252)	0.901665
260	endocrine/metabolic	Protein-calorie malnutrition	Phosphate to mannose ratio	Inverse variance weighted	30	0.918904	0.761818	1.10838	0.919 (0.762-1.108)	0.376588
260.6	endocrine/metabolic	Anorexia	Phosphate to mannose ratio	Inverse variance weighted	30	0.811695	0.655842	1.00458	0.812 (0.656-1.005)	0.0551177
261	endocrine/metabolic	Vitamin deficiency	Phosphate to mannose ratio	Inverse variance weighted	30	1.24949	1.0402	1.50089	1.249 (1.04-1.501)	0.0172465
261.2	endocrine/metabolic	Vitamin B-complex deficiencies	Phosphate to mannose ratio	Inverse variance weighted	30	1.23111	0.937107	1.61736	1.231 (0.937-1.617)	0.135325
272	endocrine/metabolic	Disorders of lipoid metabolism	Phosphate to mannose ratio	Inverse variance weighted	30	0.984139	0.933929	1.03705	0.984 (0.934-1.037)	0.549559
272.1	endocrine/metabolic	Hyperlipidemia	Phosphate to mannose ratio	Inverse variance weighted	30	0.985651	0.935379	1.03862	0.986 (0.935-1.039)	0.588424
272.11	endocrine/metabolic	Hypercholesterolemia	Phosphate to mannose ratio	Inverse variance weighted	30	0.996682	0.941875	1.05468	0.997 (0.942-1.055)	0.908318
274	endocrine/metabolic	Gout and other crystal arthropathies	Phosphate to mannose ratio	Inverse variance weighted	30	1.0207	0.888768	1.17221	1.021 (0.889-1.172)	0.771734
274.1	endocrine/metabolic	Gout	Phosphate to mannose ratio	Inverse variance weighted	30	0.947889	0.823178	1.09149	0.948 (0.823-1.091)	0.457119
274.2	endocrine/metabolic	Crystal arthropathies	Phosphate to mannose ratio	Inverse variance weighted	30	1.15673	0.9011	1.48489	1.157 (0.901-1.485)	0.253164
274.21	endocrine/metabolic	Chondrocalcinosis	Phosphate to mannose ratio	Inverse variance weighted	30	1.20197	0.924324	1.56302	1.202 (0.924-1.563)	0.169822
275	endocrine/metabolic	Disorders of mineral metabolism	Phosphate to mannose ratio	Inverse variance weighted	30	0.789485	0.679654	0.917065	0.789 (0.68-0.917)	0.00198282
275.5	endocrine/metabolic	Disorders of calcium or phosphorus metabolism	Phosphate to mannose ratio	Inverse variance weighted	30	0.730947	0.601271	0.88859	0.731 (0.601-0.889)	0.0016583
276	endocrine/metabolic	Disorders of fluid, electrolyte, and acid-base balance	Phosphate to mannose ratio	Inverse variance weighted	30	0.985413	0.917192	1.05871	0.985 (0.917-1.059)	0.688093
276.1	endocrine/metabolic	Electrolyte imbalance	Phosphate to mannose ratio	Inverse variance weighted	30	0.950716	0.863737	1.04645	0.951 (0.864-1.046)	0.301878
276.12	endocrine/metabolic	Hyposmolality and or or hyponatremia	Phosphate to mannose ratio	Inverse variance weighted	30	1.01295	0.877904	1.16877	1.013 (0.878-1.169)	0.860114
276.13	endocrine/metabolic	Hyperpotassemia	Phosphate to mannose ratio	Inverse variance weighted	30	0.921201	0.757131	1.12083	0.921 (0.757-1.121)	0.412119
276.14	endocrine/metabolic	Hypopotassemia	Phosphate to mannose ratio	Inverse variance weighted	30	0.970032	0.82661	1.13834	0.97 (0.827-1.138)	0.709352
276.4	endocrine/metabolic	Acid-base balance disorder	Phosphate to mannose ratio	Inverse variance weighted	30	0.918844	0.763039	1.10646	0.919 (0.763-1.106)	0.371956
276.41	endocrine/metabolic	Acidosis	Phosphate to mannose ratio	Inverse variance weighted	30	0.957521	0.777051	1.1799	0.958 (0.777-1.18)	0.683724
276.5	endocrine/metabolic	Hypovolemia	Phosphate to mannose ratio	Inverse variance weighted	30	1.00891	0.895221	1.13704	1.009 (0.895-1.137)	0.884351
277	endocrine/metabolic	Other disorders of metabolism	Phosphate to mannose ratio	Inverse variance weighted	30	1.10434	0.909887	1.34036	1.104 (0.91-1.34)	0.315198
278	endocrine/metabolic	Overweight, obesity and other hyperalimentation	Phosphate to mannose ratio	Inverse variance weighted	30	0.907962	0.85507	0.964126	0.908 (0.855-0.964)	0.00161579
278.1	endocrine/metabolic	Obesity	Phosphate to mannose ratio	Inverse variance weighted	30	0.905733	0.851894	0.962975	0.906 (0.852-0.963)	0.00154211
580	genitourinary	Nephritis; nephrosis; renal sclerosis	Phosphate to mannose ratio	Inverse variance weighted	30	0.864274	0.735222	1.01598	0.864 (0.735-1.016)	0.0770809
580.1	genitourinary	Glomerulonephritis	Phosphate to mannose ratio	Inverse variance weighted	30	0.838883	0.679831	1.03515	0.839 (0.68-1.035)	0.101432
580.14	genitourinary	Chronic glomerulonephritis, NOS	Phosphate to mannose ratio	Inverse variance weighted	30	0.824944	0.662977	1.02648	0.825 (0.663-1.026)	0.0844133
585	genitourinary	Renal failure	Phosphate to mannose ratio	Inverse variance weighted	30	0.935397	0.868381	1.00758	0.935 (0.868-1.008)	0.0782747
585.1	genitourinary	Acute renal failure	Phosphate to mannose ratio	Inverse variance weighted	30	0.924252	0.839594	1.01745	0.924 (0.84-1.017)	0.10803
585.2	genitourinary	Renal failure NOS	Phosphate to mannose ratio	Inverse variance weighted	30	0.97583	0.826888	1.1516	0.976 (0.827-1.152)	0.772161
585.3	genitourinary	Chronic renal failure [CKD]	Phosphate to mannose ratio	Inverse variance weighted	30	0.981534	0.871306	1.10571	0.982 (0.871-1.106)	0.759095
586	genitourinary	Other disorders of the kidney and ureters	Phosphate to mannose ratio	Inverse variance weighted	30	1.05516	0.941211	1.1829	1.055 (0.941-1.183)	0.357128
586.2	genitourinary	Cyst of kidney, acquired	Phosphate to mannose ratio	Inverse variance weighted	30	0.968459	0.791132	1.18553	0.968 (0.791-1.186)	0.756102
586.4	genitourinary	Stricture or obstruction of ureter	Phosphate to mannose ratio	Inverse variance weighted	30	1.14769	0.913826	1.4414	1.148 (0.914-1.441)	0.23607
590	genitourinary	Pyelonephritis	Phosphate to mannose ratio	Inverse variance weighted	30	1.00619	0.841922	1.20252	1.006 (0.842-1.203)	0.945857
591	genitourinary	Urinary tract infection	Phosphate to mannose ratio	Inverse variance weighted	30	1.07259	1.01359	1.13502	1.073 (1.014-1.135)	0.0151921
592	genitourinary	Cystitis and urethritis	Phosphate to mannose ratio	Inverse variance weighted	30	0.943068	0.844797	1.05277	0.943 (0.845-1.053)	0.296464
592.1	genitourinary	Cystitis	Phosphate to mannose ratio	Inverse variance weighted	30	0.972934	0.868842	1.0895	0.973 (0.869-1.089)	0.634588
592.12	genitourinary	Chronic cystitis	Phosphate to mannose ratio	Inverse variance weighted	30	1.05003	0.856887	1.28672	1.05 (0.857-1.287)	0.637808
593	genitourinary	Hematuria	Phosphate to mannose ratio	Inverse variance weighted	30	1.00412	0.946534	1.06521	1.004 (0.947-1.065)	0.891525
594	genitourinary	Urinary calculus	Phosphate to mannose ratio	Inverse variance weighted	30	1.12724	1.04466	1.21634	1.127 (1.045-1.216)	0.00203128
594.1	genitourinary	Calculus of kidney	Phosphate to mannose ratio	Inverse variance weighted	30	1.13647	1.01937	1.26702	1.136 (1.019-1.267)	0.0211246
594.2	genitourinary	Calculus of lower urinary tract	Phosphate to mannose ratio	Inverse variance weighted	30	0.939197	0.754148	1.16965	0.939 (0.754-1.17)	0.575274
594.3	genitourinary	Calculus of ureter	Phosphate to mannose ratio	Inverse variance weighted	30	1.13698	0.981023	1.31774	1.137 (0.981-1.318)	0.0881051
594.8	genitourinary	Renal colic	Phosphate to mannose ratio	Inverse variance weighted	30	1.14967	1.00153	1.31972	1.15 (1.002-1.32)	0.0475044
595	genitourinary	Hydronephrosis	Phosphate to mannose ratio	Inverse variance weighted	30	1.0466	0.912219	1.20078	1.047 (0.912-1.201)	0.515927
596	genitourinary	Other disorders of bladder	Phosphate to mannose ratio	Inverse variance weighted	30	0.980132	0.920536	1.04359	0.98 (0.921-1.044)	0.530648
596.1	genitourinary	Bladder neck obstruction	Phosphate to mannose ratio	Inverse variance weighted	30	1.0626	0.926116	1.21919	1.063 (0.926-1.219)	0.386677
596.5	genitourinary	Functional disorders of bladder	Phosphate to mannose ratio	Inverse variance weighted	30	0.85743	0.738268	0.995826	0.857 (0.738-0.996)	0.0439263
597	genitourinary	Other disorders of urethra and urinary tract	Phosphate to mannose ratio	Inverse variance weighted	30	1.13954	1.03508	1.25456	1.14 (1.035-1.255)	0.00775026
597.1	genitourinary	Urethral stricture (not specified as infectious)	Phosphate to mannose ratio	Inverse variance weighted	30	1.1301	1.01683	1.256	1.13 (1.017-1.256)	0.0232239
598	genitourinary	Abnormal findings on examination of urine	Phosphate to mannose ratio	Inverse variance weighted	30	0.988109	0.892165	1.09437	0.988 (0.892-1.094)	0.818451
599	genitourinary	Other symptoms or disorders or the urinary system	Phosphate to mannose ratio	Inverse variance weighted	30	0.999596	0.96011	1.04071	1 (0.96-1.041)	0.984314
599.2	genitourinary	Retention of urine	Phosphate to mannose ratio	Inverse variance weighted	30	1.07602	0.997628	1.16058	1.076 (0.998-1.161)	0.0576331
599.3	genitourinary	Dysuria	Phosphate to mannose ratio	Inverse variance weighted	30	0.993729	0.834287	1.18364	0.994 (0.834-1.184)	0.943792
599.4	genitourinary	Urinary incontinence	Phosphate to mannose ratio	Inverse variance weighted	30	0.945604	0.884407	1.01104	0.946 (0.884-1.011)	0.101321
599.5	genitourinary	Frequency of urination and polyuria	Phosphate to mannose ratio	Inverse variance weighted	30	1.02666	0.932208	1.13068	1.027 (0.932-1.131)	0.593133
599.9	genitourinary	Other abnormality of urination	Phosphate to mannose ratio	Inverse variance weighted	30	0.901635	0.768946	1.05722	0.902 (0.769-1.057)	0.202344
608	genitourinary	Other disorders of male genital organs	Phosphate to mannose ratio	Inverse variance weighted	30	1.14563	0.999434	1.31321	1.146 (0.999-1.313)	0.0509533
610	genitourinary	Benign mammary dysplasias	Phosphate to mannose ratio	Inverse variance weighted	30	1.14024	1.01895	1.27596	1.14 (1.019-1.276)	0.0221839
610.1	genitourinary	Cystic mastopathy	Phosphate to mannose ratio	Inverse variance weighted	30	1.0191	0.818866	1.26829	1.019 (0.819-1.268)	0.865409
610.4	genitourinary	Benign neoplasm of breast	Phosphate to mannose ratio	Inverse variance weighted	30	1.23341	1.05409	1.44325	1.233 (1.054-1.443)	0.008867
610.8	genitourinary	Other specified benign mammary dysplasias	Phosphate to mannose ratio	Inverse variance weighted	30	0.981608	0.750123	1.28453	0.982 (0.75-1.285)	0.892391
611	genitourinary	Abnormal findings on mammogram or breast exam	Phosphate to mannose ratio	Inverse variance weighted	30	0.982817	0.825449	1.17019	0.983 (0.825-1.17)	0.84564
611.3	genitourinary	Lump or mass in breast	Phosphate to mannose ratio	Inverse variance weighted	30	0.973482	0.812733	1.16603	0.973 (0.813-1.166)	0.770379
612	genitourinary	Breast conditions, congenital or relating to hormones	Phosphate to mannose ratio	Inverse variance weighted	30	0.99206	0.813459	1.20987	0.992 (0.813-1.21)	0.937255
612.2	genitourinary	Hypertrophy of breast (Gynecomastia)	Phosphate to mannose ratio	Inverse variance weighted	30	0.980934	0.795659	1.20935	0.981 (0.796-1.209)	0.856967
613	genitourinary	Other nonmalignant breast conditions	Phosphate to mannose ratio	Inverse variance weighted	30	1.01958	0.883854	1.17614	1.02 (0.884-1.176)	0.790235
613.1	genitourinary	Inflammatory disease of breast	Phosphate to mannose ratio	Inverse variance weighted	30	0.9759	0.777975	1.22418	0.976 (0.778-1.224)	0.832928
613.7	genitourinary	Other signs and symptoms in breast	Phosphate to mannose ratio	Inverse variance weighted	30	1.06755	0.847939	1.34404	1.068 (0.848-1.344)	0.578013
614	genitourinary	Inflammatory diseases of female pelvic organs	Phosphate to mannose ratio	Inverse variance weighted	30	1.13569	1.04558	1.23356	1.136 (1.046-1.234)	0.00255368
614.1	genitourinary	Pelvic peritoneal adhesions, female (postoperative) (postinfection)	Phosphate to mannose ratio	Inverse variance weighted	30	1.10267	0.976203	1.24552	1.103 (0.976-1.246)	0.115838
614.3	genitourinary	Pelvic inflammatory disease (PID)	Phosphate to mannose ratio	Inverse variance weighted	30	1.1643	0.926241	1.46355	1.164 (0.926-1.464)	0.192413
614.5	genitourinary	Inflammatory disease of cervix, vagina, and vulva	Phosphate to mannose ratio	Inverse variance weighted	30	1.18705	1.05768	1.33225	1.187 (1.058-1.332)	0.00358522
614.51	genitourinary	Cervicitis and endocervicitis	Phosphate to mannose ratio	Inverse variance weighted	30	1.27716	1.04855	1.55561	1.277 (1.049-1.556)	0.0150538
614.53	genitourinary	Cyst or abscess of Bartholin's gland	Phosphate to mannose ratio	Inverse variance weighted	30	0.948069	0.759572	1.18334	0.948 (0.76-1.183)	0.637267
615	genitourinary	Endometriosis	Phosphate to mannose ratio	Inverse variance weighted	30	1.10096	0.989744	1.22468	1.101 (0.99-1.225)	0.0766815
618	genitourinary	Genital prolapse	Phosphate to mannose ratio	Inverse variance weighted	30	1.03068	0.972221	1.09266	1.031 (0.972-1.093)	0.310397
618.1	genitourinary	Prolapse of vaginal walls	Phosphate to mannose ratio	Inverse variance weighted	30	0.990425	0.921446	1.06457	0.99 (0.921-1.065)	0.793917
618.2	genitourinary	Uterine or Uterovaginal prolapse	Phosphate to mannose ratio	Inverse variance weighted	30	1.07509	0.988091	1.16976	1.075 (0.988-1.17)	0.0926184
618.5	genitourinary	Prolapse of vaginal vault after hysterectomy	Phosphate to mannose ratio	Inverse variance weighted	30	0.969269	0.722349	1.3006	0.969 (0.722-1.301)	0.835182
618.6	genitourinary	Vaginal enterocele, congenital or acquired	Phosphate to mannose ratio	Inverse variance weighted	30	0.873205	0.678152	1.12436	0.873 (0.678-1.124)	0.29316
619	genitourinary	Noninflammatory female genital disorders	Phosphate to mannose ratio	Inverse variance weighted	30	1.02756	0.964162	1.09513	1.028 (0.964-1.095)	0.402707
619.1	genitourinary	Noninflammatory disorders of ovary, fallopian tube, and broad ligament	Phosphate to mannose ratio	Inverse variance weighted	30	1.15938	0.908365	1.47977	1.159 (0.908-1.48)	0.234845
619.2	genitourinary	Disorders of uterus, NEC	Phosphate to mannose ratio	Inverse variance weighted	30	1.04419	0.939401	1.16067	1.044 (0.939-1.161)	0.422888
619.3	genitourinary	Noninflammatory disorders of cervix	Phosphate to mannose ratio	Inverse variance weighted	30	1.07993	0.963686	1.2102	1.08 (0.964-1.21)	0.185701
619.4	genitourinary	Noninflammatory disorders of vagina	Phosphate to mannose ratio	Inverse variance weighted	30	0.917983	0.793234	1.06235	0.918 (0.793-1.062)	0.250819
619.5	genitourinary	Noninflammatory disorders of vulva and perineum	Phosphate to mannose ratio	Inverse variance weighted	30	1.02706	0.869363	1.21337	1.027 (0.869-1.213)	0.753534
621	genitourinary	Endometrial hyperplasia	Phosphate to mannose ratio	Inverse variance weighted	30	1.05571	0.880978	1.2651	1.056 (0.881-1.265)	0.557016
622	genitourinary	Polyp of female genital organs	Phosphate to mannose ratio	Inverse variance weighted	30	1.0427	0.982086	1.10706	1.043 (0.982-1.107)	0.171169
622.1	genitourinary	Polyp of corpus uteri	Phosphate to mannose ratio	Inverse variance weighted	30	1.05305	0.981594	1.1297	1.053 (0.982-1.13)	0.149364
622.2	genitourinary	Mucous polyp of cervix	Phosphate to mannose ratio	Inverse variance weighted	30	1.04287	0.937857	1.15965	1.043 (0.938-1.16)	0.438208
623	genitourinary	Hypertrophy of female genital organs	Phosphate to mannose ratio	Inverse variance weighted	30	1.26254	1.04862	1.52009	1.263 (1.049-1.52)	0.0138476
624	genitourinary	Symptoms involving female genital tract	Phosphate to mannose ratio	Inverse variance weighted	30	0.961999	0.884983	1.04572	0.962 (0.885-1.046)	0.362826
624.9	genitourinary	stress incontinence, female	Phosphate to mannose ratio	Inverse variance weighted	30	0.91338	0.8393	0.993998	0.913 (0.839-0.994)	0.035774
625	genitourinary	Pain and other symptoms associated with female genital organs	Phosphate to mannose ratio	Inverse variance weighted	30	1.03176	0.906213	1.1747	1.032 (0.906-1.175)	0.636699
625.1	genitourinary	Dyspareunia	Phosphate to mannose ratio	Inverse variance weighted	30	0.980155	0.81389	1.18039	0.98 (0.814-1.18)	0.832615
626	genitourinary	Disorders of menstruation and other abnormal bleeding from female genital tract	Phosphate to mannose ratio	Inverse variance weighted	30	1.05921	1.00797	1.11305	1.059 (1.008-1.113)	0.0229819
626.1	genitourinary	Irregular menstrual cycle or bleeding	Phosphate to mannose ratio	Inverse variance weighted	30	1.0564	0.989385	1.12795	1.056 (0.989-1.128)	0.100829
626.12	genitourinary	Excessive or frequent menstruation	Phosphate to mannose ratio	Inverse variance weighted	30	1.02911	0.956072	1.10773	1.029 (0.956-1.108)	0.444888
626.13	genitourinary	Irregular menstrual cycle	Phosphate to mannose ratio	Inverse variance weighted	30	1.1173	0.939008	1.32944	1.117 (0.939-1.329)	0.211121
626.14	genitourinary	Irregular menstrual bleeding	Phosphate to mannose ratio	Inverse variance weighted	30	1.09149	0.986233	1.20799	1.091 (0.986-1.208)	0.0906317
626.2	genitourinary	Dysmenorrhea	Phosphate to mannose ratio	Inverse variance weighted	30	1.01853	0.862929	1.2022	1.019 (0.863-1.202)	0.828128
626.8	genitourinary	Infertility, female	Phosphate to mannose ratio	Inverse variance weighted	30	1.08531	0.917338	1.28405	1.085 (0.917-1.284)	0.339933
627	genitourinary	Menopausal and postmenopausal disorders	Phosphate to mannose ratio	Inverse variance weighted	30	0.991582	0.933778	1.05297	0.992 (0.934-1.053)	0.782659
627.1	genitourinary	Postmenopausal bleeding	Phosphate to mannose ratio	Inverse variance weighted	30	0.982206	0.919398	1.04931	0.982 (0.919-1.049)	0.594368
627.3	genitourinary	Postmenopausal atrophic vaginitis	Phosphate to mannose ratio	Inverse variance weighted	30	1.16591	0.971369	1.3994	1.166 (0.971-1.399)	0.0993323
628	genitourinary	Ovarian cyst	Phosphate to mannose ratio	Inverse variance weighted	30	1.16093	1.06168	1.26946	1.161 (1.062-1.269)	0.00106596
275.1	hematopoietic	Disorders of iron metabolism	Phosphate to mannose ratio	Inverse variance weighted	30	0.832233	0.65806	1.05251	0.832 (0.658-1.053)	0.125313
280	hematopoietic	Iron deficiency anemias	Phosphate to mannose ratio	Inverse variance weighted	30	0.990281	0.91276	1.07439	0.99 (0.913-1.074)	0.814334
280.1	hematopoietic	Iron deficiency anemias, unspecified or not due to blood loss	Phosphate to mannose ratio	Inverse variance weighted	30	0.977247	0.902228	1.0585	0.977 (0.902-1.059)	0.572217
281	hematopoietic	Other deficiency anemia	Phosphate to mannose ratio	Inverse variance weighted	30	1.1151	0.915355	1.35844	1.115 (0.915-1.358)	0.279346
281.1	hematopoietic	Megaloblastic anemia	Phosphate to mannose ratio	Inverse variance weighted	30	1.15585	0.94894	1.40788	1.156 (0.949-1.408)	0.150088
281.11	hematopoietic	Pernicious anemia	Phosphate to mannose ratio	Inverse variance weighted	30	1.26548	1.01299	1.58091	1.265 (1.013-1.581)	0.0381072
285	hematopoietic	Other anemias	Phosphate to mannose ratio	Inverse variance weighted	30	0.945075	0.894039	0.999024	0.945 (0.894-0.999)	0.0460995
285.2	hematopoietic	Anemia of chronic disease	Phosphate to mannose ratio	Inverse variance weighted	30	0.788946	0.612946	1.01548	0.789 (0.613-1.015)	0.0656641
286	hematopoietic	Coagulation defects	Phosphate to mannose ratio	Inverse variance weighted	30	0.957941	0.784782	1.16931	0.958 (0.785-1.169)	0.672729
287	hematopoietic	Purpura and other hemorrhagic conditions	Phosphate to mannose ratio	Inverse variance weighted	30	1.02852	0.891302	1.18687	1.029 (0.891-1.187)	0.70028
287.3	hematopoietic	Thrombocytopenia	Phosphate to mannose ratio	Inverse variance weighted	30	1.00587	0.861861	1.17395	1.006 (0.862-1.174)	0.940774
288	hematopoietic	Diseases of white blood cells	Phosphate to mannose ratio	Inverse variance weighted	30	0.922723	0.835621	1.0189	0.923 (0.836-1.019)	0.111882
288.1	hematopoietic	Decreased white blood cell count	Phosphate to mannose ratio	Inverse variance weighted	30	0.887713	0.796581	0.989271	0.888 (0.797-0.989)	0.0311476
288.11	hematopoietic	Neutropenia	Phosphate to mannose ratio	Inverse variance weighted	30	0.887713	0.796581	0.989271	0.888 (0.797-0.989)	0.0311476
289	hematopoietic	Other diseases of blood and blood-forming organs	Phosphate to mannose ratio	Inverse variance weighted	30	1.07588	0.978071	1.18347	1.076 (0.978-1.183)	0.132572
289.4	hematopoietic	Lymphadenitis	Phosphate to mannose ratio	Inverse variance weighted	30	1.16348	1.0333	1.31007	1.163 (1.033-1.31)	0.012384
289.5	hematopoietic	Diseases of spleen	Phosphate to mannose ratio	Inverse variance weighted	30	0.958907	0.653483	1.40708	0.959 (0.653-1.407)	0.83018
008	infectious diseases	Intestinal infection	Phosphate to mannose ratio	Inverse variance weighted	30	1.00782	0.945275	1.07451	1.008 (0.945-1.075)	0.811609
008.5	infectious diseases	Bacterial enteritis	Phosphate to mannose ratio	Inverse variance weighted	30	0.925758	0.823744	1.04041	0.926 (0.824-1.04)	0.195311
008.52	infectious diseases	Intestinal infection due to C. difficile	Phosphate to mannose ratio	Inverse variance weighted	30	0.953284	0.750626	1.21066	0.953 (0.751-1.211)	0.694807
008.6	infectious diseases	Viral Enteritis	Phosphate to mannose ratio	Inverse variance weighted	30	0.988741	0.79861	1.22414	0.989 (0.799-1.224)	0.917237
038	infectious diseases	Septicemia	Phosphate to mannose ratio	Inverse variance weighted	30	0.926264	0.839684	1.02177	0.926 (0.84-1.022)	0.126056
038.1	infectious diseases	Gram negative septicemia	Phosphate to mannose ratio	Inverse variance weighted	30	1.08917	0.868763	1.3655	1.089 (0.869-1.366)	0.45902
041	infectious diseases	Bacterial infection NOS	Phosphate to mannose ratio	Inverse variance weighted	30	1.05239	0.994475	1.11368	1.052 (0.994-1.114)	0.0770314
041.1	infectious diseases	Staphylococcus infections	Phosphate to mannose ratio	Inverse variance weighted	30	1.05926	0.934986	1.20006	1.059 (0.935-1.2)	0.365883
041.2	infectious diseases	Streptococcus infection	Phosphate to mannose ratio	Inverse variance weighted	30	1.11228	0.938933	1.31762	1.112 (0.939-1.318)	0.21831
041.4	infectious diseases	E. coli	Phosphate to mannose ratio	Inverse variance weighted	30	0.920025	0.818492	1.03415	0.92 (0.818-1.034)	0.162385
070	infectious diseases	Viral hepatitis	Phosphate to mannose ratio	Inverse variance weighted	30	0.981084	0.802188	1.19987	0.981 (0.802-1.2)	0.852498
078	infectious diseases	Viral warts & HPV	Phosphate to mannose ratio	Inverse variance weighted	30	0.919844	0.759132	1.11458	0.92 (0.759-1.115)	0.393771
079	infectious diseases	Viral infection	Phosphate to mannose ratio	Inverse variance weighted	30	1.08033	0.963563	1.21125	1.08 (0.964-1.211)	0.185507
080	infectious diseases	Postoperative infection	Phosphate to mannose ratio	Inverse variance weighted	30	1.02065	0.93117	1.11874	1.021 (0.931-1.119)	0.662336
081	infectious diseases	Infection or inflammation of internal prosthetic device; implant; and graft	Phosphate to mannose ratio	Inverse variance weighted	30	0.883848	0.779976	1.00155	0.884 (0.78-1.002)	0.0529083
112	infectious diseases	Candidiasis	Phosphate to mannose ratio	Inverse variance weighted	30	0.926402	0.811059	1.05815	0.926 (0.811-1.058)	0.259797
994	infectious diseases	Sepsis and SIRS	Phosphate to mannose ratio	Inverse variance weighted	30	0.921508	0.821853	1.03325	0.922 (0.822-1.033)	0.161547
994.2	infectious diseases	Sepsis	Phosphate to mannose ratio	Inverse variance weighted	30	0.921508	0.821853	1.03325	0.922 (0.822-1.033)	0.161547
1000	injuries & poisonings	Burns	Phosphate to mannose ratio	Inverse variance weighted	30	0.893873	0.694648	1.15024	0.894 (0.695-1.15)	0.383181
1001	injuries & poisonings	Foreign body injury	Phosphate to mannose ratio	Inverse variance weighted	30	1.06593	0.894964	1.26956	1.066 (0.895-1.27)	0.474093
1008	injuries & poisonings	Crushing or internal injury to organs	Phosphate to mannose ratio	Inverse variance weighted	30	0.837284	0.69088	1.01471	0.837 (0.691-1.015)	0.0701312
1009	injuries & poisonings	Injury, NOS	Phosphate to mannose ratio	Inverse variance weighted	30	0.981457	0.917544	1.04982	0.981 (0.918-1.05)	0.585903
1011	injuries & poisonings	Complications of surgical and medical procedures	Phosphate to mannose ratio	Inverse variance weighted	30	0.942243	0.883975	1.00435	0.942 (0.884-1.004)	0.0677482
793	injuries & poisonings	Nonspecific abnormal findings on radiological and other examination of musculoskeletal system	Phosphate to mannose ratio	Inverse variance weighted	30	0.819677	0.651106	1.03189	0.82 (0.651-1.032)	0.0905033
800	injuries & poisonings	Fracture of lower limb	Phosphate to mannose ratio	Inverse variance weighted	30	0.96218	0.888433	1.04205	0.962 (0.888-1.042)	0.343332
800.1	injuries & poisonings	Fracture of neck of femur	Phosphate to mannose ratio	Inverse variance weighted	30	0.898101	0.739365	1.09092	0.898 (0.739-1.091)	0.27878
800.3	injuries & poisonings	Fracture of tibia and fibula	Phosphate to mannose ratio	Inverse variance weighted	30	0.976144	0.855694	1.11355	0.976 (0.856-1.114)	0.719341
800.4	injuries & poisonings	Fracture of patella	Phosphate to mannose ratio	Inverse variance weighted	30	1.10612	0.878877	1.39212	1.106 (0.879-1.392)	0.390002
801	injuries & poisonings	Fracture of ankle and foot	Phosphate to mannose ratio	Inverse variance weighted	30	1.03245	0.909944	1.17144	1.032 (0.91-1.171)	0.620234
801.1	injuries & poisonings	Fracture of foot	Phosphate to mannose ratio	Inverse variance weighted	30	1.01287	0.878227	1.16817	1.013 (0.878-1.168)	0.860467
802	injuries & poisonings	Fracture of pelvis	Phosphate to mannose ratio	Inverse variance weighted	30	0.967182	0.754788	1.23934	0.967 (0.755-1.239)	0.791957
803	injuries & poisonings	Fracture of upper limb	Phosphate to mannose ratio	Inverse variance weighted	30	0.99844	0.920897	1.08251	0.998 (0.921-1.083)	0.969813
803.1	injuries & poisonings	Fracture of humerus	Phosphate to mannose ratio	Inverse variance weighted	30	1.07979	0.931937	1.2511	1.08 (0.932-1.251)	0.306889
803.2	injuries & poisonings	Fracture of radius and ulna	Phosphate to mannose ratio	Inverse variance weighted	30	0.975064	0.871155	1.09137	0.975 (0.871-1.091)	0.660497
803.3	injuries & poisonings	Fracture of clavicle or scapula	Phosphate to mannose ratio	Inverse variance weighted	30	0.901231	0.77138	1.05294	0.901 (0.771-1.053)	0.190156
804	injuries & poisonings	Fracture of hand or wrist	Phosphate to mannose ratio	Inverse variance weighted	30	0.964656	0.868409	1.07157	0.965 (0.868-1.072)	0.502214
805	injuries & poisonings	Fracture of vertebral column without mention of spinal cord injury	Phosphate to mannose ratio	Inverse variance weighted	30	0.912825	0.765152	1.089	0.913 (0.765-1.089)	0.311036
807	injuries & poisonings	Fracture of ribs	Phosphate to mannose ratio	Inverse variance weighted	30	0.690112	0.55419	0.85937	0.69 (0.554-0.859)	0.000918903
809	injuries & poisonings	Fracture of unspecified bones	Phosphate to mannose ratio	Inverse variance weighted	30	0.783638	0.659768	0.930765	0.784 (0.66-0.931)	0.00548103
818	injuries & poisonings	Intracranial hemorrhage (injury)	Phosphate to mannose ratio	Inverse variance weighted	30	1.01751	0.777626	1.33139	1.018 (0.778-1.331)	0.899319
819	injuries & poisonings	Skull and face fracture and other intercranial injury	Phosphate to mannose ratio	Inverse variance weighted	30	1.04803	0.936091	1.17337	1.048 (0.936-1.173)	0.415608
823	injuries & poisonings	Torus fracture	Phosphate to mannose ratio	Inverse variance weighted	30	0.944791	0.813399	1.09741	0.945 (0.813-1.097)	0.457263
830	injuries & poisonings	Dislocation	Phosphate to mannose ratio	Inverse variance weighted	30	1.08835	0.952529	1.24354	1.088 (0.953-1.244)	0.213177
835	injuries & poisonings	Internal derangement of knee	Phosphate to mannose ratio	Inverse variance weighted	30	0.980066	0.917972	1.04636	0.98 (0.918-1.046)	0.546546
836	injuries & poisonings	Traumatic arthropathy	Phosphate to mannose ratio	Inverse variance weighted	30	1.17434	0.86542	1.59353	1.174 (0.865-1.594)	0.30212
850	injuries & poisonings	Hemorrhage or hematoma complicating a procedure	Phosphate to mannose ratio	Inverse variance weighted	30	0.907351	0.834066	0.987076	0.907 (0.834-0.987)	0.0236517
853	injuries & poisonings	Complication of colostomy or enterostomy	Phosphate to mannose ratio	Inverse variance weighted	30	0.976956	0.744164	1.28257	0.977 (0.744-1.283)	0.866676
854	injuries & poisonings	Complications of cardiac or vascular device, implant, and graft	Phosphate to mannose ratio	Inverse variance weighted	30	0.936307	0.811254	1.08064	0.936 (0.811-1.081)	0.368245
857	injuries & poisonings	Mechanical complication of unspecified genitourinary device, implant, and graft	Phosphate to mannose ratio	Inverse variance weighted	30	1.13122	0.949458	1.34778	1.131 (0.949-1.348)	0.167694
858	injuries & poisonings	Complication of internal orthopedic device	Phosphate to mannose ratio	Inverse variance weighted	30	0.98373	0.882369	1.09674	0.984 (0.882-1.097)	0.767488
859	injuries & poisonings	Complication due to other implant and internal device	Phosphate to mannose ratio	Inverse variance weighted	30	0.857157	0.769648	0.954616	0.857 (0.77-0.955)	0.00502599
870	injuries & poisonings	Open wounds of head; neck; and trunk	Phosphate to mannose ratio	Inverse variance weighted	30	1.14693	1.01948	1.29031	1.147 (1.019-1.29)	0.0225458
870.3	injuries & poisonings	Other open wound of head and face	Phosphate to mannose ratio	Inverse variance weighted	30	1.22609	1.08848	1.38111	1.226 (1.088-1.381)	0.000791499
871	injuries & poisonings	Open wounds of extremities	Phosphate to mannose ratio	Inverse variance weighted	30	0.95684	0.868099	1.05465	0.957 (0.868-1.055)	0.374304
907	injuries & poisonings	Injuries to the nervous system	Phosphate to mannose ratio	Inverse variance weighted	30	0.928602	0.781306	1.10367	0.929 (0.781-1.104)	0.400557
915	injuries & poisonings	Superficial injury without mention of infection	Phosphate to mannose ratio	Inverse variance weighted	30	0.926972	0.844589	1.01739	0.927 (0.845-1.017)	0.110285
916	injuries & poisonings	Contusion	Phosphate to mannose ratio	Inverse variance weighted	30	0.976789	0.816246	1.16891	0.977 (0.816-1.169)	0.797678
946	injuries & poisonings	Anaphylactic shock NOS	Phosphate to mannose ratio	Inverse variance weighted	30	1.35312	1.04187	1.75734	1.353 (1.042-1.757)	0.0233555
960	injuries & poisonings	Poisoning by antibiotics	Phosphate to mannose ratio	Inverse variance weighted	30	1.0701	1.01764	1.12527	1.07 (1.018-1.125)	0.00824194
960.2	injuries & poisonings	Allergy or adverse effect of penicillin	Phosphate to mannose ratio	Inverse variance weighted	30	1.05553	1.00115	1.11287	1.056 (1.001-1.113)	0.0452317
961	injuries & poisonings	Poisoning by other anti-infectives	Phosphate to mannose ratio	Inverse variance weighted	30	1.06833	0.888591	1.28443	1.068 (0.889-1.284)	0.481897
961.1	injuries & poisonings	Poisoning or allergy of sulfonamides	Phosphate to mannose ratio	Inverse variance weighted	30	1.03697	0.839652	1.28067	1.037 (0.84-1.281)	0.736012
965	injuries & poisonings	Poisoning by analgesics, antipyretics, and antirheumatics	Phosphate to mannose ratio	Inverse variance weighted	30	1.0068	0.931631	1.08803	1.007 (0.932-1.088)	0.864101
965.1	injuries & poisonings	Opiates and related narcotics causing adverse effects in therapeutic use	Phosphate to mannose ratio	Inverse variance weighted	30	1.14569	0.9496	1.38228	1.146 (0.95-1.382)	0.15559
966	injuries & poisonings	Poisoning by anticonvulsants and anti-Parkinsonism drugs	Phosphate to mannose ratio	Inverse variance weighted	30	0.929503	0.675656	1.27872	0.93 (0.676-1.279)	0.653271
967	injuries & poisonings	Adverse effects of sedatives or other central nervous system depressants and anesthetics	Phosphate to mannose ratio	Inverse variance weighted	30	0.930927	0.724337	1.19644	0.931 (0.724-1.196)	0.576111
969	injuries & poisonings	Poisoning by psychotropic agents	Phosphate to mannose ratio	Inverse variance weighted	30	0.881906	0.759165	1.02449	0.882 (0.759-1.024)	0.100271
979	injuries & poisonings	Adverse drug events and drug allergies	Phosphate to mannose ratio	Inverse variance weighted	30	0.930815	0.739109	1.17224	0.931 (0.739-1.172)	0.542302
990	injuries & poisonings	Effects radiation NOS	Phosphate to mannose ratio	Inverse variance weighted	30	0.849006	0.759827	0.948652	0.849 (0.76-0.949)	0.00384009
290	mental disorders	Delirium dementia and amnestic and other cognitive disorders	Phosphate to mannose ratio	Inverse variance weighted	30	1.03071	0.898423	1.18247	1.031 (0.898-1.182)	0.666055
290.1	mental disorders	Dementias	Phosphate to mannose ratio	Inverse variance weighted	30	1.08467	0.890541	1.32111	1.085 (0.891-1.321)	0.419218
290.2	mental disorders	Delirium due to conditions classified elsewhere	Phosphate to mannose ratio	Inverse variance weighted	30	0.809103	0.637287	1.02724	0.809 (0.637-1.027)	0.081979
291	mental disorders	Other specified nonpsychotic and or or transient mental disorders	Phosphate to mannose ratio	Inverse variance weighted	30	0.866094	0.681212	1.10115	0.866 (0.681-1.101)	0.24061
292	mental disorders	Neurological disorders	Phosphate to mannose ratio	Inverse variance weighted	30	0.912834	0.834627	0.998369	0.913 (0.835-0.998)	0.0459644
292.1	mental disorders	Aphasia or speech disturbance	Phosphate to mannose ratio	Inverse variance weighted	30	1.01726	0.869906	1.18957	1.017 (0.87-1.19)	0.830295
292.3	mental disorders	Memory loss	Phosphate to mannose ratio	Inverse variance weighted	30	0.925613	0.724258	1.18295	0.926 (0.724-1.183)	0.53683
292.4	mental disorders	Altered mental status	Phosphate to mannose ratio	Inverse variance weighted	30	0.861599	0.756439	0.981378	0.862 (0.756-0.981)	0.0248942
293	mental disorders	Symptoms involving head and neck	Phosphate to mannose ratio	Inverse variance weighted	30	1.02676	0.917851	1.14859	1.027 (0.918-1.149)	0.644352
293.1	mental disorders	Swelling, mass, or lump in head and neck [Space-occupying lesion, intracranial NOS]	Phosphate to mannose ratio	Inverse variance weighted	30	1.17954	0.964391	1.4427	1.18 (0.964-1.443)	0.108031
295	mental disorders	Schizophrenia and other psychotic disorders	Phosphate to mannose ratio	Inverse variance weighted	30	0.81339	0.659721	1.00285	0.813 (0.66-1.003)	0.053197
295.1	mental disorders	Schizophrenia	Phosphate to mannose ratio	Inverse variance weighted	30	0.919272	0.703573	1.2011	0.919 (0.704-1.201)	0.537266
296	mental disorders	Mood disorders	Phosphate to mannose ratio	Inverse variance weighted	30	0.971125	0.916945	1.02851	0.971 (0.917-1.029)	0.317134
296.1	mental disorders	Bipolar	Phosphate to mannose ratio	Inverse variance weighted	30	1.03437	0.839698	1.27418	1.034 (0.84-1.274)	0.75072
296.2	mental disorders	Depression	Phosphate to mannose ratio	Inverse variance weighted	30	0.960554	0.906606	1.01771	0.961 (0.907-1.018)	0.172356
300	mental disorders	Anxiety disorders	Phosphate to mannose ratio	Inverse variance weighted	30	0.984258	0.905852	1.06945	0.984 (0.906-1.069)	0.70792
300.1	mental disorders	Anxiety disorder	Phosphate to mannose ratio	Inverse variance weighted	30	1.00926	0.923854	1.10257	1.009 (0.924-1.103)	0.838073
300.12	mental disorders	Agorophobia, social phobia, and panic disorder	Phosphate to mannose ratio	Inverse variance weighted	30	1.15159	0.872883	1.5193	1.152 (0.873-1.519)	0.3181
300.13	mental disorders	Phobia	Phosphate to mannose ratio	Inverse variance weighted	30	1.01238	0.772277	1.32714	1.012 (0.772-1.327)	0.929
303	mental disorders	Psychogenic and somatoform disorders	Phosphate to mannose ratio	Inverse variance weighted	30	1.16626	0.895448	1.51897	1.166 (0.895-1.519)	0.253934
306	mental disorders	Other mental disorder	Phosphate to mannose ratio	Inverse variance weighted	30	1.02034	0.97537	1.06738	1.02 (0.975-1.067)	0.381259
317	mental disorders	Alcohol-related disorders	Phosphate to mannose ratio	Inverse variance weighted	30	0.889807	0.837677	0.945182	0.89 (0.838-0.945)	0.000150466
317.1	mental disorders	Alcoholism	Phosphate to mannose ratio	Inverse variance weighted	30	0.931421	0.871812	0.995107	0.931 (0.872-0.995)	0.0352588
317.11	mental disorders	Alcoholic liver damage	Phosphate to mannose ratio	Inverse variance weighted	30	0.954259	0.770176	1.18234	0.954 (0.77-1.182)	0.668512
318	mental disorders	Tobacco use disorder	Phosphate to mannose ratio	Inverse variance weighted	30	1.00232	0.957338	1.04941	1.002 (0.957-1.049)	0.921327
710	musculoskeletal	Osteomyelitis, periostitis, and other infections involving bone	Phosphate to mannose ratio	Inverse variance weighted	30	1.04604	0.809474	1.35175	1.046 (0.809-1.352)	0.730759
710.1	musculoskeletal	Osteomyelitis	Phosphate to mannose ratio	Inverse variance weighted	30	1.10328	0.852875	1.42721	1.103 (0.853-1.427)	0.454249
714	musculoskeletal	Rheumatoid arthritis and other inflammatory polyarthropathies	Phosphate to mannose ratio	Inverse variance weighted	30	1.05645	0.966983	1.1542	1.056 (0.967-1.154)	0.223849
714.1	musculoskeletal	Rheumatoid arthritis	Phosphate to mannose ratio	Inverse variance weighted	30	1.04902	0.955941	1.15115	1.049 (0.956-1.151)	0.31275
715	musculoskeletal	Other inflammatory spondylopathies	Phosphate to mannose ratio	Inverse variance weighted	30	0.837923	0.721123	0.97364	0.838 (0.721-0.974)	0.0209556
715.2	musculoskeletal	Ankylosing spondylitis	Phosphate to mannose ratio	Inverse variance weighted	30	0.886803	0.694531	1.1323	0.887 (0.695-1.132)	0.335308
716	musculoskeletal	Other arthropathies	Phosphate to mannose ratio	Inverse variance weighted	30	0.979005	0.937504	1.02234	0.979 (0.938-1.022)	0.33701
716.1	musculoskeletal	Unspecified polyarthropathy or polyarthritis	Phosphate to mannose ratio	Inverse variance weighted	30	0.937515	0.84488	1.04031	0.938 (0.845-1.04)	0.224159
716.2	musculoskeletal	Unspecified monoarthritis	Phosphate to mannose ratio	Inverse variance weighted	30	0.965452	0.914994	1.01869	0.965 (0.915-1.019)	0.199216
716.9	musculoskeletal	Arthropathy NOS	Phosphate to mannose ratio	Inverse variance weighted	30	0.974194	0.936104	1.01383	0.974 (0.936-1.014)	0.198848
717	musculoskeletal	Polymyalgia Rheumatica	Phosphate to mannose ratio	Inverse variance weighted	30	1.31332	1.08925	1.58347	1.313 (1.089-1.583)	0.00429387
720	musculoskeletal	Spinal stenosis	Phosphate to mannose ratio	Inverse variance weighted	30	0.940417	0.840163	1.05263	0.94 (0.84-1.053)	0.285471
721	musculoskeletal	Spondylosis and allied disorders	Phosphate to mannose ratio	Inverse variance weighted	30	0.904029	0.842776	0.969734	0.904 (0.843-0.97)	0.00482381
721.1	musculoskeletal	Spondylosis without myelopathy	Phosphate to mannose ratio	Inverse variance weighted	30	0.910833	0.834766	0.993833	0.911 (0.835-0.994)	0.0358133
722	musculoskeletal	Intervertebral disc disorders	Phosphate to mannose ratio	Inverse variance weighted	30	0.988636	0.914277	1.06904	0.989 (0.914-1.069)	0.7745
722.1	musculoskeletal	Displacement of intervertebral disc	Phosphate to mannose ratio	Inverse variance weighted	30	1.09339	0.835787	1.43038	1.093 (0.836-1.43)	0.514836
722.6	musculoskeletal	Degeneration of intervertebral disc	Phosphate to mannose ratio	Inverse variance weighted	30	0.889851	0.779958	1.01523	0.89 (0.78-1.015)	0.0826896
722.9	musculoskeletal	Other and unspecified disc disorder	Phosphate to mannose ratio	Inverse variance weighted	30	0.920073	0.828385	1.02191	0.92 (0.828-1.022)	0.119858
723	musculoskeletal	Other disorders of cervical region	Phosphate to mannose ratio	Inverse variance weighted	30	1.02811	0.787578	1.34211	1.028 (0.788-1.342)	0.838431
724	musculoskeletal	Other and unspecified disorders of back	Phosphate to mannose ratio	Inverse variance weighted	30	0.901197	0.788219	1.03037	0.901 (0.788-1.03)	0.12795
724.9	musculoskeletal	Other unspecified back disorders	Phosphate to mannose ratio	Inverse variance weighted	30	0.864113	0.742036	1.00627	0.864 (0.742-1.006)	0.0601743
726	musculoskeletal	Peripheral enthesopathies and allied syndromes	Phosphate to mannose ratio	Inverse variance weighted	30	0.939997	0.893143	0.98931	0.94 (0.893-0.989)	0.0176923
726.1	musculoskeletal	Enthesopathy	Phosphate to mannose ratio	Inverse variance weighted	30	0.908116	0.852368	0.967509	0.908 (0.852-0.968)	0.00286469
726.3	musculoskeletal	Bursitis	Phosphate to mannose ratio	Inverse variance weighted	30	1.2058	0.972236	1.49547	1.206 (0.972-1.495)	0.0884428
727	musculoskeletal	Other disorders of synovium, tendon, and bursa	Phosphate to mannose ratio	Inverse variance weighted	30	0.979445	0.912357	1.05147	0.979 (0.912-1.051)	0.566163
727.1	musculoskeletal	Synovitis and tenosynovitis	Phosphate to mannose ratio	Inverse variance weighted	30	0.907694	0.804682	1.02389	0.908 (0.805-1.024)	0.11507
727.4	musculoskeletal	Ganglion and cyst of synovium, tendon, and bursa	Phosphate to mannose ratio	Inverse variance weighted	30	1.05521	0.94655	1.17634	1.055 (0.947-1.176)	0.332437
727.5	musculoskeletal	Rupture of synovium	Phosphate to mannose ratio	Inverse variance weighted	30	1.12197	0.874368	1.43968	1.122 (0.874-1.44)	0.365655
728	musculoskeletal	Disorders of muscle, ligament, and fascia	Phosphate to mannose ratio	Inverse variance weighted	30	0.846735	0.761778	0.941166	0.847 (0.762-0.941)	0.00204217
728.7	musculoskeletal	Fasciitis	Phosphate to mannose ratio	Inverse variance weighted	30	0.832356	0.740395	0.935739	0.832 (0.74-0.936)	0.00212678
728.71	musculoskeletal	Contracture of palmar fascia [Dupuytren's disease]	Phosphate to mannose ratio	Inverse variance weighted	30	0.801747	0.702988	0.914379	0.802 (0.703-0.914)	0.000985575
729	musculoskeletal	Other disorders of soft tissues	Phosphate to mannose ratio	Inverse variance weighted	30	0.917936	0.848378	0.993197	0.918 (0.848-0.993)	0.03319
729.1	musculoskeletal	Rheumatism, unspecified and fibrositis	Phosphate to mannose ratio	Inverse variance weighted	30	0.995912	0.820979	1.20812	0.996 (0.821-1.208)	0.966848
733	musculoskeletal	Other disorders of bone and cartilage	Phosphate to mannose ratio	Inverse variance weighted	30	0.994236	0.890049	1.11062	0.994 (0.89-1.111)	0.918483
733.4	musculoskeletal	Aseptic necrosis of bone	Phosphate to mannose ratio	Inverse variance weighted	30	1.01222	0.77915	1.31501	1.012 (0.779-1.315)	0.927526
733.8	musculoskeletal	Malunion and nonunion of fracture	Phosphate to mannose ratio	Inverse variance weighted	30	0.95731	0.798825	1.14724	0.957 (0.799-1.147)	0.636585
735	musculoskeletal	Acquired foot deformities	Phosphate to mannose ratio	Inverse variance weighted	30	0.974064	0.901898	1.052	0.974 (0.902-1.052)	0.503421
735.2	musculoskeletal	Acquired toe deformities	Phosphate to mannose ratio	Inverse variance weighted	30	0.999361	0.910903	1.09641	0.999 (0.911-1.096)	0.989223
735.21	musculoskeletal	Hammer toe (acquired)	Phosphate to mannose ratio	Inverse variance weighted	30	0.951262	0.827295	1.09381	0.951 (0.827-1.094)	0.483065
735.23	musculoskeletal	Hallux rigidus	Phosphate to mannose ratio	Inverse variance weighted	30	0.944836	0.809025	1.10345	0.945 (0.809-1.103)	0.473562
735.3	musculoskeletal	Hallux valgus (Bunion)	Phosphate to mannose ratio	Inverse variance weighted	30	0.963477	0.872826	1.06354	0.963 (0.873-1.064)	0.460516
736	musculoskeletal	Other acquired deformities of limbs	Phosphate to mannose ratio	Inverse variance weighted	30	0.917928	0.789668	1.06702	0.918 (0.79-1.067)	0.264757
737	musculoskeletal	Curvature of spine	Phosphate to mannose ratio	Inverse variance weighted	30	0.789129	0.658039	0.946336	0.789 (0.658-0.946)	0.0106158
737.3	musculoskeletal	Kyphoscoliosis and scoliosis	Phosphate to mannose ratio	Inverse variance weighted	30	0.782604	0.648697	0.944153	0.783 (0.649-0.944)	0.0104612
738	musculoskeletal	Other acquired musculoskeletal deformity	Phosphate to mannose ratio	Inverse variance weighted	30	0.994913	0.865816	1.14326	0.995 (0.866-1.143)	0.942668
738.4	musculoskeletal	Acquired spondylolisthesis	Phosphate to mannose ratio	Inverse variance weighted	30	1.07761	0.922108	1.25934	1.078 (0.922-1.259)	0.347161
740	musculoskeletal	Osteoarthrosis	Phosphate to mannose ratio	Inverse variance weighted	30	0.961682	0.923118	1.00186	0.962 (0.923-1.002)	0.0613297
740.1	musculoskeletal	Osteoarthritis; localized	Phosphate to mannose ratio	Inverse variance weighted	30	0.932873	0.8884	0.979574	0.933 (0.888-0.98)	0.00530201
740.11	musculoskeletal	Osteoarthrosis, localized, primary	Phosphate to mannose ratio	Inverse variance weighted	30	0.936044	0.873783	1.00274	0.936 (0.874-1.003)	0.0598335
740.2	musculoskeletal	Osteoarthrosis, generalized	Phosphate to mannose ratio	Inverse variance weighted	30	0.940742	0.705452	1.25451	0.941 (0.705-1.255)	0.677428
740.9	musculoskeletal	Osteoarthrosis NOS	Phosphate to mannose ratio	Inverse variance weighted	30	0.992258	0.938154	1.04948	0.992 (0.938-1.049)	0.78587
741	musculoskeletal	Symptoms and disorders of the joints	Phosphate to mannose ratio	Inverse variance weighted	30	1.0642	0.961234	1.1782	1.064 (0.961-1.178)	0.230729
741.2	musculoskeletal	Stiffness of joint	Phosphate to mannose ratio	Inverse variance weighted	30	1.105	0.865028	1.41154	1.105 (0.865-1.412)	0.42413
741.4	musculoskeletal	Joint effusions	Phosphate to mannose ratio	Inverse variance weighted	30	1.16602	0.967803	1.40483	1.166 (0.968-1.405)	0.106152
742	musculoskeletal	Derangement of joint, non-traumatic	Phosphate to mannose ratio	Inverse variance weighted	30	1.07516	0.948272	1.21902	1.075 (0.948-1.219)	0.258045
742.8	musculoskeletal	Articular cartilage disorder	Phosphate to mannose ratio	Inverse variance weighted	30	1.04303	0.768119	1.41634	1.043 (0.768-1.416)	0.787217
742.9	musculoskeletal	Other derangement of joint	Phosphate to mannose ratio	Inverse variance weighted	30	1.04894	0.885602	1.2424	1.049 (0.886-1.242)	0.580087
743	musculoskeletal	Osteoporosis, osteopenia and pathological fracture	Phosphate to mannose ratio	Inverse variance weighted	30	1.02126	0.950099	1.09775	1.021 (0.95-1.098)	0.568109
743.1	musculoskeletal	Osteoporosis	Phosphate to mannose ratio	Inverse variance weighted	30	1.00534	0.930842	1.0858	1.005 (0.931-1.086)	0.892145
743.11	musculoskeletal	Osteoporosis NOS	Phosphate to mannose ratio	Inverse variance weighted	30	1.01036	0.929351	1.09842	1.01 (0.929-1.098)	0.809075
743.13	musculoskeletal	Other specified osteoporosis	Phosphate to mannose ratio	Inverse variance weighted	30	1.21135	0.900153	1.63012	1.211 (0.9-1.63)	0.205645
743.2	musculoskeletal	Pathologic fracture	Phosphate to mannose ratio	Inverse variance weighted	30	1.123	0.858591	1.46883	1.123 (0.859-1.469)	0.397048
743.9	musculoskeletal	Osteopenia or other disorder of bone and cartilage	Phosphate to mannose ratio	Inverse variance weighted	30	1.08581	0.878266	1.34239	1.086 (0.878-1.342)	0.446867
745	musculoskeletal	Pain in joint	Phosphate to mannose ratio	Inverse variance weighted	30	1.03547	0.965208	1.11084	1.035 (0.965-1.111)	0.330945
145	neoplasms	Cancer of mouth	Phosphate to mannose ratio	Inverse variance weighted	30	1.15305	0.893399	1.48816	1.153 (0.893-1.488)	0.273942
149	neoplasms	Cancer of larynx, pharynx, nasal cavities	Phosphate to mannose ratio	Inverse variance weighted	30	1.11336	0.848764	1.46044	1.113 (0.849-1.46)	0.437977
150	neoplasms	Cancer of esophagus	Phosphate to mannose ratio	Inverse variance weighted	30	0.86873	0.692149	1.09036	0.869 (0.692-1.09)	0.224816
151	neoplasms	Cancer of stomach	Phosphate to mannose ratio	Inverse variance weighted	30	0.856279	0.6606	1.10992	0.856 (0.661-1.11)	0.241135
153	neoplasms	Colorectal cancer	Phosphate to mannose ratio	Inverse variance weighted	30	0.944081	0.844603	1.05528	0.944 (0.845-1.055)	0.311099
153.2	neoplasms	Colon cancer	Phosphate to mannose ratio	Inverse variance weighted	30	0.928261	0.829303	1.03903	0.928 (0.829-1.039)	0.195552
153.3	neoplasms	Malignant neoplasm of rectum, rectosigmoid junction, and anus	Phosphate to mannose ratio	Inverse variance weighted	30	0.904011	0.769911	1.06147	0.904 (0.77-1.061)	0.218011
157	neoplasms	Pancreatic cancer	Phosphate to mannose ratio	Inverse variance weighted	30	0.829081	0.645065	1.06559	0.829 (0.645-1.066)	0.143232
158	neoplasms	Neoplasm of unspecified nature of digestive system	Phosphate to mannose ratio	Inverse variance weighted	30	1.12371	0.901331	1.40095	1.124 (0.901-1.401)	0.299893
159	neoplasms	Malignant neoplasm of other and ill-defined sites within the digestive organs and peritoneum	Phosphate to mannose ratio	Inverse variance weighted	30	0.989123	0.900782	1.08613	0.989 (0.901-1.086)	0.81877
165	neoplasms	Cancer within the respiratory system	Phosphate to mannose ratio	Inverse variance weighted	30	0.89254	0.793149	1.00439	0.893 (0.793-1.004)	0.0591137
165.1	neoplasms	Cancer of bronchus; lung	Phosphate to mannose ratio	Inverse variance weighted	30	0.886129	0.773479	1.01518	0.886 (0.773-1.015)	0.0813759
172	neoplasms	Skin cancer	Phosphate to mannose ratio	Inverse variance weighted	30	0.907146	0.857829	0.959299	0.907 (0.858-0.959)	0.000633236
172.1	neoplasms	Melanomas of skin, dx or hx	Phosphate to mannose ratio	Inverse variance weighted	30	1.00863	0.895651	1.13585	1.009 (0.896-1.136)	0.887319
172.11	neoplasms	Melanomas of skin	Phosphate to mannose ratio	Inverse variance weighted	30	1.00863	0.895651	1.13585	1.009 (0.896-1.136)	0.887319
172.2	neoplasms	Other non-epithelial cancer of skin	Phosphate to mannose ratio	Inverse variance weighted	30	0.87791	0.826974	0.931982	0.878 (0.827-0.932)	1.95534e-05
172.3	neoplasms	Carcinoma in situ of skin	Phosphate to mannose ratio	Inverse variance weighted	30	1.02743	0.771013	1.36912	1.027 (0.771-1.369)	0.85344
174	neoplasms	Breast cancer	Phosphate to mannose ratio	Inverse variance weighted	30	0.997745	0.943332	1.0553	0.998 (0.943-1.055)	0.937116
174.1	neoplasms	Breast cancer [female]	Phosphate to mannose ratio	Inverse variance weighted	30	0.99826	0.942728	1.05706	0.998 (0.943-1.057)	0.952441
174.11	neoplasms	Malignant neoplasm of female breast	Phosphate to mannose ratio	Inverse variance weighted	30	0.98719	0.930891	1.04689	0.987 (0.931-1.047)	0.666941
175	neoplasms	Acquired absence of breast	Phosphate to mannose ratio	Inverse variance weighted	30	0.942531	0.829624	1.0708	0.943 (0.83-1.071)	0.363263
180	neoplasms	Cervical cancer and dysplasia	Phosphate to mannose ratio	Inverse variance weighted	30	1.0954	0.989514	1.21262	1.095 (0.99-1.213)	0.0789572
180.1	neoplasms	Cervical cancer	Phosphate to mannose ratio	Inverse variance weighted	30	1.04776	0.901329	1.21797	1.048 (0.901-1.218)	0.543585
180.3	neoplasms	Cervical intraepithelial neoplasia [CIN] [Cervical dysplasia]	Phosphate to mannose ratio	Inverse variance weighted	30	1.18109	1.03311	1.35026	1.181 (1.033-1.35)	0.0148131
182	neoplasms	Malignant neoplasm of uterus	Phosphate to mannose ratio	Inverse variance weighted	30	0.931768	0.78528	1.10558	0.932 (0.785-1.106)	0.418039
184	neoplasms	Cancer of other female genital organs	Phosphate to mannose ratio	Inverse variance weighted	30	1.00811	0.8911	1.14048	1.008 (0.891-1.14)	0.897921
184.1	neoplasms	Malignant neoplasm of ovary and other uterine adnexa	Phosphate to mannose ratio	Inverse variance weighted	30	1.00286	0.877881	1.14564	1.003 (0.878-1.146)	0.966407
184.11	neoplasms	Malignant neoplasm of ovary	Phosphate to mannose ratio	Inverse variance weighted	30	0.987112	0.863913	1.12788	0.987 (0.864-1.128)	0.848753
187.2	neoplasms	Malignant neoplasm of testis	Phosphate to mannose ratio	Inverse variance weighted	30	1.03136	0.933282	1.13974	1.031 (0.933-1.14)	0.544741
189	neoplasms	Cancer of urinary organs (incl. kidney and bladder)	Phosphate to mannose ratio	Inverse variance weighted	30	1.00848	0.916269	1.10997	1.008 (0.916-1.11)	0.862979
189.1	neoplasms	Cancer of kidney and renal pelvis	Phosphate to mannose ratio	Inverse variance weighted	30	0.990065	0.820162	1.19517	0.99 (0.82-1.195)	0.917213
189.11	neoplasms	Malignant neoplasm of kidney, except pelvis	Phosphate to mannose ratio	Inverse variance weighted	30	0.961659	0.793105	1.16604	0.962 (0.793-1.166)	0.690898
189.2	neoplasms	Cancer of bladder	Phosphate to mannose ratio	Inverse variance weighted	30	0.990564	0.874254	1.12235	0.991 (0.874-1.122)	0.881736
189.21	neoplasms	Malignant neoplasm of bladder	Phosphate to mannose ratio	Inverse variance weighted	30	1.0204	0.893163	1.16577	1.02 (0.893-1.166)	0.766285
191	neoplasms	Manlignant and unknown neoplasms of brain and nervous system	Phosphate to mannose ratio	Inverse variance weighted	30	1.28936	0.993857	1.67272	1.289 (0.994-1.673)	0.0556705
191.1	neoplasms	Cancer of brain and nervous system	Phosphate to mannose ratio	Inverse variance weighted	30	1.34527	0.990694	1.82676	1.345 (0.991-1.827)	0.0574199
195	neoplasms	Cancer, suspected or other	Phosphate to mannose ratio	Inverse variance weighted	30	0.991693	0.945589	1.04004	0.992 (0.946-1.04)	0.731256
195.1	neoplasms	Malignant neoplasm, other	Phosphate to mannose ratio	Inverse variance weighted	30	0.995569	0.947588	1.04598	0.996 (0.948-1.046)	0.860133
197	neoplasms	Chemotherapy	Phosphate to mannose ratio	Inverse variance weighted	30	0.9749	0.934731	1.0168	0.975 (0.935-1.017)	0.236358
198	neoplasms	Secondary malignant neoplasm	Phosphate to mannose ratio	Inverse variance weighted	30	0.91291	0.851442	0.978815	0.913 (0.851-0.979)	0.0104047
198.1	neoplasms	Secondary malignancy of lymph nodes	Phosphate to mannose ratio	Inverse variance weighted	30	0.927194	0.852417	1.00853	0.927 (0.852-1.009)	0.0780657
198.2	neoplasms	Secondary malignancy of respiratory organs	Phosphate to mannose ratio	Inverse variance weighted	30	0.87864	0.766511	1.00717	0.879 (0.767-1.007)	0.0632548
198.3	neoplasms	Secondary malignant neoplasm of digestive systems	Phosphate to mannose ratio	Inverse variance weighted	30	0.954411	0.816521	1.11559	0.954 (0.817-1.116)	0.557817
198.4	neoplasms	Secondary malignant neoplasm of liver	Phosphate to mannose ratio	Inverse variance weighted	30	0.854135	0.739066	0.98712	0.854 (0.739-0.987)	0.0327127
198.5	neoplasms	Secondary malignancy of brain or spine	Phosphate to mannose ratio	Inverse variance weighted	30	0.974517	0.786984	1.20674	0.975 (0.787-1.207)	0.812875
198.6	neoplasms	Secondary malignancy of bone	Phosphate to mannose ratio	Inverse variance weighted	30	0.909773	0.797775	1.0375	0.91 (0.798-1.037)	0.158301
199	neoplasms	Neoplasm of uncertain behavior	Phosphate to mannose ratio	Inverse variance weighted	30	0.898368	0.763975	1.0564	0.898 (0.764-1.056)	0.194858
200	neoplasms	Myeloproliferative disease	Phosphate to mannose ratio	Inverse variance weighted	30	1.16528	0.919864	1.47618	1.165 (0.92-1.476)	0.204894
202	neoplasms	Cancer of other lymphoid, histiocytic tissue	Phosphate to mannose ratio	Inverse variance weighted	30	0.971462	0.854765	1.10409	0.971 (0.855-1.104)	0.65746
202.2	neoplasms	Non-Hodgkins lymphoma	Phosphate to mannose ratio	Inverse variance weighted	30	0.943022	0.816979	1.08851	0.943 (0.817-1.089)	0.422888
202.24	neoplasms	Large cell lymphoma	Phosphate to mannose ratio	Inverse variance weighted	30	0.884626	0.687309	1.13859	0.885 (0.687-1.139)	0.341079
204	neoplasms	Leukemia	Phosphate to mannose ratio	Inverse variance weighted	30	0.836702	0.715893	0.977898	0.837 (0.716-0.978)	0.0250317
204.1	neoplasms	Lymphoid leukemia	Phosphate to mannose ratio	Inverse variance weighted	30	0.747736	0.570683	0.979718	0.748 (0.571-0.98)	0.0349767
204.12	neoplasms	Lymphoid leukemia, chronic	Phosphate to mannose ratio	Inverse variance weighted	30	0.718309	0.537335	0.960234	0.718 (0.537-0.96)	0.0254839
204.4	neoplasms	Multiple myeloma	Phosphate to mannose ratio	Inverse variance weighted	30	0.901425	0.695704	1.16798	0.901 (0.696-1.168)	0.43234
208	neoplasms	Benign neoplasm of colon	Phosphate to mannose ratio	Inverse variance weighted	30	0.981124	0.930596	1.0344	0.981 (0.931-1.034)	0.479924
210	neoplasms	Benign neoplasm of lip, oral cavity, and pharynx	Phosphate to mannose ratio	Inverse variance weighted	30	0.840243	0.692195	1.01996	0.84 (0.692-1.02)	0.0783761
211	neoplasms	Benign neoplasm of other parts of digestive system	Phosphate to mannose ratio	Inverse variance weighted	30	0.958613	0.874716	1.05056	0.959 (0.875-1.051)	0.365705
214	neoplasms	Lipoma	Phosphate to mannose ratio	Inverse variance weighted	30	1.10083	1.0072	1.20316	1.101 (1.007-1.203)	0.0341494
214.1	neoplasms	Lipoma of skin and subcutaneous tissue	Phosphate to mannose ratio	Inverse variance weighted	30	1.10999	0.995592	1.23752	1.11 (0.996-1.238)	0.0600541
215	neoplasms	Other benign neoplasm of connective and other soft tissue	Phosphate to mannose ratio	Inverse variance weighted	30	0.773709	0.644687	0.928553	0.774 (0.645-0.929)	0.00584396
216	neoplasms	Benign neoplasm of skin	Phosphate to mannose ratio	Inverse variance weighted	30	0.933331	0.864692	1.00742	0.933 (0.865-1.007)	0.0766734
217	neoplasms	Vascular hamartomas and non-neoplastic nevi	Phosphate to mannose ratio	Inverse variance weighted	30	0.890375	0.687602	1.15295	0.89 (0.688-1.153)	0.378524
217.1	neoplasms	Nevus, non-neoplastic	Phosphate to mannose ratio	Inverse variance weighted	30	0.907132	0.677611	1.2144	0.907 (0.678-1.214)	0.512553
218	neoplasms	Benign neoplasm of uterus	Phosphate to mannose ratio	Inverse variance weighted	30	1.14125	1.06647	1.22128	1.141 (1.066-1.221)	0.000132854
218.1	neoplasms	Uterine leiomyoma	Phosphate to mannose ratio	Inverse variance weighted	30	1.13843	1.0619	1.22049	1.138 (1.062-1.22)	0.000260788
220	neoplasms	Benign neoplasm of ovary	Phosphate to mannose ratio	Inverse variance weighted	30	1.15216	0.967171	1.37254	1.152 (0.967-1.373)	0.112697
225	neoplasms	Benign neoplasm of brain and other parts of nervous system	Phosphate to mannose ratio	Inverse variance weighted	30	1.22493	0.975489	1.53816	1.225 (0.975-1.538)	0.0807429
225.1	neoplasms	Benign neoplasm of brain, cranial nerves, meninges	Phosphate to mannose ratio	Inverse variance weighted	30	1.1577	0.907748	1.47647	1.158 (0.908-1.476)	0.237986
227	neoplasms	Benign neoplasm of other endocrine glands and related structures	Phosphate to mannose ratio	Inverse variance weighted	30	1.35402	1.09951	1.66745	1.354 (1.1-1.667)	0.00433162
228	neoplasms	Hemangioma and lymphangioma, any site	Phosphate to mannose ratio	Inverse variance weighted	30	0.867703	0.744965	1.01066	0.868 (0.745-1.011)	0.0681978
229	neoplasms	Benign neoplasm of unspecified sites	Phosphate to mannose ratio	Inverse variance weighted	30	1.12399	0.989588	1.27664	1.124 (0.99-1.277)	0.0720331
327	neurological	Sleep disorders	Phosphate to mannose ratio	Inverse variance weighted	30	0.990916	0.895046	1.09706	0.991 (0.895-1.097)	0.860476
327.3	neurological	Sleep apnea	Phosphate to mannose ratio	Inverse variance weighted	30	0.958725	0.863125	1.06491	0.959 (0.863-1.065)	0.431591
331	neurological	Other cerebral degenerations	Phosphate to mannose ratio	Inverse variance weighted	30	0.841853	0.692782	1.023	0.842 (0.693-1.023)	0.0833991
332	neurological	Parkinson's disease	Phosphate to mannose ratio	Inverse variance weighted	30	0.791862	0.649283	0.965751	0.792 (0.649-0.966)	0.021219
333	neurological	Extrapyramidal disease and abnormal movement disorders	Phosphate to mannose ratio	Inverse variance weighted	30	0.978831	0.798301	1.20019	0.979 (0.798-1.2)	0.837029
334	neurological	Degenerative disease of the spinal cord	Phosphate to mannose ratio	Inverse variance weighted	30	0.902932	0.779832	1.04546	0.903 (0.78-1.045)	0.172115
335	neurological	Multiple sclerosis	Phosphate to mannose ratio	Inverse variance weighted	30	1.12831	0.954723	1.33345	1.128 (0.955-1.333)	0.156668
339	neurological	Other headache syndromes	Phosphate to mannose ratio	Inverse variance weighted	30	1.09282	1.0163	1.17509	1.093 (1.016-1.175)	0.0165444
340	neurological	Migraine	Phosphate to mannose ratio	Inverse variance weighted	30	1.18813	1.05975	1.33207	1.188 (1.06-1.332)	0.00313
342	neurological	Hemiplegia	Phosphate to mannose ratio	Inverse variance weighted	30	1.20935	1.0321	1.41704	1.209 (1.032-1.417)	0.0187386
344	neurological	Other paralytic syndromes	Phosphate to mannose ratio	Inverse variance weighted	30	0.820914	0.647128	1.04137	0.821 (0.647-1.041)	0.103953
345	neurological	Epilepsy, recurrent seizures, convulsions	Phosphate to mannose ratio	Inverse variance weighted	30	0.958344	0.878641	1.04528	0.958 (0.879-1.045)	0.336834
345.1	neurological	Epilepsy	Phosphate to mannose ratio	Inverse variance weighted	30	0.849693	0.694613	1.0394	0.85 (0.695-1.039)	0.113154
345.3	neurological	Convulsions	Phosphate to mannose ratio	Inverse variance weighted	30	1.01433	0.887603	1.15915	1.014 (0.888-1.159)	0.834478
348	neurological	Other conditions of brain	Phosphate to mannose ratio	Inverse variance weighted	30	0.977942	0.833091	1.14798	0.978 (0.833-1.148)	0.785075
350	neurological	Abnormal movement	Phosphate to mannose ratio	Inverse variance weighted	30	0.819932	0.729377	0.921731	0.82 (0.729-0.922)	0.000884279
350.1	neurological	Abnormal involuntary movements	Phosphate to mannose ratio	Inverse variance weighted	30	0.780372	0.636563	0.956669	0.78 (0.637-0.957)	0.0170207
350.2	neurological	Abnormality of gait	Phosphate to mannose ratio	Inverse variance weighted	30	0.787447	0.676155	0.917057	0.787 (0.676-0.917)	0.00211385
351	neurological	Other peripheral nerve disorders	Phosphate to mannose ratio	Inverse variance weighted	30	1.00245	0.948057	1.05997	1.002 (0.948-1.06)	0.931453
352	neurological	Disorders of other cranial nerves	Phosphate to mannose ratio	Inverse variance weighted	30	1.1188	0.950478	1.31693	1.119 (0.95-1.317)	0.177193
352.2	neurological	Facial nerve disorders [CN7]	Phosphate to mannose ratio	Inverse variance weighted	30	1.25157	1.01818	1.53847	1.252 (1.018-1.538)	0.0330847
353	neurological	Nerve root and plexus disorders	Phosphate to mannose ratio	Inverse variance weighted	30	1.01713	0.848719	1.21895	1.017 (0.849-1.219)	0.854102
357	neurological	Inflammatory and toxic neuropathy	Phosphate to mannose ratio	Inverse variance weighted	30	0.959988	0.814302	1.13174	0.96 (0.814-1.132)	0.626773
634	pregnancy complications	Miscarriage; stillbirth	Phosphate to mannose ratio	Inverse variance weighted	30	1.08482	0.973864	1.20842	1.085 (0.974-1.208)	0.139162
634.1	pregnancy complications	Missed abortion or Hydatidiform mole	Phosphate to mannose ratio	Inverse variance weighted	30	1.25417	1.039	1.5139	1.254 (1.039-1.514)	0.0183548
635	pregnancy complications	Hemorrhage during pregnancy; childbirth and postpartum	Phosphate to mannose ratio	Inverse variance weighted	30	1.05424	0.885262	1.25548	1.054 (0.885-1.255)	0.553418
635.2	pregnancy complications	Antepartum hemorrhage, abruptio placentae, and placenta previa	Phosphate to mannose ratio	Inverse variance weighted	30	0.849808	0.655186	1.10224	0.85 (0.655-1.102)	0.220043
635.3	pregnancy complications	Placenta previa and abruptio placenta	Phosphate to mannose ratio	Inverse variance weighted	30	1.14519	0.924734	1.41821	1.145 (0.925-1.418)	0.213967
636	pregnancy complications	Early or threatened labor; hemorrhage in early pregnancy	Phosphate to mannose ratio	Inverse variance weighted	30	1.08656	0.958333	1.23194	1.087 (0.958-1.232)	0.195077
636.2	pregnancy complications	Early onset of delivery	Phosphate to mannose ratio	Inverse variance weighted	30	1.10822	0.861948	1.42486	1.108 (0.862-1.425)	0.42291
636.3	pregnancy complications	Hemorrhage in early pregnancy	Phosphate to mannose ratio	Inverse variance weighted	30	1.00761	0.835025	1.21587	1.008 (0.835-1.216)	0.936961
642	pregnancy complications	Hypertension complicating pregnancy, childbirth, and the puerperium	Phosphate to mannose ratio	Inverse variance weighted	30	1.19654	0.934563	1.53195	1.197 (0.935-1.532)	0.154674
645	pregnancy complications	Late pregnancy and failed induction	Phosphate to mannose ratio	Inverse variance weighted	30	0.94205	0.789651	1.12386	0.942 (0.79-1.124)	0.507301
646	pregnancy complications	Other complications of pregnancy NEC	Phosphate to mannose ratio	Inverse variance weighted	30	1.13749	0.994242	1.30137	1.137 (0.994-1.301)	0.0606672
650	pregnancy complications	Normal delivery	Phosphate to mannose ratio	Inverse variance weighted	30	1.26988	1.07862	1.49506	1.27 (1.079-1.495)	0.00412077
653	pregnancy complications	Problems associated with amniotic cavity and membranes	Phosphate to mannose ratio	Inverse variance weighted	30	1.07418	0.907418	1.2716	1.074 (0.907-1.272)	0.405776
655	pregnancy complications	Known or suspected fetal abnormality affecting management of mother	Phosphate to mannose ratio	Inverse variance weighted	30	1.05785	0.950372	1.17749	1.058 (0.95-1.177)	0.303555
661	pregnancy complications	Fetal distress and abnormal forces of labor	Phosphate to mannose ratio	Inverse variance weighted	30	0.903385	0.788067	1.03558	0.903 (0.788-1.036)	0.144765
663	pregnancy complications	Umbilical cord complications during labor and delivery	Phosphate to mannose ratio	Inverse variance weighted	30	1.04774	0.802564	1.36781	1.048 (0.803-1.368)	0.731699
665	pregnancy complications	Obstetrical or birth trauma	Phosphate to mannose ratio	Inverse variance weighted	30	1.12005	1.01814	1.23216	1.12 (1.018-1.232)	0.0198366
669	pregnancy complications	Complications of labor and delivery NEC	Phosphate to mannose ratio	Inverse variance weighted	30	1.02438	0.898989	1.16725	1.024 (0.899-1.167)	0.717701
465	respiratory	Acute upper respiratory infections of multiple or unspecified sites	Phosphate to mannose ratio	Inverse variance weighted	30	1.07824	0.950746	1.22282	1.078 (0.951-1.223)	0.240681
465.2	respiratory	Acute pharyngitis	Phosphate to mannose ratio	Inverse variance weighted	30	1.32943	1.06383	1.66134	1.329 (1.064-1.661)	0.0122744
470	respiratory	Septal Deviations or Turbinate Hypertrophy	Phosphate to mannose ratio	Inverse variance weighted	30	1.04127	0.951323	1.13972	1.041 (0.951-1.14)	0.380284
471	respiratory	Nasal polyps	Phosphate to mannose ratio	Inverse variance weighted	30	0.934042	0.83277	1.04763	0.934 (0.833-1.048)	0.243886
472	respiratory	Chronic pharyngitis and nasopharyngitis	Phosphate to mannose ratio	Inverse variance weighted	30	0.958586	0.787433	1.16694	0.959 (0.787-1.167)	0.673397
473	respiratory	Diseases of the larynx and vocal cords	Phosphate to mannose ratio	Inverse variance weighted	30	0.952989	0.836109	1.08621	0.953 (0.836-1.086)	0.470729
473.4	respiratory	Voice disturbance	Phosphate to mannose ratio	Inverse variance weighted	30	0.83358	0.692904	1.00282	0.834 (0.693-1.003)	0.0535843
474	respiratory	Acute and chronic tonsillitis	Phosphate to mannose ratio	Inverse variance weighted	30	1.15225	0.993231	1.33672	1.152 (0.993-1.337)	0.0614334
474.1	respiratory	Acute tonsillitis	Phosphate to mannose ratio	Inverse variance weighted	30	1.27156	0.959807	1.68459	1.272 (0.96-1.685)	0.0941043
474.2	respiratory	Chronic tonsillitis and adenoiditis	Phosphate to mannose ratio	Inverse variance weighted	30	1.11894	0.904805	1.38376	1.119 (0.905-1.384)	0.29975
475	respiratory	Chronic sinusitis	Phosphate to mannose ratio	Inverse variance weighted	30	0.97205	0.854353	1.10596	0.972 (0.854-1.106)	0.666832
476	respiratory	Allergic rhinitis	Phosphate to mannose ratio	Inverse variance weighted	30	0.861516	0.711692	1.04288	0.862 (0.712-1.043)	0.126206
477	respiratory	Epistaxis or throat hemorrhage	Phosphate to mannose ratio	Inverse variance weighted	30	1.05277	0.907269	1.22162	1.053 (0.907-1.222)	0.497979
479	respiratory	Other upper respiratory disease	Phosphate to mannose ratio	Inverse variance weighted	30	0.945635	0.859407	1.04051	0.946 (0.859-1.041)	0.251851
480	respiratory	Pneumonia	Phosphate to mannose ratio	Inverse variance weighted	30	0.989989	0.925537	1.05893	0.99 (0.926-1.059)	0.769568
480.1	respiratory	Bacterial pneumonia	Phosphate to mannose ratio	Inverse variance weighted	30	1.00424	0.931032	1.0832	1.004 (0.931-1.083)	0.912807
480.11	respiratory	Pneumococcal pneumonia	Phosphate to mannose ratio	Inverse variance weighted	30	1.0274	0.948368	1.11301	1.027 (0.948-1.113)	0.508062
495	respiratory	Asthma	Phosphate to mannose ratio	Inverse variance weighted	30	1.00851	0.956917	1.06289	1.009 (0.957-1.063)	0.751749
496	respiratory	Chronic airway obstruction	Phosphate to mannose ratio	Inverse variance weighted	30	0.988016	0.928711	1.05111	0.988 (0.929-1.051)	0.702646
496.1	respiratory	Emphysema	Phosphate to mannose ratio	Inverse variance weighted	30	0.892318	0.766761	1.03844	0.892 (0.767-1.038)	0.140877
496.2	respiratory	Chronic bronchitis	Phosphate to mannose ratio	Inverse variance weighted	30	1.01868	0.882376	1.17603	1.019 (0.882-1.176)	0.80067
496.21	respiratory	Obstructive chronic bronchitis	Phosphate to mannose ratio	Inverse variance weighted	30	1.02103	0.877125	1.18855	1.021 (0.877-1.189)	0.788279
496.3	respiratory	Bronchiectasis	Phosphate to mannose ratio	Inverse variance weighted	30	1.13835	0.988387	1.31106	1.138 (0.988-1.311)	0.0721886
497	respiratory	Bronchitis	Phosphate to mannose ratio	Inverse variance weighted	30	1.24811	0.979712	1.59004	1.248 (0.98-1.59)	0.0728006
501	respiratory	Pneumonitis due to inhalation of food or vomitus	Phosphate to mannose ratio	Inverse variance weighted	30	0.932824	0.708783	1.22768	0.933 (0.709-1.228)	0.619739
502	respiratory	Postinflammatory pulmonary fibrosis	Phosphate to mannose ratio	Inverse variance weighted	30	0.73464	0.597881	0.902681	0.735 (0.598-0.903)	0.00334399
506	respiratory	Empyema and pneumothorax	Phosphate to mannose ratio	Inverse variance weighted	30	0.943866	0.782448	1.13858	0.944 (0.782-1.139)	0.546028
507	respiratory	Pleurisy; pleural effusion	Phosphate to mannose ratio	Inverse variance weighted	30	0.994406	0.920135	1.07467	0.994 (0.92-1.075)	0.887363
508	respiratory	Pulmonary collapse; interstitial and compensatory emphysema	Phosphate to mannose ratio	Inverse variance weighted	30	0.999712	0.867077	1.15264	1 (0.867-1.153)	0.996834
509	respiratory	Respiratory failure, insufficiency, arrest	Phosphate to mannose ratio	Inverse variance weighted	30	0.86543	0.753649	0.993791	0.865 (0.754-0.994)	0.0405337
509.1	respiratory	Respiratory failure	Phosphate to mannose ratio	Inverse variance weighted	30	0.806412	0.690403	0.941913	0.806 (0.69-0.942)	0.00662442
509.2	respiratory	Respiratory insufficiency	Phosphate to mannose ratio	Inverse variance weighted	30	0.767836	0.643497	0.9162	0.768 (0.643-0.916)	0.00337835
510	respiratory	Other diseases of lung	Phosphate to mannose ratio	Inverse variance weighted	30	0.920552	0.725915	1.16738	0.921 (0.726-1.167)	0.494573
512	respiratory	Other symptoms of respiratory system	Phosphate to mannose ratio	Inverse variance weighted	30	1.02232	0.958524	1.09036	1.022 (0.959-1.09)	0.501927
512.7	respiratory	Shortness of breath	Phosphate to mannose ratio	Inverse variance weighted	30	1.01682	0.935471	1.10525	1.017 (0.935-1.105)	0.694949
512.8	respiratory	Cough	Phosphate to mannose ratio	Inverse variance weighted	30	1.0817	0.965265	1.21218	1.082 (0.965-1.212)	0.176514
512.9	respiratory	Other dyspnea	Phosphate to mannose ratio	Inverse variance weighted	30	0.913013	0.741209	1.12464	0.913 (0.741-1.125)	0.392203
513	respiratory	Respiratory abnormalities	Phosphate to mannose ratio	Inverse variance weighted	30	0.832524	0.641334	1.08071	0.833 (0.641-1.081)	0.168537
514	respiratory	Abnormal findings examination of lungs	Phosphate to mannose ratio	Inverse variance weighted	30	0.928426	0.821669	1.04905	0.928 (0.822-1.049)	0.233409
516	respiratory	Abnormal sputum	Phosphate to mannose ratio	Inverse variance weighted	30	1.1358	0.996675	1.29435	1.136 (0.997-1.294)	0.056128
516.1	respiratory	Hemoptysis	Phosphate to mannose ratio	Inverse variance weighted	30	1.14989	1.00564	1.31484	1.15 (1.006-1.315)	0.0411315
519	respiratory	Other diseases of respiratory system, not elsewhere classified	Phosphate to mannose ratio	Inverse variance weighted	30	1.02217	0.958588	1.08997	1.022 (0.959-1.09)	0.503341
519.8	respiratory	Other diseases of respiratory system, NEC	Phosphate to mannose ratio	Inverse variance weighted	30	1.02785	0.961135	1.0992	1.028 (0.961-1.099)	0.422355
361	sense organs	Retinal detachments and defects	Phosphate to mannose ratio	Inverse variance weighted	30	0.936137	0.830956	1.05463	0.936 (0.831-1.055)	0.277803
361.1	sense organs	Retinal detachment with retinal defect	Phosphate to mannose ratio	Inverse variance weighted	30	0.904131	0.755453	1.08207	0.904 (0.755-1.082)	0.271552
362	sense organs	Other retinal disorders	Phosphate to mannose ratio	Inverse variance weighted	30	1.00858	0.901226	1.12873	1.009 (0.901-1.129)	0.881696
362.2	sense organs	Degeneration of macula and posterior pole of retina	Phosphate to mannose ratio	Inverse variance weighted	30	1.05588	0.912951	1.22119	1.056 (0.913-1.221)	0.463709
362.29	sense organs	Macular degeneration (senile) of retina NOS	Phosphate to mannose ratio	Inverse variance weighted	30	1.0561	0.910064	1.22557	1.056 (0.91-1.226)	0.472232
362.4	sense organs	Retinal vascular changes and abnomalities	Phosphate to mannose ratio	Inverse variance weighted	30	0.977258	0.792677	1.20482	0.977 (0.793-1.205)	0.829461
364	sense organs	Corneal opacity and other disorders of cornea	Phosphate to mannose ratio	Inverse variance weighted	30	0.71831	0.565871	0.911815	0.718 (0.566-0.912)	0.00655661
365	sense organs	Glaucoma	Phosphate to mannose ratio	Inverse variance weighted	30	1.01665	0.926589	1.11547	1.017 (0.927-1.115)	0.727139
365.1	sense organs	Open-angle glaucoma	Phosphate to mannose ratio	Inverse variance weighted	30	1.12035	0.927436	1.35339	1.12 (0.927-1.353)	0.238527
365.11	sense organs	Primary open angle glaucoma	Phosphate to mannose ratio	Inverse variance weighted	30	1.12542	0.930997	1.36046	1.125 (0.931-1.36)	0.222046
365.2	sense organs	Primary angle-closure glaucoma	Phosphate to mannose ratio	Inverse variance weighted	30	1.0327	0.778705	1.36955	1.033 (0.779-1.37)	0.823208
366	sense organs	Cataract	Phosphate to mannose ratio	Inverse variance weighted	30	1.01502	0.962674	1.07022	1.015 (0.963-1.07)	0.581005
366.2	sense organs	Senile cataract	Phosphate to mannose ratio	Inverse variance weighted	30	1.0515	0.977901	1.13063	1.051 (0.978-1.131)	0.174976
367	sense organs	Disorders of refraction and accommodation; blindness and low vision	Phosphate to mannose ratio	Inverse variance weighted	30	1.04189	0.919644	1.18038	1.042 (0.92-1.18)	0.519299
367.1	sense organs	Myopia	Phosphate to mannose ratio	Inverse variance weighted	30	1.14501	0.964428	1.35942	1.145 (0.964-1.359)	0.122012
367.9	sense organs	Blindness and low vision	Phosphate to mannose ratio	Inverse variance weighted	30	0.78712	0.627812	0.986853	0.787 (0.628-0.987)	0.0380143
368	sense organs	Visual disturbances	Phosphate to mannose ratio	Inverse variance weighted	30	1.14597	1.02683	1.27893	1.146 (1.027-1.279)	0.0149821
368.1	sense organs	Amblyopia	Phosphate to mannose ratio	Inverse variance weighted	30	0.882649	0.664519	1.17238	0.883 (0.665-1.172)	0.388746
368.2	sense organs	Diplopia and disorders of binocular vision	Phosphate to mannose ratio	Inverse variance weighted	30	0.979113	0.7813	1.22701	0.979 (0.781-1.227)	0.854549
368.9	sense organs	Subjective visual disturbances	Phosphate to mannose ratio	Inverse variance weighted	30	1.12969	0.88436	1.44308	1.13 (0.884-1.443)	0.328957
369	sense organs	Infection of the eye	Phosphate to mannose ratio	Inverse variance weighted	30	0.80918	0.601518	1.08853	0.809 (0.602-1.089)	0.161709
371	sense organs	Inflammation of the eye	Phosphate to mannose ratio	Inverse variance weighted	30	0.843496	0.756909	0.939987	0.843 (0.757-0.94)	0.00207042
371.3	sense organs	Inflammation of eyelids	Phosphate to mannose ratio	Inverse variance weighted	30	0.864609	0.763166	0.979537	0.865 (0.763-0.98)	0.0223301
372	sense organs	Disorders of conjunctiva	Phosphate to mannose ratio	Inverse variance weighted	30	0.952904	0.763956	1.18858	0.953 (0.764-1.189)	0.66877
374	sense organs	Other disorders of eyelids	Phosphate to mannose ratio	Inverse variance weighted	30	0.965989	0.883042	1.05673	0.966 (0.883-1.057)	0.449993
374.1	sense organs	Ectropion or entropion	Phosphate to mannose ratio	Inverse variance weighted	30	0.962719	0.799077	1.15987	0.963 (0.799-1.16)	0.689367
374.3	sense organs	Ptosis of eyelid	Phosphate to mannose ratio	Inverse variance weighted	30	1.12628	0.976123	1.29952	1.126 (0.976-1.3)	0.103322
375	sense organs	Disorders of lacrimal system	Phosphate to mannose ratio	Inverse variance weighted	30	1.12957	0.967647	1.31858	1.13 (0.968-1.319)	0.122739
375.2	sense organs	Epiphora	Phosphate to mannose ratio	Inverse variance weighted	30	1.16139	0.949159	1.42107	1.161 (0.949-1.421)	0.14617
378	sense organs	Strabismus and other disorders of binocular eye movements	Phosphate to mannose ratio	Inverse variance weighted	30	1.00634	0.858039	1.18026	1.006 (0.858-1.18)	0.938103
378.1	sense organs	Strabismus (not specified as paralytic)	Phosphate to mannose ratio	Inverse variance weighted	30	1.05076	0.859281	1.28492	1.051 (0.859-1.285)	0.629495
379	sense organs	Other disorders of eye	Phosphate to mannose ratio	Inverse variance weighted	30	0.987138	0.89534	1.08835	0.987 (0.895-1.088)	0.794907
379.2	sense organs	Disorders of vitreous body	Phosphate to mannose ratio	Inverse variance weighted	30	0.986826	0.836912	1.16359	0.987 (0.837-1.164)	0.874659
379.3	sense organs	Aphakia and other disorders of lens	Phosphate to mannose ratio	Inverse variance weighted	30	1.00783	0.865579	1.17345	1.008 (0.866-1.173)	0.919989
380	sense organs	Disorders of external ear	Phosphate to mannose ratio	Inverse variance weighted	30	0.989295	0.827383	1.18289	0.989 (0.827-1.183)	0.906042
380.1	sense organs	Otitis externa	Phosphate to mannose ratio	Inverse variance weighted	30	1.31304	1.00751	1.71122	1.313 (1.008-1.711)	0.0438639
381	sense organs	Otitis media and Eustachian tube disorders	Phosphate to mannose ratio	Inverse variance weighted	30	0.91678	0.79375	1.05888	0.917 (0.794-1.059)	0.237278
381.1	sense organs	Otitis media	Phosphate to mannose ratio	Inverse variance weighted	30	0.925055	0.790218	1.0829	0.925 (0.79-1.083)	0.332456
381.11	sense organs	Suppurative and unspecified otitis media	Phosphate to mannose ratio	Inverse variance weighted	30	0.877404	0.7118	1.08154	0.877 (0.712-1.082)	0.220379
384	sense organs	Other disorders of tympanic membrane	Phosphate to mannose ratio	Inverse variance weighted	30	0.911851	0.772886	1.0758	0.912 (0.773-1.076)	0.274012
384.4	sense organs	Perforation of tympanic membrane	Phosphate to mannose ratio	Inverse variance weighted	30	0.800987	0.663551	0.966889	0.801 (0.664-0.967)	0.0208551
385	sense organs	Other disorders of middle ear and mastoid	Phosphate to mannose ratio	Inverse variance weighted	30	0.80921	0.654768	1.00008	0.809 (0.655-1)	0.0500823
385.3	sense organs	Cholesteatoma	Phosphate to mannose ratio	Inverse variance weighted	30	0.775064	0.605471	0.992159	0.775 (0.605-0.992)	0.0431269
386	sense organs	Vertiginous syndromes and other disorders of vestibular system	Phosphate to mannose ratio	Inverse variance weighted	30	0.995791	0.917047	1.0813	0.996 (0.917-1.081)	0.920056
386.1	sense organs	Meniere's disease	Phosphate to mannose ratio	Inverse variance weighted	30	0.929965	0.722578	1.19688	0.93 (0.723-1.197)	0.572751
386.3	sense organs	Labyrinthitis	Phosphate to mannose ratio	Inverse variance weighted	30	1.21889	0.977269	1.52025	1.219 (0.977-1.52)	0.079086
386.9	sense organs	Dizziness and giddiness (Light-headedness and vertigo)	Phosphate to mannose ratio	Inverse variance weighted	30	0.95191	0.86481	1.04778	0.952 (0.865-1.048)	0.314106
389	sense organs	Hearing loss	Phosphate to mannose ratio	Inverse variance weighted	30	1.03696	0.944038	1.13903	1.037 (0.944-1.139)	0.448621
389.4	sense organs	Tinnitus	Phosphate to mannose ratio	Inverse variance weighted	30	0.987936	0.755921	1.29116	0.988 (0.756-1.291)	0.929182
1002	symptoms	Symptoms concerning nutrition, metabolism, and development	Phosphate to mannose ratio	Inverse variance weighted	30	1.01172	0.920497	1.11199	1.012 (0.92-1.112)	0.808993
1005	symptoms	Other symptoms	Phosphate to mannose ratio	Inverse variance weighted	30	0.981606	0.801889	1.2016	0.982 (0.802-1.202)	0.857195
1010	symptoms	Other tests	Phosphate to mannose ratio	Inverse variance weighted	30	1.04833	0.967953	1.13537	1.048 (0.968-1.135)	0.246193
1015	symptoms	Effects of other external causes	Phosphate to mannose ratio	Inverse variance weighted	30	0.98673	0.876369	1.11099	0.987 (0.876-1.111)	0.825291
1019	symptoms	Other ill-defined and unknown causes of morbidity and mortality	Phosphate to mannose ratio	Inverse variance weighted	30	0.980054	0.932476	1.03006	0.98 (0.932-1.03)	0.427453
338	symptoms	Pain	Phosphate to mannose ratio	Inverse variance weighted	30	1.00867	0.809752	1.25646	1.009 (0.81-1.256)	0.938577
760	symptoms	Back pain	Phosphate to mannose ratio	Inverse variance weighted	30	0.926183	0.873264	0.982309	0.926 (0.873-0.982)	0.0106299
761	symptoms	Cervicalgia	Phosphate to mannose ratio	Inverse variance weighted	30	1.0494	0.898594	1.22552	1.049 (0.899-1.226)	0.5424
764	symptoms	Sciatica	Phosphate to mannose ratio	Inverse variance weighted	30	1.03453	0.912604	1.17274	1.035 (0.913-1.173)	0.59572
766	symptoms	Neuralgia, neuritis, and radiculitis NOS	Phosphate to mannose ratio	Inverse variance weighted	30	0.89167	0.746671	1.06483	0.892 (0.747-1.065)	0.205406
770	symptoms	Myalgia and myositis unspecified	Phosphate to mannose ratio	Inverse variance weighted	30	0.804537	0.632844	1.02281	0.805 (0.633-1.023)	0.0757586
771	symptoms	Musculoskeletal symptoms referable to limbs	Phosphate to mannose ratio	Inverse variance weighted	30	0.890694	0.814291	0.974265	0.891 (0.814-0.974)	0.0114128
771.1	symptoms	Swelling of limb	Phosphate to mannose ratio	Inverse variance weighted	30	0.890871	0.81457	0.974319	0.891 (0.815-0.974)	0.0114229
772	symptoms	Symptoms of the muscles	Phosphate to mannose ratio	Inverse variance weighted	30	1.1915	0.941756	1.50746	1.191 (0.942-1.507)	0.1443
773	symptoms	Pain in limb	Phosphate to mannose ratio	Inverse variance weighted	30	0.960215	0.888777	1.0374	0.96 (0.889-1.037)	0.303363
781	symptoms	Symptoms involving nervous and musculoskeletal systems	Phosphate to mannose ratio	Inverse variance weighted	30	1.08507	0.942122	1.2497	1.085 (0.942-1.25)	0.257315
782	symptoms	Symptoms involving skin and other integumentary tissue	Phosphate to mannose ratio	Inverse variance weighted	30	0.833123	0.721972	0.961387	0.833 (0.722-0.961)	0.0124544
782.3	symptoms	Edema	Phosphate to mannose ratio	Inverse variance weighted	30	0.784946	0.673255	0.915166	0.785 (0.673-0.915)	0.00198801
783	symptoms	Fever of unknown origin	Phosphate to mannose ratio	Inverse variance weighted	30	1.12326	1.01939	1.2377	1.123 (1.019-1.238)	0.0188732
785	symptoms	Abdominal pain	Phosphate to mannose ratio	Inverse variance weighted	30	0.973172	0.943198	1.0041	0.973 (0.943-1.004)	0.0884214
788	symptoms	Syncope and collapse	Phosphate to mannose ratio	Inverse variance weighted	30	0.989212	0.922338	1.06093	0.989 (0.922-1.061)	0.761334
789	symptoms	Nausea and vomiting	Phosphate to mannose ratio	Inverse variance weighted	30	0.9281	0.868889	0.991347	0.928 (0.869-0.991)	0.0265296
790	symptoms	Nonspecific findings on examination of blood	Phosphate to mannose ratio	Inverse variance weighted	30	1.05432	0.976808	1.13799	1.054 (0.977-1.138)	0.174552
790.6	symptoms	Other abnormal blood chemistry	Phosphate to mannose ratio	Inverse variance weighted	30	1.05189	0.973687	1.13638	1.052 (0.974-1.136)	0.199317
791	symptoms	Gangrene	Phosphate to mannose ratio	Inverse variance weighted	30	1.00877	0.749549	1.35765	1.009 (0.75-1.358)	0.954036
798	symptoms	Malaise and fatigue	Phosphate to mannose ratio	Inverse variance weighted	30	1.0092	0.90855	1.12099	1.009 (0.909-1.121)	0.86438
798.1	symptoms	Chronic fatigue syndrome	Phosphate to mannose ratio	Inverse variance weighted	30	1.21034	0.94331	1.55295	1.21 (0.943-1.553)	0.133332

## Sheet: Table S7
Table S7. Phe-MR analysis for the associations between the Uridine to 2'-deoxyuridine ratio and 784 diseases using IVW method
PheCode	Phenotype.Category	Phenotype.Description	Exposure	MR method	NSNPS	OR	OR_lci95	OR_uci95	OR (95%CI)	P-value
394	circulatory system	Rheumatic disease of the heart valves	Uridine to 2'-deoxyuridine ratio	Inverse variance weighted	32	0.206256	0.936584	0.846103	1.03674	0.937 (0.846-1.037)
394.2	circulatory system	Mitral valve disease	Uridine to 2'-deoxyuridine ratio	Inverse variance weighted	32	0.314941	0.941977	0.838316	1.05846	0.942 (0.838-1.058)
394.3	circulatory system	Aortic valve disease	Uridine to 2'-deoxyuridine ratio	Inverse variance weighted	32	0.0677989	0.84628	0.707495	1.01229	0.846 (0.707-1.012)
394.7	circulatory system	Disease of tricuspid valve	Uridine to 2'-deoxyuridine ratio	Inverse variance weighted	32	0.773803	0.960226	0.728056	1.26643	0.96 (0.728-1.266)
395	circulatory system	Heart valve disorders	Uridine to 2'-deoxyuridine ratio	Inverse variance weighted	32	0.435144	0.961439	0.871024	1.06124	0.961 (0.871-1.061)
395.1	circulatory system	Nonrheumatic mitral valve disorders	Uridine to 2'-deoxyuridine ratio	Inverse variance weighted	32	0.718798	0.978421	0.868864	1.10179	0.978 (0.869-1.102)
395.6	circulatory system	Heart valve replaced	Uridine to 2'-deoxyuridine ratio	Inverse variance weighted	32	0.371488	0.927874	0.787385	1.09343	0.928 (0.787-1.093)
396	circulatory system	Abnormal heart sounds	Uridine to 2'-deoxyuridine ratio	Inverse variance weighted	32	0.197337	0.866511	0.696897	1.07741	0.867 (0.697-1.077)
401	circulatory system	Hypertension	Uridine to 2'-deoxyuridine ratio	Inverse variance weighted	32	0.765267	0.994919	0.962198	1.02875	0.995 (0.962-1.029)
401.1	circulatory system	Essential hypertension	Uridine to 2'-deoxyuridine ratio	Inverse variance weighted	32	0.803491	0.995796	0.963293	1.0294	0.996 (0.963-1.029)
401.2	circulatory system	Hypertensive heart and or or renal disease	Uridine to 2'-deoxyuridine ratio	Inverse variance weighted	32	0.22002	1.11168	0.938642	1.31662	1.112 (0.939-1.317)
401.22	circulatory system	Hypertensive chronic kidney disease	Uridine to 2'-deoxyuridine ratio	Inverse variance weighted	32	0.267775	1.11317	0.920897	1.34559	1.113 (0.921-1.346)
402	circulatory system	Elevated blood pressure reading without diagnosis of hypertension	Uridine to 2'-deoxyuridine ratio	Inverse variance weighted	32	0.379987	0.928731	0.787413	1.09541	0.929 (0.787-1.095)
411	circulatory system	Ischemic Heart Disease	Uridine to 2'-deoxyuridine ratio	Inverse variance weighted	32	0.0889923	1.03539	0.994712	1.07773	1.035 (0.995-1.078)
411.1	circulatory system	Unstable angina (intermediate coronary syndrome)	Uridine to 2'-deoxyuridine ratio	Inverse variance weighted	32	0.640836	0.978843	0.894741	1.07085	0.979 (0.895-1.071)
411.2	circulatory system	Myocardial infarction	Uridine to 2'-deoxyuridine ratio	Inverse variance weighted	32	0.301584	1.03308	0.971224	1.09887	1.033 (0.971-1.099)
411.3	circulatory system	Angina pectoris	Uridine to 2'-deoxyuridine ratio	Inverse variance weighted	32	0.0668338	1.05249	0.996456	1.11167	1.052 (0.996-1.112)
411.4	circulatory system	Coronary atherosclerosis	Uridine to 2'-deoxyuridine ratio	Inverse variance weighted	32	0.861449	1.00441	0.956015	1.05525	1.004 (0.956-1.055)
411.41	circulatory system	Aneurysm and dissection of heart	Uridine to 2'-deoxyuridine ratio	Inverse variance weighted	32	0.477279	0.916534	0.720706	1.16557	0.917 (0.721-1.166)
411.8	circulatory system	Other chronic ischemic heart disease, unspecified	Uridine to 2'-deoxyuridine ratio	Inverse variance weighted	32	0.559101	1.01675	0.961624	1.07505	1.017 (0.962-1.075)
411.9	circulatory system	Other acute and subacute forms of ischemic heart disease	Uridine to 2'-deoxyuridine ratio	Inverse variance weighted	32	0.713303	0.96491	0.797502	1.16746	0.965 (0.798-1.167)
414	circulatory system	Other forms of chronic heart disease	Uridine to 2'-deoxyuridine ratio	Inverse variance weighted	32	0.368555	1.07124	0.922026	1.24459	1.071 (0.922-1.245)
415	circulatory system	Pulmonary heart disease	Uridine to 2'-deoxyuridine ratio	Inverse variance weighted	32	0.0198694	1.12299	1.01854	1.23816	1.123 (1.019-1.238)
415.2	circulatory system	Chronic pulmonary heart disease	Uridine to 2'-deoxyuridine ratio	Inverse variance weighted	32	0.123312	1.22874	0.945535	1.59676	1.229 (0.946-1.597)
416	circulatory system	Cardiomegaly	Uridine to 2'-deoxyuridine ratio	Inverse variance weighted	32	0.25612	1.07549	0.94854	1.21943	1.075 (0.949-1.219)
418	circulatory system	Nonspecific chest pain	Uridine to 2'-deoxyuridine ratio	Inverse variance weighted	32	0.0412434	1.04246	1.00165	1.08492	1.042 (1.002-1.085)
418.1	circulatory system	Precordial pain	Uridine to 2'-deoxyuridine ratio	Inverse variance weighted	32	0.443581	1.04959	0.927356	1.18794	1.05 (0.927-1.188)
420	circulatory system	Carditis	Uridine to 2'-deoxyuridine ratio	Inverse variance weighted	32	0.0879651	0.868492	0.738625	1.02119	0.868 (0.739-1.021)
420.2	circulatory system	Pericarditis	Uridine to 2'-deoxyuridine ratio	Inverse variance weighted	32	0.335082	0.899001	0.724001	1.1163	0.899 (0.724-1.116)
420.3	circulatory system	Endocarditis	Uridine to 2'-deoxyuridine ratio	Inverse variance weighted	32	0.0251566	0.73621	0.563088	0.96256	0.736 (0.563-0.963)
425	circulatory system	Cardiomyopathy	Uridine to 2'-deoxyuridine ratio	Inverse variance weighted	32	0.81962	1.02119	0.852804	1.22281	1.021 (0.853-1.223)
425.1	circulatory system	Primary or intrinsic cardiomyopathies	Uridine to 2'-deoxyuridine ratio	Inverse variance weighted	32	0.879395	1.01429	0.844455	1.21828	1.014 (0.844-1.218)
426	circulatory system	Cardiac conduction disorders	Uridine to 2'-deoxyuridine ratio	Inverse variance weighted	32	0.0855661	1.06995	0.990577	1.15569	1.07 (0.991-1.156)
426.2	circulatory system	Atrioventricular [AV] block	Uridine to 2'-deoxyuridine ratio	Inverse variance weighted	32	0.563284	0.950012	0.798372	1.13045	0.95 (0.798-1.13)
426.21	circulatory system	First degree AV block	Uridine to 2'-deoxyuridine ratio	Inverse variance weighted	32	0.19489	0.8616	0.687835	1.07926	0.862 (0.688-1.079)
426.24	circulatory system	Atrioventricular block, complete	Uridine to 2'-deoxyuridine ratio	Inverse variance weighted	32	0.32828	0.876804	0.673635	1.14125	0.877 (0.674-1.141)
426.3	circulatory system	Bundle branch block	Uridine to 2'-deoxyuridine ratio	Inverse variance weighted	32	0.0174347	1.14339	1.02381	1.27694	1.143 (1.024-1.277)
426.31	circulatory system	Right bundle branch block	Uridine to 2'-deoxyuridine ratio	Inverse variance weighted	32	0.00546843	1.26306	1.07119	1.48929	1.263 (1.071-1.489)
426.32	circulatory system	Left bundle branch block	Uridine to 2'-deoxyuridine ratio	Inverse variance weighted	32	0.17073	1.11146	0.955496	1.29288	1.111 (0.955-1.293)
426.9	circulatory system	Cardiac pacemaker or device in situ	Uridine to 2'-deoxyuridine ratio	Inverse variance weighted	32	0.0891109	1.11693	0.983238	1.26879	1.117 (0.983-1.269)
426.91	circulatory system	Cardiac pacemaker in situ	Uridine to 2'-deoxyuridine ratio	Inverse variance weighted	32	0.113763	1.11404	0.974486	1.27358	1.114 (0.974-1.274)
427	circulatory system	Cardiac dysrhythmias	Uridine to 2'-deoxyuridine ratio	Inverse variance weighted	32	0.00144117	1.07253	1.02732	1.11974	1.073 (1.027-1.12)
427.1	circulatory system	Paroxysmal tachycardia, unspecified	Uridine to 2'-deoxyuridine ratio	Inverse variance weighted	32	0.114946	1.09875	0.97734	1.23525	1.099 (0.977-1.235)
427.11	circulatory system	Paroxysmal supraventricular tachycardia	Uridine to 2'-deoxyuridine ratio	Inverse variance weighted	32	0.135988	1.11993	0.96499	1.29974	1.12 (0.965-1.3)
427.12	circulatory system	Paroxysmal ventricular tachycardia	Uridine to 2'-deoxyuridine ratio	Inverse variance weighted	32	0.159761	1.16119	0.942798	1.43017	1.161 (0.943-1.43)
427.2	circulatory system	Atrial fibrillation and flutter	Uridine to 2'-deoxyuridine ratio	Inverse variance weighted	32	0.0250696	1.06889	1.00837	1.13304	1.069 (1.008-1.133)
427.3	circulatory system	Other specified cardiac dysrhythmias	Uridine to 2'-deoxyuridine ratio	Inverse variance weighted	32	0.706973	1.02171	0.913464	1.14279	1.022 (0.913-1.143)
427.4	circulatory system	Cardiac arrest and ventricular fibrillation	Uridine to 2'-deoxyuridine ratio	Inverse variance weighted	32	0.114738	1.17708	0.961209	1.44143	1.177 (0.961-1.441)
427.42	circulatory system	Cardiac arrest	Uridine to 2'-deoxyuridine ratio	Inverse variance weighted	32	0.118052	1.18143	0.958536	1.45617	1.181 (0.959-1.456)
427.5	circulatory system	Arrhythmia (cardiac) NOS	Uridine to 2'-deoxyuridine ratio	Inverse variance weighted	32	0.0629296	1.22011	0.989327	1.50473	1.22 (0.989-1.505)
427.6	circulatory system	Premature beats	Uridine to 2'-deoxyuridine ratio	Inverse variance weighted	32	0.561805	1.0844	0.824719	1.42585	1.084 (0.825-1.426)
427.7	circulatory system	Tachycardia NOS	Uridine to 2'-deoxyuridine ratio	Inverse variance weighted	32	0.361266	1.08223	0.913355	1.28233	1.082 (0.913-1.282)
427.9	circulatory system	Palpitations	Uridine to 2'-deoxyuridine ratio	Inverse variance weighted	32	0.48779	1.03893	0.932677	1.15729	1.039 (0.933-1.157)
428	circulatory system	Congestive heart failure; nonhypertensive	Uridine to 2'-deoxyuridine ratio	Inverse variance weighted	32	0.848629	0.991467	0.907947	1.08267	0.991 (0.908-1.083)
428.1	circulatory system	Congestive heart failure (CHF) NOS	Uridine to 2'-deoxyuridine ratio	Inverse variance weighted	32	0.492833	0.943948	0.800481	1.11313	0.944 (0.8-1.113)
428.2	circulatory system	Heart failure NOS	Uridine to 2'-deoxyuridine ratio	Inverse variance weighted	32	0.978642	1.00135	0.907259	1.1052	1.001 (0.907-1.105)
429	circulatory system	Ill-defined descriptions and complications of heart disease	Uridine to 2'-deoxyuridine ratio	Inverse variance weighted	32	0.870215	1.01987	0.805491	1.29129	1.02 (0.805-1.291)
429.2	circulatory system	Abnormal function study of cardiovascular system	Uridine to 2'-deoxyuridine ratio	Inverse variance weighted	32	0.680999	0.943631	0.715593	1.24434	0.944 (0.716-1.244)
430	circulatory system	Intracranial hemorrhage	Uridine to 2'-deoxyuridine ratio	Inverse variance weighted	32	0.745808	0.97044	0.80943	1.16348	0.97 (0.809-1.163)
430.1	circulatory system	Subarachnoid hemorrhage	Uridine to 2'-deoxyuridine ratio	Inverse variance weighted	32	0.571233	0.938051	0.751777	1.17048	0.938 (0.752-1.17)
430.2	circulatory system	Intracerebral hemorrhage	Uridine to 2'-deoxyuridine ratio	Inverse variance weighted	32	0.417733	0.891463	0.675179	1.17703	0.891 (0.675-1.177)
433	circulatory system	Cerebrovascular disease	Uridine to 2'-deoxyuridine ratio	Inverse variance weighted	32	0.844813	1.00696	0.939394	1.07939	1.007 (0.939-1.079)
433.1	circulatory system	Occlusion and stenosis of precerebral arteries	Uridine to 2'-deoxyuridine ratio	Inverse variance weighted	32	0.83489	1.01974	0.848522	1.2255	1.02 (0.849-1.226)
433.2	circulatory system	Occlusion of cerebral arteries	Uridine to 2'-deoxyuridine ratio	Inverse variance weighted	32	0.175117	1.07136	0.96976	1.1836	1.071 (0.97-1.184)
433.21	circulatory system	Cerebral artery occlusion, with cerebral infarction	Uridine to 2'-deoxyuridine ratio	Inverse variance weighted	32	0.065018	1.20147	0.988638	1.46013	1.201 (0.989-1.46)
433.3	circulatory system	Cerebral ischemia	Uridine to 2'-deoxyuridine ratio	Inverse variance weighted	32	0.796645	0.984621	0.875134	1.10781	0.985 (0.875-1.108)
433.31	circulatory system	Transient cerebral ischemia	Uridine to 2'-deoxyuridine ratio	Inverse variance weighted	32	0.915109	0.992565	0.865306	1.13854	0.993 (0.865-1.139)
433.8	circulatory system	Late effects of cerebrovascular disease	Uridine to 2'-deoxyuridine ratio	Inverse variance weighted	32	0.354948	1.08819	0.909777	1.30158	1.088 (0.91-1.302)
440	circulatory system	Atherosclerosis	Uridine to 2'-deoxyuridine ratio	Inverse variance weighted	32	0.284521	1.12181	0.908861	1.38465	1.122 (0.909-1.385)
440.2	circulatory system	Atherosclerosis of the extremities	Uridine to 2'-deoxyuridine ratio	Inverse variance weighted	32	0.22851	1.17879	0.901912	1.54067	1.179 (0.902-1.541)
441	circulatory system	Vascular insufficiency of intestine	Uridine to 2'-deoxyuridine ratio	Inverse variance weighted	32	0.88309	0.980336	0.75234	1.27743	0.98 (0.752-1.277)
442	circulatory system	Other aneurysm	Uridine to 2'-deoxyuridine ratio	Inverse variance weighted	32	0.648945	1.03541	0.891339	1.20277	1.035 (0.891-1.203)
442.1	circulatory system	Aortic aneurysm	Uridine to 2'-deoxyuridine ratio	Inverse variance weighted	32	0.437859	1.07005	0.901821	1.26965	1.07 (0.902-1.27)
442.11	circulatory system	Abdominal aortic aneurysm	Uridine to 2'-deoxyuridine ratio	Inverse variance weighted	32	0.34411	1.11289	0.891693	1.38896	1.113 (0.892-1.389)
443	circulatory system	Peripheral vascular disease	Uridine to 2'-deoxyuridine ratio	Inverse variance weighted	32	0.568679	1.03711	0.914985	1.17553	1.037 (0.915-1.176)
443.1	circulatory system	Raynaud's syndrome	Uridine to 2'-deoxyuridine ratio	Inverse variance weighted	32	0.884443	1.01414	0.839172	1.2256	1.014 (0.839-1.226)
443.9	circulatory system	Peripheral vascular disease, unspecified	Uridine to 2'-deoxyuridine ratio	Inverse variance weighted	32	0.162424	1.12234	0.954547	1.31963	1.122 (0.955-1.32)
444	circulatory system	Arterial embolism and thrombosis	Uridine to 2'-deoxyuridine ratio	Inverse variance weighted	32	0.476525	1.09744	0.849579	1.41762	1.097 (0.85-1.418)
444.1	circulatory system	Arterial embolism and thrombosis of lower extremity artery	Uridine to 2'-deoxyuridine ratio	Inverse variance weighted	32	0.50956	1.11394	0.80835	1.53504	1.114 (0.808-1.535)
446	circulatory system	Polyarteritis nodosa and allied conditions	Uridine to 2'-deoxyuridine ratio	Inverse variance weighted	32	0.381714	1.11207	0.876524	1.41093	1.112 (0.877-1.411)
447	circulatory system	Other disorders of arteries and arterioles	Uridine to 2'-deoxyuridine ratio	Inverse variance weighted	32	0.197549	1.13099	0.937873	1.36388	1.131 (0.938-1.364)
447.1	circulatory system	Stricture of artery	Uridine to 2'-deoxyuridine ratio	Inverse variance weighted	32	0.554447	1.07855	0.83936	1.3859	1.079 (0.839-1.386)
450	circulatory system	Noninfectious disorders of lymphatic channels	Uridine to 2'-deoxyuridine ratio	Inverse variance weighted	32	0.923067	1.01188	0.796165	1.28605	1.012 (0.796-1.286)
451	circulatory system	Phlebitis and thrombophlebitis	Uridine to 2'-deoxyuridine ratio	Inverse variance weighted	32	0.252678	1.06197	0.958007	1.17722	1.062 (0.958-1.177)
451.2	circulatory system	Phlebitis and thrombophlebitis of lower extremities	Uridine to 2'-deoxyuridine ratio	Inverse variance weighted	32	0.270914	1.0619	0.954217	1.18174	1.062 (0.954-1.182)
452	circulatory system	Other venous embolism and thrombosis	Uridine to 2'-deoxyuridine ratio	Inverse variance weighted	32	0.0201118	0.728159	0.557242	0.951499	0.728 (0.557-0.951)
454	circulatory system	Varicose veins	Uridine to 2'-deoxyuridine ratio	Inverse variance weighted	32	0.272879	1.03714	0.971688	1.107	1.037 (0.972-1.107)
454.1	circulatory system	Varicose veins of lower extremity	Uridine to 2'-deoxyuridine ratio	Inverse variance weighted	32	0.23907	1.03871	0.975065	1.10652	1.039 (0.975-1.107)
454.11	circulatory system	Varicose veins of lower extremity, symptomtic	Uridine to 2'-deoxyuridine ratio	Inverse variance weighted	32	0.032072	1.31838	1.02395	1.69748	1.318 (1.024-1.697)
455	circulatory system	Hemorrhoids	Uridine to 2'-deoxyuridine ratio	Inverse variance weighted	32	0.64664	0.989337	0.945018	1.03574	0.989 (0.945-1.036)
458	circulatory system	Hypotension	Uridine to 2'-deoxyuridine ratio	Inverse variance weighted	32	0.0220683	1.10225	1.0141	1.19807	1.102 (1.014-1.198)
458.1	circulatory system	Orthostatic hypotension	Uridine to 2'-deoxyuridine ratio	Inverse variance weighted	32	0.517695	1.05883	0.890439	1.25907	1.059 (0.89-1.259)
458.9	circulatory system	Hypotension NOS	Uridine to 2'-deoxyuridine ratio	Inverse variance weighted	32	0.202598	1.07195	0.963294	1.19286	1.072 (0.963-1.193)
459	circulatory system	Other disorders of circulatory system	Uridine to 2'-deoxyuridine ratio	Inverse variance weighted	32	0.77638	0.992604	0.94304	1.04477	0.993 (0.943-1.045)
459.9	circulatory system	Circulatory disease NEC	Uridine to 2'-deoxyuridine ratio	Inverse variance weighted	32	0.767016	0.992254	0.942498	1.04464	0.992 (0.942-1.045)
793.2	circulatory system	Nonspecific abnormal findings on radiological and other examination of other intrathoracic organs (echocardiogram, etc)	Uridine to 2'-deoxyuridine ratio	Inverse variance weighted	32	0.168475	0.826668	0.63048	1.0839	0.827 (0.63-1.084)
747	congenital anomalies	Cardiac and circulatory congenital anomalies	Uridine to 2'-deoxyuridine ratio	Inverse variance weighted	32	0.0700075	1.11787	0.990931	1.26107	1.118 (0.991-1.261)
747.1	congenital anomalies	Cardiac congenital anomalies	Uridine to 2'-deoxyuridine ratio	Inverse variance weighted	32	0.0555628	1.12953	0.997106	1.27955	1.13 (0.997-1.28)
747.11	congenital anomalies	Cardiac shunt or heart septal defect	Uridine to 2'-deoxyuridine ratio	Inverse variance weighted	32	0.195514	0.841115	0.647253	1.09304	0.841 (0.647-1.093)
747.13	congenital anomalies	Congenital anomalies of great vessels	Uridine to 2'-deoxyuridine ratio	Inverse variance weighted	32	0.0179469	1.19863	1.03162	1.39266	1.199 (1.032-1.393)
750	congenital anomalies	Digestive congenital anomalies	Uridine to 2'-deoxyuridine ratio	Inverse variance weighted	32	0.356407	1.11912	0.881053	1.4215	1.119 (0.881-1.422)
751	congenital anomalies	Genitourinary congenital anomalies	Uridine to 2'-deoxyuridine ratio	Inverse variance weighted	32	0.13068	0.87756	0.740831	1.03952	0.878 (0.741-1.04)
751.1	congenital anomalies	Congenital anomalies of genital organs	Uridine to 2'-deoxyuridine ratio	Inverse variance weighted	32	0.602557	1.06552	0.839119	1.353	1.066 (0.839-1.353)
751.2	congenital anomalies	Congenital anomalies of urinary system	Uridine to 2'-deoxyuridine ratio	Inverse variance weighted	32	0.00967357	0.750459	0.603783	0.932767	0.75 (0.604-0.933)
756	congenital anomalies	Other congenital musculoskeletal anomalies	Uridine to 2'-deoxyuridine ratio	Inverse variance weighted	32	0.754707	1.04243	0.803226	1.35287	1.042 (0.803-1.353)
681	dermatologic	Superficial cellulitis and abscess	Uridine to 2'-deoxyuridine ratio	Inverse variance weighted	32	0.273087	1.04255	0.967685	1.1232	1.043 (0.968-1.123)
681.1	dermatologic	Cellulitis and abscess of fingers or toes	Uridine to 2'-deoxyuridine ratio	Inverse variance weighted	32	0.486309	1.10611	0.8327	1.4693	1.106 (0.833-1.469)
681.2	dermatologic	Cellulitis and abscess of face or neck	Uridine to 2'-deoxyuridine ratio	Inverse variance weighted	32	0.760153	0.956756	0.720344	1.27076	0.957 (0.72-1.271)
681.3	dermatologic	Cellulitis and abscess of arm or hand	Uridine to 2'-deoxyuridine ratio	Inverse variance weighted	32	0.0850275	1.07884	0.989579	1.17614	1.079 (0.99-1.176)
681.5	dermatologic	Cellulitis and abscess of leg, except foot	Uridine to 2'-deoxyuridine ratio	Inverse variance weighted	32	0.128932	1.0691	0.980751	1.16541	1.069 (0.981-1.165)
681.6	dermatologic	Cellulitis and abscess of foot, toe	Uridine to 2'-deoxyuridine ratio	Inverse variance weighted	32	0.0933991	1.07686	0.987619	1.17416	1.077 (0.988-1.174)
681.7	dermatologic	Cellulitis and abscess of trunk	Uridine to 2'-deoxyuridine ratio	Inverse variance weighted	32	0.179574	0.812879	0.600655	1.10009	0.813 (0.601-1.1)
686	dermatologic	Other local infections of skin and subcutaneous tissue	Uridine to 2'-deoxyuridine ratio	Inverse variance weighted	32	0.459648	1.03806	0.940198	1.14612	1.038 (0.94-1.146)
686.1	dermatologic	Carbuncle and furuncle	Uridine to 2'-deoxyuridine ratio	Inverse variance weighted	32	0.722178	1.02438	0.89699	1.16987	1.024 (0.897-1.17)
686.3	dermatologic	Pilonidal cyst	Uridine to 2'-deoxyuridine ratio	Inverse variance weighted	32	0.150757	0.811114	0.609624	1.0792	0.811 (0.61-1.079)
687	dermatologic	Symptoms affecting skin	Uridine to 2'-deoxyuridine ratio	Inverse variance weighted	32	0.389969	0.963432	0.884982	1.04884	0.963 (0.885-1.049)
687.1	dermatologic	Rash and other nonspecific skin eruption	Uridine to 2'-deoxyuridine ratio	Inverse variance weighted	32	0.237364	0.920868	0.803173	1.05581	0.921 (0.803-1.056)
687.4	dermatologic	Disturbance of skin sensation	Uridine to 2'-deoxyuridine ratio	Inverse variance weighted	32	0.994619	1.00041	0.889011	1.12576	1 (0.889-1.126)
689	dermatologic	Disorder of skin and subcutaneous tissue NOS	Uridine to 2'-deoxyuridine ratio	Inverse variance weighted	32	0.482832	1.03502	0.940146	1.13947	1.035 (0.94-1.139)
694	dermatologic	Dyschromia and Vitiligo	Uridine to 2'-deoxyuridine ratio	Inverse variance weighted	32	0.404342	1.10119	0.877945	1.38121	1.101 (0.878-1.381)
694.2	dermatologic	Other dyschromia	Uridine to 2'-deoxyuridine ratio	Inverse variance weighted	32	0.94857	0.991127	0.755978	1.29942	0.991 (0.756-1.299)
695	dermatologic	Erythematous conditions	Uridine to 2'-deoxyuridine ratio	Inverse variance weighted	32	0.371636	0.941975	0.826202	1.07397	0.942 (0.826-1.074)
695.7	dermatologic	Prurigo and Lichen	Uridine to 2'-deoxyuridine ratio	Inverse variance weighted	32	0.157875	0.836161	0.652289	1.07186	0.836 (0.652-1.072)
696	dermatologic	Psoriasis and related disorders	Uridine to 2'-deoxyuridine ratio	Inverse variance weighted	32	0.000344779	0.766597	0.662756	0.886709	0.767 (0.663-0.887)
696.4	dermatologic	Psoriasis	Uridine to 2'-deoxyuridine ratio	Inverse variance weighted	32	0.000438472	0.781192	0.680724	0.896487	0.781 (0.681-0.896)
696.41	dermatologic	Psoriasis vulgaris	Uridine to 2'-deoxyuridine ratio	Inverse variance weighted	32	0.00346597	0.791371	0.676458	0.925804	0.791 (0.676-0.926)
696.42	dermatologic	Psoriatic arthropathy	Uridine to 2'-deoxyuridine ratio	Inverse variance weighted	32	0.0198851	0.753709	0.594075	0.956239	0.754 (0.594-0.956)
697	dermatologic	Sarcoidosis	Uridine to 2'-deoxyuridine ratio	Inverse variance weighted	32	0.295365	1.15622	0.880973	1.51747	1.156 (0.881-1.517)
698	dermatologic	Pruritus and related conditions	Uridine to 2'-deoxyuridine ratio	Inverse variance weighted	32	0.0423237	0.791331	0.631301	0.991927	0.791 (0.631-0.992)
701	dermatologic	Other hypertrophic and atrophic conditions of skin	Uridine to 2'-deoxyuridine ratio	Inverse variance weighted	32	0.391355	0.956049	0.862673	1.05953	0.956 (0.863-1.06)
701.2	dermatologic	Scar conditions and fibrosis of skin	Uridine to 2'-deoxyuridine ratio	Inverse variance weighted	32	0.308514	0.934463	0.820169	1.06468	0.934 (0.82-1.065)
702	dermatologic	Degenerative skin conditions and other dermatoses	Uridine to 2'-deoxyuridine ratio	Inverse variance weighted	32	0.973328	0.998525	0.915779	1.08875	0.999 (0.916-1.089)
702.1	dermatologic	Actinic keratosis	Uridine to 2'-deoxyuridine ratio	Inverse variance weighted	32	0.935008	0.994476	0.870503	1.1361	0.994 (0.871-1.136)
702.2	dermatologic	Seborrheic keratosis	Uridine to 2'-deoxyuridine ratio	Inverse variance weighted	32	0.894772	1.00776	0.898697	1.13006	1.008 (0.899-1.13)
703	dermatologic	Diseases of nail, NOS	Uridine to 2'-deoxyuridine ratio	Inverse variance weighted	32	0.431837	1.0737	0.899245	1.28199	1.074 (0.899-1.282)
703.1	dermatologic	Ingrowing nail	Uridine to 2'-deoxyuridine ratio	Inverse variance weighted	32	0.319498	1.10959	0.904155	1.3617	1.11 (0.904-1.362)
704	dermatologic	Diseases of hair and hair follicles	Uridine to 2'-deoxyuridine ratio	Inverse variance weighted	32	0.0984062	1.08736	0.984544	1.20091	1.087 (0.985-1.201)
705	dermatologic	Disorders of sweat glands	Uridine to 2'-deoxyuridine ratio	Inverse variance weighted	32	0.470471	1.0849	0.869522	1.35362	1.085 (0.87-1.354)
705.8	dermatologic	Hyperhidrosis	Uridine to 2'-deoxyuridine ratio	Inverse variance weighted	32	0.362851	1.12842	0.869865	1.46382	1.128 (0.87-1.464)
706	dermatologic	Diseases of sebaceous glands	Uridine to 2'-deoxyuridine ratio	Inverse variance weighted	32	0.746863	1.01378	0.932923	1.10165	1.014 (0.933-1.102)
706.2	dermatologic	Sebaceous cyst	Uridine to 2'-deoxyuridine ratio	Inverse variance weighted	32	0.722253	1.01545	0.933132	1.10503	1.015 (0.933-1.105)
707	dermatologic	Chronic ulcer of skin	Uridine to 2'-deoxyuridine ratio	Inverse variance weighted	32	0.150495	1.12542	0.957992	1.32212	1.125 (0.958-1.322)
707.1	dermatologic	Decubitus ulcer	Uridine to 2'-deoxyuridine ratio	Inverse variance weighted	32	0.893123	1.01449	0.822454	1.25136	1.014 (0.822-1.251)
709	dermatologic	Diffuse diseases of connective tissue	Uridine to 2'-deoxyuridine ratio	Inverse variance weighted	32	0.903929	1.00792	0.886705	1.14571	1.008 (0.887-1.146)
709.2	dermatologic	Sicca syndrome	Uridine to 2'-deoxyuridine ratio	Inverse variance weighted	32	0.291807	1.25293	0.823861	1.90545	1.253 (0.824-1.905)
709.7	dermatologic	Unspecified diffuse connective tissue disease	Uridine to 2'-deoxyuridine ratio	Inverse variance weighted	32	0.255855	1.10342	0.931136	1.30759	1.103 (0.931-1.308)
939	dermatologic	Atopic or contact dermatitis due to other or unspecified	Uridine to 2'-deoxyuridine ratio	Inverse variance weighted	32	0.0969541	1.16215	0.973187	1.38782	1.162 (0.973-1.388)
520	digestive	Disorders of tooth development	Uridine to 2'-deoxyuridine ratio	Inverse variance weighted	32	0.246526	0.921751	0.803086	1.05795	0.922 (0.803-1.058)
520.2	digestive	Disturbances in tooth eruption	Uridine to 2'-deoxyuridine ratio	Inverse variance weighted	32	0.332658	0.933391	0.81189	1.07308	0.933 (0.812-1.073)
521	digestive	Diseases of hard tissues of teeth	Uridine to 2'-deoxyuridine ratio	Inverse variance weighted	32	0.341913	1.06697	0.933457	1.21958	1.067 (0.933-1.22)
521.1	digestive	Dental caries	Uridine to 2'-deoxyuridine ratio	Inverse variance weighted	32	0.35576	1.06272	0.934001	1.20918	1.063 (0.934-1.209)
522	digestive	Diseases of pulp and periapical tissues	Uridine to 2'-deoxyuridine ratio	Inverse variance weighted	32	0.233627	0.913249	0.786567	1.06033	0.913 (0.787-1.06)
522.5	digestive	Periapical abscess	Uridine to 2'-deoxyuridine ratio	Inverse variance weighted	32	0.16673	0.877717	0.729564	1.05595	0.878 (0.73-1.056)
523	digestive	Gingival and periodontal diseases	Uridine to 2'-deoxyuridine ratio	Inverse variance weighted	32	0.0247536	0.824261	0.696293	0.975747	0.824 (0.696-0.976)
523.3	digestive	Periodontitis (acute or chronic)	Uridine to 2'-deoxyuridine ratio	Inverse variance weighted	32	0.176952	0.863384	0.697581	1.06859	0.863 (0.698-1.069)
523.31	digestive	Acute periodontitis	Uridine to 2'-deoxyuridine ratio	Inverse variance weighted	32	0.432175	0.899464	0.690493	1.17168	0.899 (0.69-1.172)
523.32	digestive	Chronic periodontitis	Uridine to 2'-deoxyuridine ratio	Inverse variance weighted	32	0.287963	0.858519	0.647961	1.1375	0.859 (0.648-1.137)
525	digestive	Other diseases of the teeth and supporting structures	Uridine to 2'-deoxyuridine ratio	Inverse variance weighted	32	0.54238	0.959857	0.84132	1.0951	0.96 (0.841-1.095)
526	digestive	Diseases of the jaws	Uridine to 2'-deoxyuridine ratio	Inverse variance weighted	32	0.548985	0.927045	0.723605	1.18768	0.927 (0.724-1.188)
527	digestive	Diseases of the salivary glands	Uridine to 2'-deoxyuridine ratio	Inverse variance weighted	32	0.051321	1.27237	0.998615	1.62117	1.272 (0.999-1.621)
528	digestive	Diseases of the oral soft tissues, excluding lesions specific for gingiva and tongue	Uridine to 2'-deoxyuridine ratio	Inverse variance weighted	32	0.740501	1.01732	0.918998	1.12617	1.017 (0.919-1.126)
528.5	digestive	Diseases of lips	Uridine to 2'-deoxyuridine ratio	Inverse variance weighted	32	0.934974	0.987568	0.731223	1.33378	0.988 (0.731-1.334)
529	digestive	Diseases and other conditions of the tongue	Uridine to 2'-deoxyuridine ratio	Inverse variance weighted	32	0.264973	0.899631	0.746958	1.08351	0.9 (0.747-1.084)
530	digestive	Diseases of esophagus	Uridine to 2'-deoxyuridine ratio	Inverse variance weighted	32	0.185647	0.971298	0.9303	1.0141	0.971 (0.93-1.014)
530.1	digestive	Esophagitis, GERD and related diseases	Uridine to 2'-deoxyuridine ratio	Inverse variance weighted	32	0.281058	0.974787	0.93056	1.02112	0.975 (0.931-1.021)
530.11	digestive	GERD	Uridine to 2'-deoxyuridine ratio	Inverse variance weighted	32	0.858478	0.994048	0.930915	1.06146	0.994 (0.931-1.061)
530.12	digestive	Ulcer of esophagus	Uridine to 2'-deoxyuridine ratio	Inverse variance weighted	32	0.287921	0.952845	0.871629	1.04163	0.953 (0.872-1.042)
530.14	digestive	Reflux esophagitis	Uridine to 2'-deoxyuridine ratio	Inverse variance weighted	32	0.00157362	0.902502	0.846879	0.961778	0.903 (0.847-0.962)
530.2	digestive	Esophageal bleeding (varices or hemorrhage)	Uridine to 2'-deoxyuridine ratio	Inverse variance weighted	32	0.27436	0.909785	0.767912	1.07787	0.91 (0.768-1.078)
530.3	digestive	Stricture and stenosis of esophagus	Uridine to 2'-deoxyuridine ratio	Inverse variance weighted	32	0.962519	0.996489	0.86052	1.15394	0.996 (0.861-1.154)
530.5	digestive	Disorders of esophageal motility	Uridine to 2'-deoxyuridine ratio	Inverse variance weighted	32	0.613633	1.07408	0.813859	1.41751	1.074 (0.814-1.418)
530.9	digestive	Heartburn	Uridine to 2'-deoxyuridine ratio	Inverse variance weighted	32	0.970703	1.0026	0.872677	1.15188	1.003 (0.873-1.152)
531	digestive	Peptic ulcer (excl. esophageal)	Uridine to 2'-deoxyuridine ratio	Inverse variance weighted	32	0.400708	0.9683	0.898215	1.04385	0.968 (0.898-1.044)
531.1	digestive	Hemorrhage from gastrointestinal ulcer	Uridine to 2'-deoxyuridine ratio	Inverse variance weighted	32	0.125359	0.819149	0.634702	1.0572	0.819 (0.635-1.057)
531.2	digestive	Gastric ulcer	Uridine to 2'-deoxyuridine ratio	Inverse variance weighted	32	0.771476	0.984169	0.883696	1.09607	0.984 (0.884-1.096)
531.3	digestive	Duodenal ulcer	Uridine to 2'-deoxyuridine ratio	Inverse variance weighted	32	0.593724	0.968082	0.859311	1.09062	0.968 (0.859-1.091)
532	digestive	Dysphagia	Uridine to 2'-deoxyuridine ratio	Inverse variance weighted	32	0.906818	0.995241	0.918839	1.078	0.995 (0.919-1.078)
535	digestive	Gastritis and duodenitis	Uridine to 2'-deoxyuridine ratio	Inverse variance weighted	32	0.930483	0.998174	0.958008	1.04002	0.998 (0.958-1.04)
535.1	digestive	Acute gastritis	Uridine to 2'-deoxyuridine ratio	Inverse variance weighted	32	0.370355	1.08813	0.904533	1.30899	1.088 (0.905-1.309)
535.6	digestive	Duodenitis	Uridine to 2'-deoxyuridine ratio	Inverse variance weighted	32	0.704579	0.985775	0.915402	1.06156	0.986 (0.915-1.062)
535.8	digestive	Other specified gastritis	Uridine to 2'-deoxyuridine ratio	Inverse variance weighted	32	0.876356	0.994305	0.925288	1.06847	0.994 (0.925-1.068)
537	digestive	Other disorders of stomach and duodenum	Uridine to 2'-deoxyuridine ratio	Inverse variance weighted	32	0.363205	0.950426	0.851764	1.06052	0.95 (0.852-1.061)
540	digestive	Appendiceal conditions	Uridine to 2'-deoxyuridine ratio	Inverse variance weighted	32	0.477709	0.961172	0.861631	1.07221	0.961 (0.862-1.072)
540.1	digestive	Appendicitis	Uridine to 2'-deoxyuridine ratio	Inverse variance weighted	32	0.714693	0.979133	0.874455	1.09634	0.979 (0.874-1.096)
540.11	digestive	Acute appendicitis	Uridine to 2'-deoxyuridine ratio	Inverse variance weighted	32	0.717876	0.97722	0.862385	1.10735	0.977 (0.862-1.107)
550	digestive	Abdominal hernia	Uridine to 2'-deoxyuridine ratio	Inverse variance weighted	32	0.820971	1.00405	0.969489	1.03985	1.004 (0.969-1.04)
550.1	digestive	Inguinal hernia	Uridine to 2'-deoxyuridine ratio	Inverse variance weighted	32	0.852449	1.00519	0.951803	1.06158	1.005 (0.952-1.062)
550.2	digestive	Diaphragmatic hernia	Uridine to 2'-deoxyuridine ratio	Inverse variance weighted	32	0.726255	1.00877	0.960652	1.05929	1.009 (0.961-1.059)
550.3	digestive	Femoral hernia	Uridine to 2'-deoxyuridine ratio	Inverse variance weighted	32	0.765039	1.03858	0.810253	1.33125	1.039 (0.81-1.331)
550.4	digestive	Umbilical hernia	Uridine to 2'-deoxyuridine ratio	Inverse variance weighted	32	0.115394	1.08841	0.979465	1.20947	1.088 (0.979-1.209)
550.5	digestive	Ventral hernia	Uridine to 2'-deoxyuridine ratio	Inverse variance weighted	32	0.407586	0.955085	0.856658	1.06482	0.955 (0.857-1.065)
555	digestive	Inflammatory bowel disease and other gastroenteritis and colitis	Uridine to 2'-deoxyuridine ratio	Inverse variance weighted	32	0.032427	0.877509	0.778494	0.989119	0.878 (0.778-0.989)
555.1	digestive	Regional enteritis	Uridine to 2'-deoxyuridine ratio	Inverse variance weighted	32	0.842261	0.983082	0.831011	1.16298	0.983 (0.831-1.163)
555.2	digestive	Ulcerative colitis	Uridine to 2'-deoxyuridine ratio	Inverse variance weighted	32	0.0157336	0.858864	0.759099	0.97174	0.859 (0.759-0.972)
555.21	digestive	Ulcerative colitis (chronic)	Uridine to 2'-deoxyuridine ratio	Inverse variance weighted	32	0.562292	0.921046	0.697366	1.21647	0.921 (0.697-1.216)
556	digestive	Ulceration of the lower GI tract	Uridine to 2'-deoxyuridine ratio	Inverse variance weighted	32	0.671634	0.958812	0.78936	1.16464	0.959 (0.789-1.165)
556.1	digestive	Ulceration of intestine	Uridine to 2'-deoxyuridine ratio	Inverse variance weighted	32	0.340981	0.888308	0.69613	1.13354	0.888 (0.696-1.134)
557	digestive	Intestinal malabsorption (non-celiac)	Uridine to 2'-deoxyuridine ratio	Inverse variance weighted	32	0.72111	1.02615	0.890543	1.18241	1.026 (0.891-1.182)
557.1	digestive	Celiac disease	Uridine to 2'-deoxyuridine ratio	Inverse variance weighted	32	0.719788	1.02804	0.88388	1.19571	1.028 (0.884-1.196)
558	digestive	Noninfectious gastroenteritis	Uridine to 2'-deoxyuridine ratio	Inverse variance weighted	32	0.592207	0.984415	0.929428	1.04265	0.984 (0.929-1.043)
559	digestive	Ileostomy status	Uridine to 2'-deoxyuridine ratio	Inverse variance weighted	32	0.280179	0.917414	0.784554	1.07277	0.917 (0.785-1.073)
560	digestive	Intestinal obstruction without mention of hernia	Uridine to 2'-deoxyuridine ratio	Inverse variance weighted	32	0.708931	0.980979	0.886889	1.08505	0.981 (0.887-1.085)
560.1	digestive	Paralytic ileus	Uridine to 2'-deoxyuridine ratio	Inverse variance weighted	32	0.364117	1.14935	0.850935	1.55241	1.149 (0.851-1.552)
560.3	digestive	Peritoneal or intestinal adhesions	Uridine to 2'-deoxyuridine ratio	Inverse variance weighted	32	0.111507	0.836951	0.672201	1.04208	0.837 (0.672-1.042)
560.4	digestive	Other intestinal obstruction	Uridine to 2'-deoxyuridine ratio	Inverse variance weighted	32	0.68355	0.977437	0.875856	1.0908	0.977 (0.876-1.091)
561	digestive	Symptoms involving digestive system	Uridine to 2'-deoxyuridine ratio	Inverse variance weighted	32	0.923184	1.00251	0.952717	1.0549	1.003 (0.953-1.055)
561.2	digestive	Flatulence	Uridine to 2'-deoxyuridine ratio	Inverse variance weighted	32	0.993323	1.00066	0.856696	1.16883	1.001 (0.857-1.169)
562	digestive	Diverticulosis and diverticulitis	Uridine to 2'-deoxyuridine ratio	Inverse variance weighted	32	0.280581	0.977266	0.937285	1.01895	0.977 (0.937-1.019)
562.1	digestive	Diverticulosis	Uridine to 2'-deoxyuridine ratio	Inverse variance weighted	32	0.315291	0.978826	0.938781	1.02058	0.979 (0.939-1.021)
563	digestive	Constipation	Uridine to 2'-deoxyuridine ratio	Inverse variance weighted	32	0.292994	0.963132	0.898005	1.03298	0.963 (0.898-1.033)
564	digestive	Functional digestive disorders	Uridine to 2'-deoxyuridine ratio	Inverse variance weighted	32	0.30036	0.976664	0.93398	1.0213	0.977 (0.934-1.021)
564.1	digestive	Irritable Bowel Syndrome	Uridine to 2'-deoxyuridine ratio	Inverse variance weighted	32	0.733147	0.984981	0.902913	1.07451	0.985 (0.903-1.075)
564.8	digestive	Abnormal findings on exam of gastrointestinal tract or abdominal area	Uridine to 2'-deoxyuridine ratio	Inverse variance weighted	32	0.717703	0.971217	0.828994	1.13784	0.971 (0.829-1.138)
564.9	digestive	Personal history of diseases of digestive system	Uridine to 2'-deoxyuridine ratio	Inverse variance weighted	32	0.251183	0.969402	0.919287	1.02225	0.969 (0.919-1.022)
565	digestive	Anal and rectal conditions	Uridine to 2'-deoxyuridine ratio	Inverse variance weighted	32	0.42691	0.975229	0.916712	1.03748	0.975 (0.917-1.037)
565.1	digestive	Anal and rectal polyp	Uridine to 2'-deoxyuridine ratio	Inverse variance weighted	32	0.501574	0.971795	0.893994	1.05637	0.972 (0.894-1.056)
567	digestive	Peritonitis and retroperitoneal infections	Uridine to 2'-deoxyuridine ratio	Inverse variance weighted	32	0.37989	1.10375	0.885485	1.37581	1.104 (0.885-1.376)
568	digestive	Other disorders of peritoneum	Uridine to 2'-deoxyuridine ratio	Inverse variance weighted	32	0.90488	0.993268	0.889099	1.10964	0.993 (0.889-1.11)
568.1	digestive	Peritoneal adhesions (postoperative) (postinfection)	Uridine to 2'-deoxyuridine ratio	Inverse variance weighted	32	0.709176	0.978635	0.873638	1.09625	0.979 (0.874-1.096)
569	digestive	Other disorders of intestine	Uridine to 2'-deoxyuridine ratio	Inverse variance weighted	32	0.855955	1.00917	0.914423	1.11374	1.009 (0.914-1.114)
571	digestive	Chronic liver disease and cirrhosis	Uridine to 2'-deoxyuridine ratio	Inverse variance weighted	32	0.379372	0.945584	0.834679	1.07123	0.946 (0.835-1.071)
571.5	digestive	Other chronic nonalcoholic liver disease	Uridine to 2'-deoxyuridine ratio	Inverse variance weighted	32	0.879355	0.987243	0.836413	1.16527	0.987 (0.836-1.165)
571.8	digestive	Liver abscess and sequelae of chronic liver disease	Uridine to 2'-deoxyuridine ratio	Inverse variance weighted	32	0.490509	0.924265	0.738871	1.15618	0.924 (0.739-1.156)
571.81	digestive	Portal hypertension	Uridine to 2'-deoxyuridine ratio	Inverse variance weighted	32	0.746358	0.95223	0.707821	1.28103	0.952 (0.708-1.281)
572	digestive	Ascites (non malignant)	Uridine to 2'-deoxyuridine ratio	Inverse variance weighted	32	0.806969	0.980189	0.834832	1.15085	0.98 (0.835-1.151)
573	digestive	Other disorders of liver	Uridine to 2'-deoxyuridine ratio	Inverse variance weighted	32	0.616215	1.02179	0.939198	1.11164	1.022 (0.939-1.112)
573.5	digestive	Jaundice (not of newborn)	Uridine to 2'-deoxyuridine ratio	Inverse variance weighted	32	0.220562	0.875609	0.707961	1.08296	0.876 (0.708-1.083)
573.7	digestive	Abnormal results of function study of liver	Uridine to 2'-deoxyuridine ratio	Inverse variance weighted	32	0.438374	1.04384	0.936497	1.16348	1.044 (0.936-1.163)
574	digestive	Cholelithiasis and cholecystitis	Uridine to 2'-deoxyuridine ratio	Inverse variance weighted	32	0.938246	1.00227	0.946358	1.06149	1.002 (0.946-1.061)
574.1	digestive	Cholelithiasis	Uridine to 2'-deoxyuridine ratio	Inverse variance weighted	32	0.739005	0.988946	0.926344	1.05578	0.989 (0.926-1.056)
574.11	digestive	Cholelithiasis with acute cholecystitis	Uridine to 2'-deoxyuridine ratio	Inverse variance weighted	32	0.919368	0.99158	0.841842	1.16795	0.992 (0.842-1.168)
574.12	digestive	Cholelithiasis with other cholecystitis	Uridine to 2'-deoxyuridine ratio	Inverse variance weighted	32	0.907742	1.00576	0.912646	1.10838	1.006 (0.913-1.108)
574.2	digestive	Calculus of bile duct	Uridine to 2'-deoxyuridine ratio	Inverse variance weighted	32	0.019895	0.862463	0.761459	0.976865	0.862 (0.761-0.977)
574.3	digestive	Cholecystitis without cholelithiasis	Uridine to 2'-deoxyuridine ratio	Inverse variance weighted	32	0.530883	1.04157	0.916992	1.18307	1.042 (0.917-1.183)
575	digestive	Other biliary tract disease	Uridine to 2'-deoxyuridine ratio	Inverse variance weighted	32	0.248492	0.939481	0.844969	1.04456	0.939 (0.845-1.045)
575.2	digestive	Obstruction of bile duct	Uridine to 2'-deoxyuridine ratio	Inverse variance weighted	32	0.814169	0.97177	0.765353	1.23386	0.972 (0.765-1.234)
575.7	digestive	Other disorders of gallbladder	Uridine to 2'-deoxyuridine ratio	Inverse variance weighted	32	0.594553	0.944969	0.767172	1.16397	0.945 (0.767-1.164)
575.8	digestive	Other disorders of biliary tract	Uridine to 2'-deoxyuridine ratio	Inverse variance weighted	32	0.489319	0.932909	0.766193	1.1359	0.933 (0.766-1.136)
577	digestive	Diseases of pancreas	Uridine to 2'-deoxyuridine ratio	Inverse variance weighted	32	0.613207	0.966944	0.848784	1.10155	0.967 (0.849-1.102)
577.1	digestive	Acute pancreatitis	Uridine to 2'-deoxyuridine ratio	Inverse variance weighted	32	0.20604	0.874129	0.709607	1.07679	0.874 (0.71-1.077)
577.2	digestive	Chronic pancreatitis	Uridine to 2'-deoxyuridine ratio	Inverse variance weighted	32	0.720955	1.05562	0.784366	1.42067	1.056 (0.784-1.421)
578	digestive	Gastrointestinal hemorrhage	Uridine to 2'-deoxyuridine ratio	Inverse variance weighted	32	0.0558276	0.95018	0.901693	1.00127	0.95 (0.902-1.001)
578.1	digestive	Hematemesis	Uridine to 2'-deoxyuridine ratio	Inverse variance weighted	32	0.00722133	0.821146	0.711186	0.948108	0.821 (0.711-0.948)
578.2	digestive	Blood in stool	Uridine to 2'-deoxyuridine ratio	Inverse variance weighted	32	0.941273	1.00468	0.887292	1.1376	1.005 (0.887-1.138)
578.8	digestive	Hemorrhage of rectum and anus	Uridine to 2'-deoxyuridine ratio	Inverse variance weighted	32	0.0129845	0.929013	0.87658	0.984583	0.929 (0.877-0.985)
578.9	digestive	Hemorrhage of gastrointestinal tract	Uridine to 2'-deoxyuridine ratio	Inverse variance weighted	32	0.978571	0.998777	0.913488	1.09203	0.999 (0.913-1.092)
579	digestive	Other symptoms involving abdomen and pelvis	Uridine to 2'-deoxyuridine ratio	Inverse variance weighted	32	0.559634	0.967104	0.864306	1.08213	0.967 (0.864-1.082)
579.8	digestive	Nonspecific abnormal findings in stool contents	Uridine to 2'-deoxyuridine ratio	Inverse variance weighted	32	0.655366	1.03705	0.883935	1.21668	1.037 (0.884-1.217)
652	digestive	Malposition and malpresentation of fetus or obstruction	Uridine to 2'-deoxyuridine ratio	Inverse variance weighted	32	0.425815	1.07938	0.894391	1.30263	1.079 (0.894-1.303)
240	endocrine/metabolic	Simple and unspecified goiter	Uridine to 2'-deoxyuridine ratio	Inverse variance weighted	32	0.0877038	0.799598	0.61857	1.0336	0.8 (0.619-1.034)
241	endocrine/metabolic	Nontoxic nodular goiter	Uridine to 2'-deoxyuridine ratio	Inverse variance weighted	32	0.854665	0.982505	0.813418	1.18674	0.983 (0.813-1.187)
241.2	endocrine/metabolic	Nontoxic multinodular goiter	Uridine to 2'-deoxyuridine ratio	Inverse variance weighted	32	0.224383	0.859904	0.674066	1.09698	0.86 (0.674-1.097)
242	endocrine/metabolic	Thyrotoxicosis with or without goiter	Uridine to 2'-deoxyuridine ratio	Inverse variance weighted	32	0.604495	1.04044	0.89549	1.20886	1.04 (0.895-1.209)
244	endocrine/metabolic	Hypothyroidism	Uridine to 2'-deoxyuridine ratio	Inverse variance weighted	32	0.499384	0.979758	0.923312	1.03966	0.98 (0.923-1.04)
244.1	endocrine/metabolic	Secondary hypothyroidism	Uridine to 2'-deoxyuridine ratio	Inverse variance weighted	32	0.441863	1.08749	0.878195	1.34667	1.087 (0.878-1.347)
244.4	endocrine/metabolic	Hypothyroidism NOS	Uridine to 2'-deoxyuridine ratio	Inverse variance weighted	32	0.719166	0.988375	0.927341	1.05342	0.988 (0.927-1.053)
250	endocrine/metabolic	Diabetes mellitus	Uridine to 2'-deoxyuridine ratio	Inverse variance weighted	32	0.347347	1.0256	0.972931	1.08112	1.026 (0.973-1.081)
250.1	endocrine/metabolic	Type 1 diabetes	Uridine to 2'-deoxyuridine ratio	Inverse variance weighted	32	0.21881	1.10156	0.944173	1.28519	1.102 (0.944-1.285)
250.2	endocrine/metabolic	Type 2 diabetes	Uridine to 2'-deoxyuridine ratio	Inverse variance weighted	32	0.137935	1.0454	0.98584	1.10856	1.045 (0.986-1.109)
250.23	endocrine/metabolic	Type 2 diabetes with ophthalmic manifestations	Uridine to 2'-deoxyuridine ratio	Inverse variance weighted	32	0.282664	1.10357	0.921974	1.32093	1.104 (0.922-1.321)
250.24	endocrine/metabolic	Type 2 diabetes with neurological manifestations	Uridine to 2'-deoxyuridine ratio	Inverse variance weighted	32	0.39288	0.890953	0.683632	1.16115	0.891 (0.684-1.161)
250.4	endocrine/metabolic	Abnormal glucose	Uridine to 2'-deoxyuridine ratio	Inverse variance weighted	32	0.509874	1.08902	0.845063	1.4034	1.089 (0.845-1.403)
250.7	endocrine/metabolic	Diabetic retinopathy	Uridine to 2'-deoxyuridine ratio	Inverse variance weighted	32	0.306375	1.09624	0.919259	1.3073	1.096 (0.919-1.307)
251	endocrine/metabolic	Other disorders of pancreatic internal secretion	Uridine to 2'-deoxyuridine ratio	Inverse variance weighted	32	0.022583	1.41084	1.04955	1.89651	1.411 (1.05-1.897)
251.1	endocrine/metabolic	Hypoglycemia	Uridine to 2'-deoxyuridine ratio	Inverse variance weighted	32	0.0296389	1.30885	1.02695	1.66812	1.309 (1.027-1.668)
252	endocrine/metabolic	Disorders of parathyroid gland	Uridine to 2'-deoxyuridine ratio	Inverse variance weighted	32	0.873403	0.980995	0.774752	1.24214	0.981 (0.775-1.242)
252.1	endocrine/metabolic	Hyperparathyroidism	Uridine to 2'-deoxyuridine ratio	Inverse variance weighted	32	0.46991	0.913413	0.714469	1.16775	0.913 (0.714-1.168)
253	endocrine/metabolic	Disorders of the pituitary gland and its hypothalamic control	Uridine to 2'-deoxyuridine ratio	Inverse variance weighted	32	0.522178	0.924293	0.726273	1.1763	0.924 (0.726-1.176)
255	endocrine/metabolic	Disorders of adrenal glands	Uridine to 2'-deoxyuridine ratio	Inverse variance weighted	32	0.495814	1.09126	0.848745	1.40308	1.091 (0.849-1.403)
260	endocrine/metabolic	Protein-calorie malnutrition	Uridine to 2'-deoxyuridine ratio	Inverse variance weighted	32	0.610062	0.940348	0.742388	1.1911	0.94 (0.742-1.191)
260.6	endocrine/metabolic	Anorexia	Uridine to 2'-deoxyuridine ratio	Inverse variance weighted	32	0.279887	0.886299	0.712031	1.10322	0.886 (0.712-1.103)
261	endocrine/metabolic	Vitamin deficiency	Uridine to 2'-deoxyuridine ratio	Inverse variance weighted	32	0.000976247	1.35709	1.13183	1.62718	1.357 (1.132-1.627)
261.2	endocrine/metabolic	Vitamin B-complex deficiencies	Uridine to 2'-deoxyuridine ratio	Inverse variance weighted	32	0.00575576	1.40403	1.10349	1.78641	1.404 (1.103-1.786)
272	endocrine/metabolic	Disorders of lipoid metabolism	Uridine to 2'-deoxyuridine ratio	Inverse variance weighted	32	0.754666	1.00597	0.969098	1.04425	1.006 (0.969-1.044)
272.1	endocrine/metabolic	Hyperlipidemia	Uridine to 2'-deoxyuridine ratio	Inverse variance weighted	32	0.717445	1.00692	0.970011	1.04523	1.007 (0.97-1.045)
272.11	endocrine/metabolic	Hypercholesterolemia	Uridine to 2'-deoxyuridine ratio	Inverse variance weighted	32	0.778525	1.00552	0.96765	1.04488	1.006 (0.968-1.045)
274	endocrine/metabolic	Gout and other crystal arthropathies	Uridine to 2'-deoxyuridine ratio	Inverse variance weighted	32	0.748395	0.980203	0.867465	1.10759	0.98 (0.867-1.108)
274.1	endocrine/metabolic	Gout	Uridine to 2'-deoxyuridine ratio	Inverse variance weighted	32	0.966133	0.997453	0.886696	1.12205	0.997 (0.887-1.122)
274.2	endocrine/metabolic	Crystal arthropathies	Uridine to 2'-deoxyuridine ratio	Inverse variance weighted	32	0.330426	0.852366	0.617898	1.1758	0.852 (0.618-1.176)
274.21	endocrine/metabolic	Chondrocalcinosis	Uridine to 2'-deoxyuridine ratio	Inverse variance weighted	32	0.250378	0.821025	0.586566	1.1492	0.821 (0.587-1.149)
275	endocrine/metabolic	Disorders of mineral metabolism	Uridine to 2'-deoxyuridine ratio	Inverse variance weighted	32	0.22481	1.08974	0.948541	1.25197	1.09 (0.949-1.252)
275.5	endocrine/metabolic	Disorders of calcium or phosphorus metabolism	Uridine to 2'-deoxyuridine ratio	Inverse variance weighted	32	0.0788307	1.17794	0.981309	1.41396	1.178 (0.981-1.414)
276	endocrine/metabolic	Disorders of fluid, electrolyte, and acid-base balance	Uridine to 2'-deoxyuridine ratio	Inverse variance weighted	32	0.0492609	1.07825	1.00024	1.16233	1.078 (1-1.162)
276.1	endocrine/metabolic	Electrolyte imbalance	Uridine to 2'-deoxyuridine ratio	Inverse variance weighted	32	0.108818	1.08519	0.981989	1.19925	1.085 (0.982-1.199)
276.12	endocrine/metabolic	Hyposmolality and or or hyponatremia	Uridine to 2'-deoxyuridine ratio	Inverse variance weighted	32	0.752747	1.02522	0.878061	1.19703	1.025 (0.878-1.197)
276.13	endocrine/metabolic	Hyperpotassemia	Uridine to 2'-deoxyuridine ratio	Inverse variance weighted	32	0.0768032	1.20288	0.980315	1.47598	1.203 (0.98-1.476)
276.14	endocrine/metabolic	Hypopotassemia	Uridine to 2'-deoxyuridine ratio	Inverse variance weighted	32	0.825238	1.01904	0.861965	1.20473	1.019 (0.862-1.205)
276.4	endocrine/metabolic	Acid-base balance disorder	Uridine to 2'-deoxyuridine ratio	Inverse variance weighted	32	0.120885	1.15791	0.962082	1.39361	1.158 (0.962-1.394)
276.41	endocrine/metabolic	Acidosis	Uridine to 2'-deoxyuridine ratio	Inverse variance weighted	32	0.241596	1.12338	0.924607	1.36488	1.123 (0.925-1.365)
276.5	endocrine/metabolic	Hypovolemia	Uridine to 2'-deoxyuridine ratio	Inverse variance weighted	32	0.586468	1.03442	0.915664	1.16859	1.034 (0.916-1.169)
277	endocrine/metabolic	Other disorders of metabolism	Uridine to 2'-deoxyuridine ratio	Inverse variance weighted	32	0.365495	1.09542	0.899198	1.33445	1.095 (0.899-1.334)
278	endocrine/metabolic	Overweight, obesity and other hyperalimentation	Uridine to 2'-deoxyuridine ratio	Inverse variance weighted	32	0.504128	1.02516	0.953076	1.1027	1.025 (0.953-1.103)
278.1	endocrine/metabolic	Obesity	Uridine to 2'-deoxyuridine ratio	Inverse variance weighted	32	0.557578	1.0228	0.948565	1.10285	1.023 (0.949-1.103)
580	genitourinary	Nephritis; nephrosis; renal sclerosis	Uridine to 2'-deoxyuridine ratio	Inverse variance weighted	32	0.0328387	1.19494	1.01463	1.40729	1.195 (1.015-1.407)
580.1	genitourinary	Glomerulonephritis	Uridine to 2'-deoxyuridine ratio	Inverse variance weighted	32	0.258068	1.12072	0.91985	1.36546	1.121 (0.92-1.365)
580.14	genitourinary	Chronic glomerulonephritis, NOS	Uridine to 2'-deoxyuridine ratio	Inverse variance weighted	32	0.226994	1.14413	0.919622	1.42345	1.144 (0.92-1.423)
585	genitourinary	Renal failure	Uridine to 2'-deoxyuridine ratio	Inverse variance weighted	32	0.0624663	1.07543	0.996219	1.16095	1.075 (0.996-1.161)
585.1	genitourinary	Acute renal failure	Uridine to 2'-deoxyuridine ratio	Inverse variance weighted	32	0.46025	1.03656	0.942335	1.1402	1.037 (0.942-1.14)
585.2	genitourinary	Renal failure NOS	Uridine to 2'-deoxyuridine ratio	Inverse variance weighted	32	0.317314	1.09662	0.915262	1.31392	1.097 (0.915-1.314)
585.3	genitourinary	Chronic renal failure [CKD]	Uridine to 2'-deoxyuridine ratio	Inverse variance weighted	32	0.0203841	1.16833	1.02439	1.3325	1.168 (1.024-1.333)
586	genitourinary	Other disorders of the kidney and ureters	Uridine to 2'-deoxyuridine ratio	Inverse variance weighted	32	0.503552	0.960068	0.852011	1.08183	0.96 (0.852-1.082)
586.2	genitourinary	Cyst of kidney, acquired	Uridine to 2'-deoxyuridine ratio	Inverse variance weighted	32	0.647836	0.959179	0.802107	1.14701	0.959 (0.802-1.147)
586.4	genitourinary	Stricture or obstruction of ureter	Uridine to 2'-deoxyuridine ratio	Inverse variance weighted	32	0.674344	0.956015	0.775071	1.1792	0.956 (0.775-1.179)
590	genitourinary	Pyelonephritis	Uridine to 2'-deoxyuridine ratio	Inverse variance weighted	32	0.506044	1.0611	0.890928	1.26378	1.061 (0.891-1.264)
591	genitourinary	Urinary tract infection	Uridine to 2'-deoxyuridine ratio	Inverse variance weighted	32	0.211595	0.95917	0.898441	1.024	0.959 (0.898-1.024)
592	genitourinary	Cystitis and urethritis	Uridine to 2'-deoxyuridine ratio	Inverse variance weighted	32	0.905119	1.007	0.89784	1.12944	1.007 (0.898-1.129)
592.1	genitourinary	Cystitis	Uridine to 2'-deoxyuridine ratio	Inverse variance weighted	32	0.995948	1.0003	0.889747	1.1246	1 (0.89-1.125)
592.12	genitourinary	Chronic cystitis	Uridine to 2'-deoxyuridine ratio	Inverse variance weighted	32	0.874388	1.02	0.797973	1.3038	1.02 (0.798-1.304)
593	genitourinary	Hematuria	Uridine to 2'-deoxyuridine ratio	Inverse variance weighted	32	0.540493	0.98078	0.921681	1.04367	0.981 (0.922-1.044)
594	genitourinary	Urinary calculus	Uridine to 2'-deoxyuridine ratio	Inverse variance weighted	32	0.176314	0.946765	0.874592	1.02489	0.947 (0.875-1.025)
594.1	genitourinary	Calculus of kidney	Uridine to 2'-deoxyuridine ratio	Inverse variance weighted	32	0.0137365	0.853916	0.753113	0.96821	0.854 (0.753-0.968)
594.2	genitourinary	Calculus of lower urinary tract	Uridine to 2'-deoxyuridine ratio	Inverse variance weighted	32	0.229928	1.15739	0.91168	1.46933	1.157 (0.912-1.469)
594.3	genitourinary	Calculus of ureter	Uridine to 2'-deoxyuridine ratio	Inverse variance weighted	32	0.844115	0.987009	0.866398	1.12441	0.987 (0.866-1.124)
594.8	genitourinary	Renal colic	Uridine to 2'-deoxyuridine ratio	Inverse variance weighted	32	0.579097	1.04061	0.904073	1.19777	1.041 (0.904-1.198)
595	genitourinary	Hydronephrosis	Uridine to 2'-deoxyuridine ratio	Inverse variance weighted	32	0.761817	0.978022	0.847108	1.12917	0.978 (0.847-1.129)
596	genitourinary	Other disorders of bladder	Uridine to 2'-deoxyuridine ratio	Inverse variance weighted	32	0.0463716	0.930447	0.866735	0.998843	0.93 (0.867-0.999)
596.1	genitourinary	Bladder neck obstruction	Uridine to 2'-deoxyuridine ratio	Inverse variance weighted	32	0.557845	0.957938	0.829699	1.106	0.958 (0.83-1.106)
596.5	genitourinary	Functional disorders of bladder	Uridine to 2'-deoxyuridine ratio	Inverse variance weighted	32	0.739539	0.973866	0.833099	1.13842	0.974 (0.833-1.138)
597	genitourinary	Other disorders of urethra and urinary tract	Uridine to 2'-deoxyuridine ratio	Inverse variance weighted	32	0.766127	1.01536	0.918316	1.12266	1.015 (0.918-1.123)
597.1	genitourinary	Urethral stricture (not specified as infectious)	Uridine to 2'-deoxyuridine ratio	Inverse variance weighted	32	0.354331	1.05363	0.94336	1.17679	1.054 (0.943-1.177)
598	genitourinary	Abnormal findings on examination of urine	Uridine to 2'-deoxyuridine ratio	Inverse variance weighted	32	0.0153546	0.872536	0.781448	0.974242	0.873 (0.781-0.974)
599	genitourinary	Other symptoms or disorders or the urinary system	Uridine to 2'-deoxyuridine ratio	Inverse variance weighted	32	0.381479	0.976456	0.92572	1.02997	0.976 (0.926-1.03)
599.2	genitourinary	Retention of urine	Uridine to 2'-deoxyuridine ratio	Inverse variance weighted	32	0.279617	0.949311	0.863881	1.04319	0.949 (0.864-1.043)
599.3	genitourinary	Dysuria	Uridine to 2'-deoxyuridine ratio	Inverse variance weighted	32	0.828558	0.977599	0.79635	1.2001	0.978 (0.796-1.2)
599.4	genitourinary	Urinary incontinence	Uridine to 2'-deoxyuridine ratio	Inverse variance weighted	32	0.904533	0.99468	0.911638	1.08529	0.995 (0.912-1.085)
599.5	genitourinary	Frequency of urination and polyuria	Uridine to 2'-deoxyuridine ratio	Inverse variance weighted	32	0.591764	0.972788	0.879483	1.07599	0.973 (0.879-1.076)
599.9	genitourinary	Other abnormality of urination	Uridine to 2'-deoxyuridine ratio	Inverse variance weighted	32	0.941128	1.0063	0.851905	1.18867	1.006 (0.852-1.189)
608	genitourinary	Other disorders of male genital organs	Uridine to 2'-deoxyuridine ratio	Inverse variance weighted	32	0.544248	0.963665	0.855013	1.08612	0.964 (0.855-1.086)
610	genitourinary	Benign mammary dysplasias	Uridine to 2'-deoxyuridine ratio	Inverse variance weighted	32	0.645645	0.973885	0.870002	1.09017	0.974 (0.87-1.09)
610.1	genitourinary	Cystic mastopathy	Uridine to 2'-deoxyuridine ratio	Inverse variance weighted	32	0.471914	0.926004	0.751009	1.14177	0.926 (0.751-1.142)
610.4	genitourinary	Benign neoplasm of breast	Uridine to 2'-deoxyuridine ratio	Inverse variance weighted	32	0.835714	1.01719	0.865872	1.19494	1.017 (0.866-1.195)
610.8	genitourinary	Other specified benign mammary dysplasias	Uridine to 2'-deoxyuridine ratio	Inverse variance weighted	32	0.515094	1.08322	0.851494	1.37801	1.083 (0.851-1.378)
611	genitourinary	Abnormal findings on mammogram or breast exam	Uridine to 2'-deoxyuridine ratio	Inverse variance weighted	32	0.53655	0.950843	0.810372	1.11566	0.951 (0.81-1.116)
611.3	genitourinary	Lump or mass in breast	Uridine to 2'-deoxyuridine ratio	Inverse variance weighted	32	0.550376	0.950891	0.80604	1.12177	0.951 (0.806-1.122)
612	genitourinary	Breast conditions, congenital or relating to hormones	Uridine to 2'-deoxyuridine ratio	Inverse variance weighted	32	0.779442	0.970908	0.78966	1.19376	0.971 (0.79-1.194)
612.2	genitourinary	Hypertrophy of breast (Gynecomastia)	Uridine to 2'-deoxyuridine ratio	Inverse variance weighted	32	0.870433	0.982043	0.789892	1.22094	0.982 (0.79-1.221)
613	genitourinary	Other nonmalignant breast conditions	Uridine to 2'-deoxyuridine ratio	Inverse variance weighted	32	0.925984	0.99321	0.860222	1.14676	0.993 (0.86-1.147)
613.1	genitourinary	Inflammatory disease of breast	Uridine to 2'-deoxyuridine ratio	Inverse variance weighted	32	0.538716	0.922154	0.712178	1.19404	0.922 (0.712-1.194)
613.7	genitourinary	Other signs and symptoms in breast	Uridine to 2'-deoxyuridine ratio	Inverse variance weighted	32	0.685657	0.951709	0.748878	1.20947	0.952 (0.749-1.209)
614	genitourinary	Inflammatory diseases of female pelvic organs	Uridine to 2'-deoxyuridine ratio	Inverse variance weighted	32	0.407944	0.966355	0.891112	1.04795	0.966 (0.891-1.048)
614.1	genitourinary	Pelvic peritoneal adhesions, female (postoperative) (postinfection)	Uridine to 2'-deoxyuridine ratio	Inverse variance weighted	32	0.548311	1.03964	0.915709	1.18035	1.04 (0.916-1.18)
614.3	genitourinary	Pelvic inflammatory disease (PID)	Uridine to 2'-deoxyuridine ratio	Inverse variance weighted	32	0.763271	1.03252	0.838411	1.27157	1.033 (0.838-1.272)
614.5	genitourinary	Inflammatory disease of cervix, vagina, and vulva	Uridine to 2'-deoxyuridine ratio	Inverse variance weighted	32	0.056469	0.890488	0.790436	1.0032	0.89 (0.79-1.003)
614.51	genitourinary	Cervicitis and endocervicitis	Uridine to 2'-deoxyuridine ratio	Inverse variance weighted	32	0.0245492	0.817366	0.685596	0.974462	0.817 (0.686-0.974)
614.53	genitourinary	Cyst or abscess of Bartholin's gland	Uridine to 2'-deoxyuridine ratio	Inverse variance weighted	32	0.207749	0.852188	0.664448	1.09298	0.852 (0.664-1.093)
615	genitourinary	Endometriosis	Uridine to 2'-deoxyuridine ratio	Inverse variance weighted	32	0.248682	0.941092	0.848849	1.04336	0.941 (0.849-1.043)
618	genitourinary	Genital prolapse	Uridine to 2'-deoxyuridine ratio	Inverse variance weighted	32	0.57193	0.979291	0.910745	1.053	0.979 (0.911-1.053)
618.1	genitourinary	Prolapse of vaginal walls	Uridine to 2'-deoxyuridine ratio	Inverse variance weighted	32	0.708239	0.985688	0.914007	1.06299	0.986 (0.914-1.063)
618.2	genitourinary	Uterine or Uterovaginal prolapse	Uridine to 2'-deoxyuridine ratio	Inverse variance weighted	32	0.673065	0.976419	0.873965	1.09088	0.976 (0.874-1.091)
618.5	genitourinary	Prolapse of vaginal vault after hysterectomy	Uridine to 2'-deoxyuridine ratio	Inverse variance weighted	32	0.775289	1.04841	0.757797	1.45048	1.048 (0.758-1.45)
618.6	genitourinary	Vaginal enterocele, congenital or acquired	Uridine to 2'-deoxyuridine ratio	Inverse variance weighted	32	0.887791	0.980049	0.74075	1.29665	0.98 (0.741-1.297)
619	genitourinary	Noninflammatory female genital disorders	Uridine to 2'-deoxyuridine ratio	Inverse variance weighted	32	0.325561	0.961217	0.888325	1.04009	0.961 (0.888-1.04)
619.1	genitourinary	Noninflammatory disorders of ovary, fallopian tube, and broad ligament	Uridine to 2'-deoxyuridine ratio	Inverse variance weighted	32	0.919529	1.01473	0.764044	1.34768	1.015 (0.764-1.348)
619.2	genitourinary	Disorders of uterus, NEC	Uridine to 2'-deoxyuridine ratio	Inverse variance weighted	32	0.264375	0.930313	0.819481	1.05613	0.93 (0.819-1.056)
619.3	genitourinary	Noninflammatory disorders of cervix	Uridine to 2'-deoxyuridine ratio	Inverse variance weighted	32	0.216203	0.92513	0.817784	1.04657	0.925 (0.818-1.047)
619.4	genitourinary	Noninflammatory disorders of vagina	Uridine to 2'-deoxyuridine ratio	Inverse variance weighted	32	0.134009	1.12341	0.964795	1.30809	1.123 (0.965-1.308)
619.5	genitourinary	Noninflammatory disorders of vulva and perineum	Uridine to 2'-deoxyuridine ratio	Inverse variance weighted	32	0.255268	0.900449	0.751621	1.07875	0.9 (0.752-1.079)
621	genitourinary	Endometrial hyperplasia	Uridine to 2'-deoxyuridine ratio	Inverse variance weighted	32	0.360141	1.09647	0.900176	1.33558	1.096 (0.9-1.336)
622	genitourinary	Polyp of female genital organs	Uridine to 2'-deoxyuridine ratio	Inverse variance weighted	32	0.206425	0.960464	0.902203	1.02249	0.96 (0.902-1.022)
622.1	genitourinary	Polyp of corpus uteri	Uridine to 2'-deoxyuridine ratio	Inverse variance weighted	32	0.238748	0.957152	0.889898	1.02949	0.957 (0.89-1.029)
622.2	genitourinary	Mucous polyp of cervix	Uridine to 2'-deoxyuridine ratio	Inverse variance weighted	32	0.317998	0.937876	0.826937	1.0637	0.938 (0.827-1.064)
623	genitourinary	Hypertrophy of female genital organs	Uridine to 2'-deoxyuridine ratio	Inverse variance weighted	32	0.701577	0.964491	0.801648	1.16041	0.964 (0.802-1.16)
624	genitourinary	Symptoms involving female genital tract	Uridine to 2'-deoxyuridine ratio	Inverse variance weighted	32	0.582135	1.02776	0.93226	1.13304	1.028 (0.932-1.133)
624.9	genitourinary	stress incontinence, female	Uridine to 2'-deoxyuridine ratio	Inverse variance weighted	32	0.952106	1.0033	0.901072	1.11712	1.003 (0.901-1.117)
625	genitourinary	Pain and other symptoms associated with female genital organs	Uridine to 2'-deoxyuridine ratio	Inverse variance weighted	32	0.554302	1.03594	0.921531	1.16455	1.036 (0.922-1.165)
625.1	genitourinary	Dyspareunia	Uridine to 2'-deoxyuridine ratio	Inverse variance weighted	32	0.976602	1.00276	0.833807	1.20596	1.003 (0.834-1.206)
626	genitourinary	Disorders of menstruation and other abnormal bleeding from female genital tract	Uridine to 2'-deoxyuridine ratio	Inverse variance weighted	32	0.440385	0.977882	0.92387	1.03505	0.978 (0.924-1.035)
626.1	genitourinary	Irregular menstrual cycle or bleeding	Uridine to 2'-deoxyuridine ratio	Inverse variance weighted	32	0.569318	0.982725	0.925476	1.04351	0.983 (0.925-1.044)
626.12	genitourinary	Excessive or frequent menstruation	Uridine to 2'-deoxyuridine ratio	Inverse variance weighted	32	0.931451	1.0038	0.920663	1.09445	1.004 (0.921-1.094)
626.13	genitourinary	Irregular menstrual cycle	Uridine to 2'-deoxyuridine ratio	Inverse variance weighted	32	0.716646	0.97388	0.844174	1.12351	0.974 (0.844-1.124)
626.14	genitourinary	Irregular menstrual bleeding	Uridine to 2'-deoxyuridine ratio	Inverse variance weighted	32	0.474472	0.962407	0.866472	1.06896	0.962 (0.866-1.069)
626.2	genitourinary	Dysmenorrhea	Uridine to 2'-deoxyuridine ratio	Inverse variance weighted	32	0.493491	0.948318	0.814686	1.10387	0.948 (0.815-1.104)
626.8	genitourinary	Infertility, female	Uridine to 2'-deoxyuridine ratio	Inverse variance weighted	32	0.532182	1.05978	0.883277	1.27156	1.06 (0.883-1.272)
627	genitourinary	Menopausal and postmenopausal disorders	Uridine to 2'-deoxyuridine ratio	Inverse variance weighted	32	0.36995	0.971643	0.912421	1.03471	0.972 (0.912-1.035)
627.1	genitourinary	Postmenopausal bleeding	Uridine to 2'-deoxyuridine ratio	Inverse variance weighted	32	0.486252	0.97455	0.906334	1.0479	0.975 (0.906-1.048)
627.3	genitourinary	Postmenopausal atrophic vaginitis	Uridine to 2'-deoxyuridine ratio	Inverse variance weighted	32	0.951788	1.00591	0.830871	1.21784	1.006 (0.831-1.218)
628	genitourinary	Ovarian cyst	Uridine to 2'-deoxyuridine ratio	Inverse variance weighted	32	0.983933	1.00111	0.898236	1.11578	1.001 (0.898-1.116)
275.1	hematopoietic	Disorders of iron metabolism	Uridine to 2'-deoxyuridine ratio	Inverse variance weighted	32	0.31838	0.88301	0.691551	1.12748	0.883 (0.692-1.127)
280	hematopoietic	Iron deficiency anemias	Uridine to 2'-deoxyuridine ratio	Inverse variance weighted	32	0.937607	0.996646	0.916243	1.0841	0.997 (0.916-1.084)
280.1	hematopoietic	Iron deficiency anemias, unspecified or not due to blood loss	Uridine to 2'-deoxyuridine ratio	Inverse variance weighted	32	0.99598	0.999792	0.922064	1.08407	1 (0.922-1.084)
281	hematopoietic	Other deficiency anemia	Uridine to 2'-deoxyuridine ratio	Inverse variance weighted	32	0.0304325	1.23227	1.01992	1.48883	1.232 (1.02-1.489)
281.1	hematopoietic	Megaloblastic anemia	Uridine to 2'-deoxyuridine ratio	Inverse variance weighted	32	0.032815	1.23435	1.01735	1.49763	1.234 (1.017-1.498)
281.11	hematopoietic	Pernicious anemia	Uridine to 2'-deoxyuridine ratio	Inverse variance weighted	32	0.0531265	1.25653	0.996922	1.58375	1.257 (0.997-1.584)
285	hematopoietic	Other anemias	Uridine to 2'-deoxyuridine ratio	Inverse variance weighted	32	0.598353	0.983848	0.926008	1.0453	0.984 (0.926-1.045)
285.2	hematopoietic	Anemia of chronic disease	Uridine to 2'-deoxyuridine ratio	Inverse variance weighted	32	0.921106	1.01278	0.787756	1.30208	1.013 (0.788-1.302)
286	hematopoietic	Coagulation defects	Uridine to 2'-deoxyuridine ratio	Inverse variance weighted	32	0.570639	1.0684	0.850018	1.34288	1.068 (0.85-1.343)
287	hematopoietic	Purpura and other hemorrhagic conditions	Uridine to 2'-deoxyuridine ratio	Inverse variance weighted	32	0.663148	1.04536	0.856204	1.2763	1.045 (0.856-1.276)
287.3	hematopoietic	Thrombocytopenia	Uridine to 2'-deoxyuridine ratio	Inverse variance weighted	32	0.923918	0.989556	0.79774	1.22749	0.99 (0.798-1.227)
288	hematopoietic	Diseases of white blood cells	Uridine to 2'-deoxyuridine ratio	Inverse variance weighted	32	0.625754	1.02763	0.921006	1.14661	1.028 (0.921-1.147)
288.1	hematopoietic	Decreased white blood cell count	Uridine to 2'-deoxyuridine ratio	Inverse variance weighted	32	0.248654	1.06845	0.954775	1.19566	1.068 (0.955-1.196)
288.11	hematopoietic	Neutropenia	Uridine to 2'-deoxyuridine ratio	Inverse variance weighted	32	0.248654	1.06845	0.954775	1.19566	1.068 (0.955-1.196)
289	hematopoietic	Other diseases of blood and blood-forming organs	Uridine to 2'-deoxyuridine ratio	Inverse variance weighted	32	0.306098	1.05294	0.953891	1.16227	1.053 (0.954-1.162)
289.4	hematopoietic	Lymphadenitis	Uridine to 2'-deoxyuridine ratio	Inverse variance weighted	32	0.833048	0.985617	0.861397	1.12775	0.986 (0.861-1.128)
289.5	hematopoietic	Diseases of spleen	Uridine to 2'-deoxyuridine ratio	Inverse variance weighted	32	0.829475	1.03106	0.780569	1.36192	1.031 (0.781-1.362)
008	infectious diseases	Intestinal infection	Uridine to 2'-deoxyuridine ratio	Inverse variance weighted	32	0.30871	1.03553	0.968204	1.10754	1.036 (0.968-1.108)
008.5	infectious diseases	Bacterial enteritis	Uridine to 2'-deoxyuridine ratio	Inverse variance weighted	32	0.379989	0.947326	0.839525	1.06897	0.947 (0.84-1.069)
008.52	infectious diseases	Intestinal infection due to C. difficile	Uridine to 2'-deoxyuridine ratio	Inverse variance weighted	32	0.468202	0.892458	0.656264	1.21366	0.892 (0.656-1.214)
008.6	infectious diseases	Viral Enteritis	Uridine to 2'-deoxyuridine ratio	Inverse variance weighted	32	0.0292682	1.27205	1.02457	1.5793	1.272 (1.025-1.579)
038	infectious diseases	Septicemia	Uridine to 2'-deoxyuridine ratio	Inverse variance weighted	32	0.872584	1.00932	0.901178	1.13043	1.009 (0.901-1.13)
038.1	infectious diseases	Gram negative septicemia	Uridine to 2'-deoxyuridine ratio	Inverse variance weighted	32	0.300687	1.12281	0.901648	1.39822	1.123 (0.902-1.398)
041	infectious diseases	Bacterial infection NOS	Uridine to 2'-deoxyuridine ratio	Inverse variance weighted	32	0.298886	0.96984	0.915391	1.02753	0.97 (0.915-1.028)
041.1	infectious diseases	Staphylococcus infections	Uridine to 2'-deoxyuridine ratio	Inverse variance weighted	32	0.189416	0.926874	0.827493	1.03819	0.927 (0.827-1.038)
041.2	infectious diseases	Streptococcus infection	Uridine to 2'-deoxyuridine ratio	Inverse variance weighted	32	0.423888	0.938182	0.802352	1.09701	0.938 (0.802-1.097)
041.4	infectious diseases	E. coli	Uridine to 2'-deoxyuridine ratio	Inverse variance weighted	32	0.168909	1.08933	0.964312	1.23056	1.089 (0.964-1.231)
070	infectious diseases	Viral hepatitis	Uridine to 2'-deoxyuridine ratio	Inverse variance weighted	32	0.324313	1.10094	0.909313	1.33295	1.101 (0.909-1.333)
078	infectious diseases	Viral warts & HPV	Uridine to 2'-deoxyuridine ratio	Inverse variance weighted	32	0.460677	1.07879	0.881916	1.31962	1.079 (0.882-1.32)
079	infectious diseases	Viral infection	Uridine to 2'-deoxyuridine ratio	Inverse variance weighted	32	0.439809	0.953834	0.846042	1.07536	0.954 (0.846-1.075)
080	infectious diseases	Postoperative infection	Uridine to 2'-deoxyuridine ratio	Inverse variance weighted	32	0.00620332	0.875106	0.795366	0.96284	0.875 (0.795-0.963)
081	infectious diseases	Infection or inflammation of internal prosthetic device; implant; and graft	Uridine to 2'-deoxyuridine ratio	Inverse variance weighted	32	0.832695	1.01393	0.891789	1.1528	1.014 (0.892-1.153)
112	infectious diseases	Candidiasis	Uridine to 2'-deoxyuridine ratio	Inverse variance weighted	32	0.869166	0.986789	0.84236	1.15598	0.987 (0.842-1.156)
994	infectious diseases	Sepsis and SIRS	Uridine to 2'-deoxyuridine ratio	Inverse variance weighted	32	0.824821	1.01663	0.87851	1.17646	1.017 (0.879-1.176)
994.2	infectious diseases	Sepsis	Uridine to 2'-deoxyuridine ratio	Inverse variance weighted	32	0.824821	1.01663	0.87851	1.17646	1.017 (0.879-1.176)
1000	injuries & poisonings	Burns	Uridine to 2'-deoxyuridine ratio	Inverse variance weighted	32	0.0875899	1.26697	0.965728	1.66218	1.267 (0.966-1.662)
1001	injuries & poisonings	Foreign body injury	Uridine to 2'-deoxyuridine ratio	Inverse variance weighted	32	0.342305	1.09232	0.910327	1.31069	1.092 (0.91-1.311)
1008	injuries & poisonings	Crushing or internal injury to organs	Uridine to 2'-deoxyuridine ratio	Inverse variance weighted	32	0.647783	1.04765	0.857987	1.27924	1.048 (0.858-1.279)
1009	injuries & poisonings	Injury, NOS	Uridine to 2'-deoxyuridine ratio	Inverse variance weighted	32	0.664462	1.01613	0.945249	1.09233	1.016 (0.945-1.092)
1011	injuries & poisonings	Complications of surgical and medical procedures	Uridine to 2'-deoxyuridine ratio	Inverse variance weighted	32	0.95549	0.998007	0.930484	1.07043	0.998 (0.93-1.07)
793	injuries & poisonings	Nonspecific abnormal findings on radiological and other examination of musculoskeletal system	Uridine to 2'-deoxyuridine ratio	Inverse variance weighted	32	0.185394	0.829252	0.628554	1.09403	0.829 (0.629-1.094)
800	injuries & poisonings	Fracture of lower limb	Uridine to 2'-deoxyuridine ratio	Inverse variance weighted	32	0.300917	1.04067	0.964965	1.12231	1.041 (0.965-1.122)
800.1	injuries & poisonings	Fracture of neck of femur	Uridine to 2'-deoxyuridine ratio	Inverse variance weighted	32	0.53056	1.04922	0.902928	1.21921	1.049 (0.903-1.219)
800.3	injuries & poisonings	Fracture of tibia and fibula	Uridine to 2'-deoxyuridine ratio	Inverse variance weighted	32	0.908327	1.0081	0.878784	1.15644	1.008 (0.879-1.156)
800.4	injuries & poisonings	Fracture of patella	Uridine to 2'-deoxyuridine ratio	Inverse variance weighted	32	0.294531	1.13897	0.892984	1.45272	1.139 (0.893-1.453)
801	injuries & poisonings	Fracture of ankle and foot	Uridine to 2'-deoxyuridine ratio	Inverse variance weighted	32	0.878047	0.989738	0.867565	1.12912	0.99 (0.868-1.129)
801.1	injuries & poisonings	Fracture of foot	Uridine to 2'-deoxyuridine ratio	Inverse variance weighted	32	0.775379	0.97865	0.843821	1.13502	0.979 (0.844-1.135)
802	injuries & poisonings	Fracture of pelvis	Uridine to 2'-deoxyuridine ratio	Inverse variance weighted	32	0.769877	0.965346	0.762182	1.22266	0.965 (0.762-1.223)
803	injuries & poisonings	Fracture of upper limb	Uridine to 2'-deoxyuridine ratio	Inverse variance weighted	32	0.621856	0.982487	0.91587	1.05395	0.982 (0.916-1.054)
803.1	injuries & poisonings	Fracture of humerus	Uridine to 2'-deoxyuridine ratio	Inverse variance weighted	32	0.132077	0.88785	0.760509	1.03651	0.888 (0.761-1.037)
803.2	injuries & poisonings	Fracture of radius and ulna	Uridine to 2'-deoxyuridine ratio	Inverse variance weighted	32	0.663545	0.97839	0.886675	1.07959	0.978 (0.887-1.08)
803.3	injuries & poisonings	Fracture of clavicle or scapula	Uridine to 2'-deoxyuridine ratio	Inverse variance weighted	32	0.214779	1.11064	0.940958	1.31091	1.111 (0.941-1.311)
804	injuries & poisonings	Fracture of hand or wrist	Uridine to 2'-deoxyuridine ratio	Inverse variance weighted	32	0.155836	0.910055	0.798984	1.03657	0.91 (0.799-1.037)
805	injuries & poisonings	Fracture of vertebral column without mention of spinal cord injury	Uridine to 2'-deoxyuridine ratio	Inverse variance weighted	32	0.771546	1.02581	0.863693	1.21836	1.026 (0.864-1.218)
807	injuries & poisonings	Fracture of ribs	Uridine to 2'-deoxyuridine ratio	Inverse variance weighted	32	0.764102	0.961574	0.744458	1.24201	0.962 (0.744-1.242)
809	injuries & poisonings	Fracture of unspecified bones	Uridine to 2'-deoxyuridine ratio	Inverse variance weighted	32	0.96993	0.996614	0.835466	1.18884	0.997 (0.835-1.189)
818	injuries & poisonings	Intracranial hemorrhage (injury)	Uridine to 2'-deoxyuridine ratio	Inverse variance weighted	32	0.713555	0.948249	0.714006	1.25934	0.948 (0.714-1.259)
819	injuries & poisonings	Skull and face fracture and other intercranial injury	Uridine to 2'-deoxyuridine ratio	Inverse variance weighted	32	0.803425	1.01753	0.887377	1.16678	1.018 (0.887-1.167)
823	injuries & poisonings	Torus fracture	Uridine to 2'-deoxyuridine ratio	Inverse variance weighted	32	0.826996	1.01754	0.870598	1.18929	1.018 (0.871-1.189)
830	injuries & poisonings	Dislocation	Uridine to 2'-deoxyuridine ratio	Inverse variance weighted	32	0.275795	1.08031	0.940183	1.24132	1.08 (0.94-1.241)
835	injuries & poisonings	Internal derangement of knee	Uridine to 2'-deoxyuridine ratio	Inverse variance weighted	32	0.255749	0.966795	0.912098	1.02477	0.967 (0.912-1.025)
836	injuries & poisonings	Traumatic arthropathy	Uridine to 2'-deoxyuridine ratio	Inverse variance weighted	32	0.498755	1.09986	0.834763	1.44914	1.1 (0.835-1.449)
850	injuries & poisonings	Hemorrhage or hematoma complicating a procedure	Uridine to 2'-deoxyuridine ratio	Inverse variance weighted	32	0.7394	1.01505	0.929541	1.10842	1.015 (0.93-1.108)
853	injuries & poisonings	Complication of colostomy or enterostomy	Uridine to 2'-deoxyuridine ratio	Inverse variance weighted	32	0.544458	0.916176	0.690278	1.216	0.916 (0.69-1.216)
854	injuries & poisonings	Complications of cardiac or vascular device, implant, and graft	Uridine to 2'-deoxyuridine ratio	Inverse variance weighted	32	0.869432	1.01266	0.871646	1.17648	1.013 (0.872-1.176)
857	injuries & poisonings	Mechanical complication of unspecified genitourinary device, implant, and graft	Uridine to 2'-deoxyuridine ratio	Inverse variance weighted	32	0.956892	1.00607	0.807964	1.25274	1.006 (0.808-1.253)
858	injuries & poisonings	Complication of internal orthopedic device	Uridine to 2'-deoxyuridine ratio	Inverse variance weighted	32	0.448466	0.957118	0.854566	1.07198	0.957 (0.855-1.072)
859	injuries & poisonings	Complication due to other implant and internal device	Uridine to 2'-deoxyuridine ratio	Inverse variance weighted	32	0.335375	0.946519	0.846376	1.05851	0.947 (0.846-1.059)
870	injuries & poisonings	Open wounds of head; neck; and trunk	Uridine to 2'-deoxyuridine ratio	Inverse variance weighted	32	0.344528	0.945705	0.842335	1.06176	0.946 (0.842-1.062)
870.3	injuries & poisonings	Other open wound of head and face	Uridine to 2'-deoxyuridine ratio	Inverse variance weighted	32	0.14347	0.915829	0.81406	1.03032	0.916 (0.814-1.03)
871	injuries & poisonings	Open wounds of extremities	Uridine to 2'-deoxyuridine ratio	Inverse variance weighted	32	0.158633	0.931982	0.845031	1.02788	0.932 (0.845-1.028)
907	injuries & poisonings	Injuries to the nervous system	Uridine to 2'-deoxyuridine ratio	Inverse variance weighted	32	0.608502	1.0578	0.853149	1.31154	1.058 (0.853-1.312)
915	injuries & poisonings	Superficial injury without mention of infection	Uridine to 2'-deoxyuridine ratio	Inverse variance weighted	32	0.335293	0.953493	0.865456	1.05049	0.953 (0.865-1.05)
916	injuries & poisonings	Contusion	Uridine to 2'-deoxyuridine ratio	Inverse variance weighted	32	0.600099	1.04492	0.886625	1.23147	1.045 (0.887-1.231)
946	injuries & poisonings	Anaphylactic shock NOS	Uridine to 2'-deoxyuridine ratio	Inverse variance weighted	32	0.0379511	0.708126	0.511157	0.980995	0.708 (0.511-0.981)
960	injuries & poisonings	Poisoning by antibiotics	Uridine to 2'-deoxyuridine ratio	Inverse variance weighted	32	0.360322	1.02522	0.971941	1.08142	1.025 (0.972-1.081)
960.2	injuries & poisonings	Allergy or adverse effect of penicillin	Uridine to 2'-deoxyuridine ratio	Inverse variance weighted	32	0.483893	1.01861	0.967362	1.07257	1.019 (0.967-1.073)
961	injuries & poisonings	Poisoning by other anti-infectives	Uridine to 2'-deoxyuridine ratio	Inverse variance weighted	32	0.00984052	0.789474	0.659764	0.944686	0.789 (0.66-0.945)
961.1	injuries & poisonings	Poisoning or allergy of sulfonamides	Uridine to 2'-deoxyuridine ratio	Inverse variance weighted	32	0.00354348	0.726518	0.586122	0.900543	0.727 (0.586-0.901)
965	injuries & poisonings	Poisoning by analgesics, antipyretics, and antirheumatics	Uridine to 2'-deoxyuridine ratio	Inverse variance weighted	32	0.713226	0.981396	0.887871	1.08477	0.981 (0.888-1.085)
965.1	injuries & poisonings	Opiates and related narcotics causing adverse effects in therapeutic use	Uridine to 2'-deoxyuridine ratio	Inverse variance weighted	32	0.919821	1.00973	0.836177	1.21931	1.01 (0.836-1.219)
966	injuries & poisonings	Poisoning by anticonvulsants and anti-Parkinsonism drugs	Uridine to 2'-deoxyuridine ratio	Inverse variance weighted	32	0.140354	0.779863	0.560376	1.08532	0.78 (0.56-1.085)
967	injuries & poisonings	Adverse effects of sedatives or other central nervous system depressants and anesthetics	Uridine to 2'-deoxyuridine ratio	Inverse variance weighted	32	0.161671	1.21097	0.926197	1.58329	1.211 (0.926-1.583)
969	injuries & poisonings	Poisoning by psychotropic agents	Uridine to 2'-deoxyuridine ratio	Inverse variance weighted	32	0.298528	0.921049	0.788757	1.07553	0.921 (0.789-1.076)
979	injuries & poisonings	Adverse drug events and drug allergies	Uridine to 2'-deoxyuridine ratio	Inverse variance weighted	32	0.10538	0.819232	0.64357	1.04284	0.819 (0.644-1.043)
990	injuries & poisonings	Effects radiation NOS	Uridine to 2'-deoxyuridine ratio	Inverse variance weighted	32	0.745849	1.02074	0.901592	1.15563	1.021 (0.902-1.156)
290	mental disorders	Delirium dementia and amnestic and other cognitive disorders	Uridine to 2'-deoxyuridine ratio	Inverse variance weighted	32	0.706162	1.02802	0.890454	1.18683	1.028 (0.89-1.187)
290.1	mental disorders	Dementias	Uridine to 2'-deoxyuridine ratio	Inverse variance weighted	32	0.403431	1.09125	0.88912	1.33933	1.091 (0.889-1.339)
290.2	mental disorders	Delirium due to conditions classified elsewhere	Uridine to 2'-deoxyuridine ratio	Inverse variance weighted	32	0.783551	1.03521	0.808724	1.32512	1.035 (0.809-1.325)
291	mental disorders	Other specified nonpsychotic and or or transient mental disorders	Uridine to 2'-deoxyuridine ratio	Inverse variance weighted	32	0.243766	1.16161	0.902944	1.49438	1.162 (0.903-1.494)
292	mental disorders	Neurological disorders	Uridine to 2'-deoxyuridine ratio	Inverse variance weighted	32	0.907287	0.994464	0.905765	1.09185	0.994 (0.906-1.092)
292.1	mental disorders	Aphasia or speech disturbance	Uridine to 2'-deoxyuridine ratio	Inverse variance weighted	32	0.425073	0.921041	0.752498	1.12734	0.921 (0.752-1.127)
292.3	mental disorders	Memory loss	Uridine to 2'-deoxyuridine ratio	Inverse variance weighted	32	0.174917	0.846644	0.665643	1.07686	0.847 (0.666-1.077)
292.4	mental disorders	Altered mental status	Uridine to 2'-deoxyuridine ratio	Inverse variance weighted	32	0.330171	1.07574	0.928727	1.24602	1.076 (0.929-1.246)
293	mental disorders	Symptoms involving head and neck	Uridine to 2'-deoxyuridine ratio	Inverse variance weighted	32	0.591894	0.968393	0.861104	1.08905	0.968 (0.861-1.089)
293.1	mental disorders	Swelling, mass, or lump in head and neck [Space-occupying lesion, intracranial NOS]	Uridine to 2'-deoxyuridine ratio	Inverse variance weighted	32	0.867894	0.979812	0.770504	1.24598	0.98 (0.771-1.246)
295	mental disorders	Schizophrenia and other psychotic disorders	Uridine to 2'-deoxyuridine ratio	Inverse variance weighted	32	0.552434	0.923531	0.710354	1.20068	0.924 (0.71-1.201)
295.1	mental disorders	Schizophrenia	Uridine to 2'-deoxyuridine ratio	Inverse variance weighted	32	0.551478	0.913642	0.678714	1.22989	0.914 (0.679-1.23)
296	mental disorders	Mood disorders	Uridine to 2'-deoxyuridine ratio	Inverse variance weighted	32	0.927004	1.00341	0.933005	1.07912	1.003 (0.933-1.079)
296.1	mental disorders	Bipolar	Uridine to 2'-deoxyuridine ratio	Inverse variance weighted	32	0.599117	0.949179	0.78143	1.15294	0.949 (0.781-1.153)
296.2	mental disorders	Depression	Uridine to 2'-deoxyuridine ratio	Inverse variance weighted	32	0.87598	1.00566	0.93688	1.07948	1.006 (0.937-1.079)
300	mental disorders	Anxiety disorders	Uridine to 2'-deoxyuridine ratio	Inverse variance weighted	32	0.43316	1.03874	0.944552	1.14233	1.039 (0.945-1.142)
300.1	mental disorders	Anxiety disorder	Uridine to 2'-deoxyuridine ratio	Inverse variance weighted	32	0.451058	1.03448	0.947188	1.12981	1.034 (0.947-1.13)
300.12	mental disorders	Agorophobia, social phobia, and panic disorder	Uridine to 2'-deoxyuridine ratio	Inverse variance weighted	32	0.0589513	0.790906	0.620006	1.00891	0.791 (0.62-1.009)
300.13	mental disorders	Phobia	Uridine to 2'-deoxyuridine ratio	Inverse variance weighted	32	0.322663	1.17564	0.853107	1.62012	1.176 (0.853-1.62)
303	mental disorders	Psychogenic and somatoform disorders	Uridine to 2'-deoxyuridine ratio	Inverse variance weighted	32	0.772079	1.04482	0.776587	1.40571	1.045 (0.777-1.406)
306	mental disorders	Other mental disorder	Uridine to 2'-deoxyuridine ratio	Inverse variance weighted	32	0.631772	1.01196	0.963937	1.06237	1.012 (0.964-1.062)
317	mental disorders	Alcohol-related disorders	Uridine to 2'-deoxyuridine ratio	Inverse variance weighted	32	0.952451	0.997847	0.929605	1.0711	0.998 (0.93-1.071)
317.1	mental disorders	Alcoholism	Uridine to 2'-deoxyuridine ratio	Inverse variance weighted	32	0.876404	0.993962	0.920919	1.0728	0.994 (0.921-1.073)
317.11	mental disorders	Alcoholic liver damage	Uridine to 2'-deoxyuridine ratio	Inverse variance weighted	32	0.795697	0.970853	0.776082	1.21451	0.971 (0.776-1.215)
318	mental disorders	Tobacco use disorder	Uridine to 2'-deoxyuridine ratio	Inverse variance weighted	32	0.248378	1.02846	0.980604	1.07865	1.028 (0.981-1.079)
710	musculoskeletal	Osteomyelitis, periostitis, and other infections involving bone	Uridine to 2'-deoxyuridine ratio	Inverse variance weighted	32	0.572482	1.10426	0.782529	1.55826	1.104 (0.783-1.558)
710.1	musculoskeletal	Osteomyelitis	Uridine to 2'-deoxyuridine ratio	Inverse variance weighted	32	0.6236	1.09734	0.757217	1.59025	1.097 (0.757-1.59)
714	musculoskeletal	Rheumatoid arthritis and other inflammatory polyarthropathies	Uridine to 2'-deoxyuridine ratio	Inverse variance weighted	32	0.757324	1.01799	0.909144	1.13986	1.018 (0.909-1.14)
714.1	musculoskeletal	Rheumatoid arthritis	Uridine to 2'-deoxyuridine ratio	Inverse variance weighted	32	0.874548	1.00916	0.901199	1.13005	1.009 (0.901-1.13)
715	musculoskeletal	Other inflammatory spondylopathies	Uridine to 2'-deoxyuridine ratio	Inverse variance weighted	32	0.183361	0.894407	0.758821	1.05422	0.894 (0.759-1.054)
715.2	musculoskeletal	Ankylosing spondylitis	Uridine to 2'-deoxyuridine ratio	Inverse variance weighted	32	0.116774	0.815492	0.632014	1.05224	0.815 (0.632-1.052)
716	musculoskeletal	Other arthropathies	Uridine to 2'-deoxyuridine ratio	Inverse variance weighted	32	0.528885	0.987458	0.949418	1.02702	0.987 (0.949-1.027)
716.1	musculoskeletal	Unspecified polyarthropathy or polyarthritis	Uridine to 2'-deoxyuridine ratio	Inverse variance weighted	32	0.586531	1.03298	0.918972	1.16114	1.033 (0.919-1.161)
716.2	musculoskeletal	Unspecified monoarthritis	Uridine to 2'-deoxyuridine ratio	Inverse variance weighted	32	0.685432	0.988235	0.933231	1.04648	0.988 (0.933-1.046)
716.9	musculoskeletal	Arthropathy NOS	Uridine to 2'-deoxyuridine ratio	Inverse variance weighted	32	0.40837	0.983798	0.946428	1.02264	0.984 (0.946-1.023)
717	musculoskeletal	Polymyalgia Rheumatica	Uridine to 2'-deoxyuridine ratio	Inverse variance weighted	32	0.0028456	1.3326	1.10355	1.60919	1.333 (1.104-1.609)
720	musculoskeletal	Spinal stenosis	Uridine to 2'-deoxyuridine ratio	Inverse variance weighted	32	0.298098	1.06514	0.945764	1.19958	1.065 (0.946-1.2)
721	musculoskeletal	Spondylosis and allied disorders	Uridine to 2'-deoxyuridine ratio	Inverse variance weighted	32	0.933475	1.00309	0.93298	1.07847	1.003 (0.933-1.078)
721.1	musculoskeletal	Spondylosis without myelopathy	Uridine to 2'-deoxyuridine ratio	Inverse variance weighted	32	0.739069	1.01539	0.928123	1.11086	1.015 (0.928-1.111)
722	musculoskeletal	Intervertebral disc disorders	Uridine to 2'-deoxyuridine ratio	Inverse variance weighted	32	0.323983	1.03455	0.967021	1.1068	1.035 (0.967-1.107)
722.1	musculoskeletal	Displacement of intervertebral disc	Uridine to 2'-deoxyuridine ratio	Inverse variance weighted	32	0.956732	1.00797	0.75669	1.34269	1.008 (0.757-1.343)
722.6	musculoskeletal	Degeneration of intervertebral disc	Uridine to 2'-deoxyuridine ratio	Inverse variance weighted	32	0.597424	1.03289	0.915998	1.1647	1.033 (0.916-1.165)
722.9	musculoskeletal	Other and unspecified disc disorder	Uridine to 2'-deoxyuridine ratio	Inverse variance weighted	32	0.231825	1.06357	0.961368	1.17664	1.064 (0.961-1.177)
723	musculoskeletal	Other disorders of cervical region	Uridine to 2'-deoxyuridine ratio	Inverse variance weighted	32	0.327875	0.850458	0.614793	1.17646	0.85 (0.615-1.176)
724	musculoskeletal	Other and unspecified disorders of back	Uridine to 2'-deoxyuridine ratio	Inverse variance weighted	32	0.406506	0.935086	0.798038	1.09567	0.935 (0.798-1.096)
724.9	musculoskeletal	Other unspecified back disorders	Uridine to 2'-deoxyuridine ratio	Inverse variance weighted	32	0.130202	0.885143	0.755765	1.03667	0.885 (0.756-1.037)
726	musculoskeletal	Peripheral enthesopathies and allied syndromes	Uridine to 2'-deoxyuridine ratio	Inverse variance weighted	32	0.388881	0.971878	0.91082	1.03703	0.972 (0.911-1.037)
726.1	musculoskeletal	Enthesopathy	Uridine to 2'-deoxyuridine ratio	Inverse variance weighted	32	0.967699	0.998375	0.922801	1.08014	0.998 (0.923-1.08)
726.3	musculoskeletal	Bursitis	Uridine to 2'-deoxyuridine ratio	Inverse variance weighted	32	0.00977418	0.751064	0.604458	0.933229	0.751 (0.604-0.933)
727	musculoskeletal	Other disorders of synovium, tendon, and bursa	Uridine to 2'-deoxyuridine ratio	Inverse variance weighted	32	0.490141	0.972824	0.8996	1.05201	0.973 (0.9-1.052)
727.1	musculoskeletal	Synovitis and tenosynovitis	Uridine to 2'-deoxyuridine ratio	Inverse variance weighted	32	0.028364	0.850229	0.73542	0.98296	0.85 (0.735-0.983)
727.4	musculoskeletal	Ganglion and cyst of synovium, tendon, and bursa	Uridine to 2'-deoxyuridine ratio	Inverse variance weighted	32	0.179458	1.08071	0.964922	1.21039	1.081 (0.965-1.21)
727.5	musculoskeletal	Rupture of synovium	Uridine to 2'-deoxyuridine ratio	Inverse variance weighted	32	0.158503	0.830128	0.640856	1.0753	0.83 (0.641-1.075)
728	musculoskeletal	Disorders of muscle, ligament, and fascia	Uridine to 2'-deoxyuridine ratio	Inverse variance weighted	32	0.52249	1.03329	0.934625	1.14236	1.033 (0.935-1.142)
728.7	musculoskeletal	Fasciitis	Uridine to 2'-deoxyuridine ratio	Inverse variance weighted	32	0.403594	1.05531	0.930062	1.19744	1.055 (0.93-1.197)
728.71	musculoskeletal	Contracture of palmar fascia [Dupuytren's disease]	Uridine to 2'-deoxyuridine ratio	Inverse variance weighted	32	0.951843	0.996361	0.885197	1.12149	0.996 (0.885-1.121)
729	musculoskeletal	Other disorders of soft tissues	Uridine to 2'-deoxyuridine ratio	Inverse variance weighted	32	0.775531	1.01364	0.923484	1.11261	1.014 (0.923-1.113)
729.1	musculoskeletal	Rheumatism, unspecified and fibrositis	Uridine to 2'-deoxyuridine ratio	Inverse variance weighted	32	0.463351	1.07796	0.881991	1.31748	1.078 (0.882-1.317)
733	musculoskeletal	Other disorders of bone and cartilage	Uridine to 2'-deoxyuridine ratio	Inverse variance weighted	32	0.752614	1.01683	0.916599	1.12802	1.017 (0.917-1.128)
733.4	musculoskeletal	Aseptic necrosis of bone	Uridine to 2'-deoxyuridine ratio	Inverse variance weighted	32	0.451854	0.900599	0.685605	1.18301	0.901 (0.686-1.183)
733.8	musculoskeletal	Malunion and nonunion of fracture	Uridine to 2'-deoxyuridine ratio	Inverse variance weighted	32	0.116936	1.15407	0.964785	1.38048	1.154 (0.965-1.38)
735	musculoskeletal	Acquired foot deformities	Uridine to 2'-deoxyuridine ratio	Inverse variance weighted	32	0.229012	0.954536	0.884842	1.02972	0.955 (0.885-1.03)
735.2	musculoskeletal	Acquired toe deformities	Uridine to 2'-deoxyuridine ratio	Inverse variance weighted	32	0.49394	0.962566	0.862889	1.07376	0.963 (0.863-1.074)
735.21	musculoskeletal	Hammer toe (acquired)	Uridine to 2'-deoxyuridine ratio	Inverse variance weighted	32	0.22891	0.914486	0.790557	1.05784	0.914 (0.791-1.058)
735.23	musculoskeletal	Hallux rigidus	Uridine to 2'-deoxyuridine ratio	Inverse variance weighted	32	0.859959	0.982963	0.812134	1.18972	0.983 (0.812-1.19)
735.3	musculoskeletal	Hallux valgus (Bunion)	Uridine to 2'-deoxyuridine ratio	Inverse variance weighted	32	0.315072	0.954609	0.871898	1.04517	0.955 (0.872-1.045)
736	musculoskeletal	Other acquired deformities of limbs	Uridine to 2'-deoxyuridine ratio	Inverse variance weighted	32	0.2947	0.919786	0.786619	1.0755	0.92 (0.787-1.075)
737	musculoskeletal	Curvature of spine	Uridine to 2'-deoxyuridine ratio	Inverse variance weighted	32	0.614541	1.04982	0.868831	1.26852	1.05 (0.869-1.269)
737.3	musculoskeletal	Kyphoscoliosis and scoliosis	Uridine to 2'-deoxyuridine ratio	Inverse variance weighted	32	0.459634	1.07623	0.885803	1.30759	1.076 (0.886-1.308)
738	musculoskeletal	Other acquired musculoskeletal deformity	Uridine to 2'-deoxyuridine ratio	Inverse variance weighted	32	0.254099	0.916601	0.789193	1.06458	0.917 (0.789-1.065)
738.4	musculoskeletal	Acquired spondylolisthesis	Uridine to 2'-deoxyuridine ratio	Inverse variance weighted	32	0.23431	0.892171	0.739244	1.07674	0.892 (0.739-1.077)
740	musculoskeletal	Osteoarthrosis	Uridine to 2'-deoxyuridine ratio	Inverse variance weighted	32	0.82187	0.995254	0.954877	1.03734	0.995 (0.955-1.037)
740.1	musculoskeletal	Osteoarthritis; localized	Uridine to 2'-deoxyuridine ratio	Inverse variance weighted	32	0.582278	1.01531	0.961802	1.0718	1.015 (0.962-1.072)
740.11	musculoskeletal	Osteoarthrosis, localized, primary	Uridine to 2'-deoxyuridine ratio	Inverse variance weighted	32	0.949868	0.997471	0.921763	1.0794	0.997 (0.922-1.079)
740.2	musculoskeletal	Osteoarthrosis, generalized	Uridine to 2'-deoxyuridine ratio	Inverse variance weighted	32	0.0685599	1.2806	0.981342	1.67112	1.281 (0.981-1.671)
740.9	musculoskeletal	Osteoarthrosis NOS	Uridine to 2'-deoxyuridine ratio	Inverse variance weighted	32	0.360857	0.972734	0.916729	1.03216	0.973 (0.917-1.032)
741	musculoskeletal	Symptoms and disorders of the joints	Uridine to 2'-deoxyuridine ratio	Inverse variance weighted	32	0.398645	0.955647	0.860091	1.06182	0.956 (0.86-1.062)
741.2	musculoskeletal	Stiffness of joint	Uridine to 2'-deoxyuridine ratio	Inverse variance weighted	32	0.711068	0.952987	0.738637	1.22954	0.953 (0.739-1.23)
741.4	musculoskeletal	Joint effusions	Uridine to 2'-deoxyuridine ratio	Inverse variance weighted	32	0.354615	0.923851	0.781211	1.09254	0.924 (0.781-1.093)
742	musculoskeletal	Derangement of joint, non-traumatic	Uridine to 2'-deoxyuridine ratio	Inverse variance weighted	32	0.541333	1.0375	0.921897	1.1676	1.038 (0.922-1.168)
742.8	musculoskeletal	Articular cartilage disorder	Uridine to 2'-deoxyuridine ratio	Inverse variance weighted	32	0.601405	1.07821	0.812823	1.43025	1.078 (0.813-1.43)
742.9	musculoskeletal	Other derangement of joint	Uridine to 2'-deoxyuridine ratio	Inverse variance weighted	32	0.336229	1.07226	0.930125	1.23612	1.072 (0.93-1.236)
743	musculoskeletal	Osteoporosis, osteopenia and pathological fracture	Uridine to 2'-deoxyuridine ratio	Inverse variance weighted	32	0.135223	1.06681	0.980018	1.1613	1.067 (0.98-1.161)
743.1	musculoskeletal	Osteoporosis	Uridine to 2'-deoxyuridine ratio	Inverse variance weighted	32	0.0120585	1.12508	1.02618	1.23351	1.125 (1.026-1.234)
743.11	musculoskeletal	Osteoporosis NOS	Uridine to 2'-deoxyuridine ratio	Inverse variance weighted	32	0.0595722	1.10741	0.99589	1.23142	1.107 (0.996-1.231)
743.13	musculoskeletal	Other specified osteoporosis	Uridine to 2'-deoxyuridine ratio	Inverse variance weighted	32	0.383268	1.13047	0.85809	1.48931	1.13 (0.858-1.489)
743.2	musculoskeletal	Pathologic fracture	Uridine to 2'-deoxyuridine ratio	Inverse variance weighted	32	0.919196	1.01452	0.76787	1.3404	1.015 (0.768-1.34)
743.9	musculoskeletal	Osteopenia or other disorder of bone and cartilage	Uridine to 2'-deoxyuridine ratio	Inverse variance weighted	32	0.269652	0.882851	0.70763	1.10146	0.883 (0.708-1.101)
745	musculoskeletal	Pain in joint	Uridine to 2'-deoxyuridine ratio	Inverse variance weighted	32	0.915932	1.00387	0.934344	1.07858	1.004 (0.934-1.079)
145	neoplasms	Cancer of mouth	Uridine to 2'-deoxyuridine ratio	Inverse variance weighted	32	0.82211	1.02917	0.800965	1.32241	1.029 (0.801-1.322)
149	neoplasms	Cancer of larynx, pharynx, nasal cavities	Uridine to 2'-deoxyuridine ratio	Inverse variance weighted	32	0.92369	1.01244	0.786137	1.30389	1.012 (0.786-1.304)
150	neoplasms	Cancer of esophagus	Uridine to 2'-deoxyuridine ratio	Inverse variance weighted	32	0.041516	1.27803	1.00947	1.61804	1.278 (1.009-1.618)
151	neoplasms	Cancer of stomach	Uridine to 2'-deoxyuridine ratio	Inverse variance weighted	32	0.0247876	1.38566	1.04224	1.84224	1.386 (1.042-1.842)
153	neoplasms	Colorectal cancer	Uridine to 2'-deoxyuridine ratio	Inverse variance weighted	32	0.0490851	1.10064	1.00038	1.21095	1.101 (1-1.211)
153.2	neoplasms	Colon cancer	Uridine to 2'-deoxyuridine ratio	Inverse variance weighted	32	0.206803	1.07758	0.959551	1.21013	1.078 (0.96-1.21)
153.3	neoplasms	Malignant neoplasm of rectum, rectosigmoid junction, and anus	Uridine to 2'-deoxyuridine ratio	Inverse variance weighted	32	0.034581	1.16289	1.011	1.33759	1.163 (1.011-1.338)
157	neoplasms	Pancreatic cancer	Uridine to 2'-deoxyuridine ratio	Inverse variance weighted	32	0.880043	1.02305	0.760963	1.3754	1.023 (0.761-1.375)
158	neoplasms	Neoplasm of unspecified nature of digestive system	Uridine to 2'-deoxyuridine ratio	Inverse variance weighted	32	0.0285678	1.24263	1.02302	1.50939	1.243 (1.023-1.509)
159	neoplasms	Malignant neoplasm of other and ill-defined sites within the digestive organs and peritoneum	Uridine to 2'-deoxyuridine ratio	Inverse variance weighted	32	0.0814654	1.07966	0.990467	1.17688	1.08 (0.99-1.177)
165	neoplasms	Cancer within the respiratory system	Uridine to 2'-deoxyuridine ratio	Inverse variance weighted	32	0.449561	1.05449	0.918994	1.20997	1.054 (0.919-1.21)
165.1	neoplasms	Cancer of bronchus; lung	Uridine to 2'-deoxyuridine ratio	Inverse variance weighted	32	0.629683	1.03868	0.890189	1.21194	1.039 (0.89-1.212)
172	neoplasms	Skin cancer	Uridine to 2'-deoxyuridine ratio	Inverse variance weighted	32	0.0232194	1.06788	1.009	1.1302	1.068 (1.009-1.13)
172.1	neoplasms	Melanomas of skin, dx or hx	Uridine to 2'-deoxyuridine ratio	Inverse variance weighted	32	0.505775	1.04265	0.921955	1.17915	1.043 (0.922-1.179)
172.11	neoplasms	Melanomas of skin	Uridine to 2'-deoxyuridine ratio	Inverse variance weighted	32	0.505775	1.04265	0.921955	1.17915	1.043 (0.922-1.179)
172.2	neoplasms	Other non-epithelial cancer of skin	Uridine to 2'-deoxyuridine ratio	Inverse variance weighted	32	0.0309035	1.07092	1.00632	1.13967	1.071 (1.006-1.14)
172.3	neoplasms	Carcinoma in situ of skin	Uridine to 2'-deoxyuridine ratio	Inverse variance weighted	32	0.774354	0.964761	0.754921	1.23293	0.965 (0.755-1.233)
174	neoplasms	Breast cancer	Uridine to 2'-deoxyuridine ratio	Inverse variance weighted	32	0.964826	0.998367	0.928411	1.07359	0.998 (0.928-1.074)
174.1	neoplasms	Breast cancer [female]	Uridine to 2'-deoxyuridine ratio	Inverse variance weighted	32	0.695452	0.98583	0.917847	1.05885	0.986 (0.918-1.059)
174.11	neoplasms	Malignant neoplasm of female breast	Uridine to 2'-deoxyuridine ratio	Inverse variance weighted	32	0.994775	1.00024	0.930624	1.07507	1 (0.931-1.075)
175	neoplasms	Acquired absence of breast	Uridine to 2'-deoxyuridine ratio	Inverse variance weighted	32	0.319965	0.928416	0.801992	1.07477	0.928 (0.802-1.075)
180	neoplasms	Cervical cancer and dysplasia	Uridine to 2'-deoxyuridine ratio	Inverse variance weighted	32	0.0185927	0.872741	0.779214	0.977494	0.873 (0.779-0.977)
180.1	neoplasms	Cervical cancer	Uridine to 2'-deoxyuridine ratio	Inverse variance weighted	32	0.346329	0.924397	0.784877	1.08872	0.924 (0.785-1.089)
180.3	neoplasms	Cervical intraepithelial neoplasia [CIN] [Cervical dysplasia]	Uridine to 2'-deoxyuridine ratio	Inverse variance weighted	32	0.0224727	0.840638	0.724209	0.975785	0.841 (0.724-0.976)
182	neoplasms	Malignant neoplasm of uterus	Uridine to 2'-deoxyuridine ratio	Inverse variance weighted	32	0.737689	0.969945	0.811311	1.1596	0.97 (0.811-1.16)
184	neoplasms	Cancer of other female genital organs	Uridine to 2'-deoxyuridine ratio	Inverse variance weighted	32	0.133152	0.902806	0.790025	1.03169	0.903 (0.79-1.032)
184.1	neoplasms	Malignant neoplasm of ovary and other uterine adnexa	Uridine to 2'-deoxyuridine ratio	Inverse variance weighted	32	0.0770675	0.877519	0.759188	1.01429	0.878 (0.759-1.014)
184.11	neoplasms	Malignant neoplasm of ovary	Uridine to 2'-deoxyuridine ratio	Inverse variance weighted	32	0.0588139	0.86521	0.74456	1.00541	0.865 (0.745-1.005)
187.2	neoplasms	Malignant neoplasm of testis	Uridine to 2'-deoxyuridine ratio	Inverse variance weighted	32	0.743401	1.01717	0.918581	1.12635	1.017 (0.919-1.126)
189	neoplasms	Cancer of urinary organs (incl. kidney and bladder)	Uridine to 2'-deoxyuridine ratio	Inverse variance weighted	32	0.195815	0.925022	0.821988	1.04097	0.925 (0.822-1.041)
189.1	neoplasms	Cancer of kidney and renal pelvis	Uridine to 2'-deoxyuridine ratio	Inverse variance weighted	32	0.00153206	0.697312	0.557923	0.871526	0.697 (0.558-0.872)
189.11	neoplasms	Malignant neoplasm of kidney, except pelvis	Uridine to 2'-deoxyuridine ratio	Inverse variance weighted	32	0.00221596	0.697172	0.55333	0.878407	0.697 (0.553-0.878)
189.2	neoplasms	Cancer of bladder	Uridine to 2'-deoxyuridine ratio	Inverse variance weighted	32	0.251431	1.08978	0.940867	1.26226	1.09 (0.941-1.262)
189.21	neoplasms	Malignant neoplasm of bladder	Uridine to 2'-deoxyuridine ratio	Inverse variance weighted	32	0.387101	1.07326	0.914367	1.25977	1.073 (0.914-1.26)
191	neoplasms	Manlignant and unknown neoplasms of brain and nervous system	Uridine to 2'-deoxyuridine ratio	Inverse variance weighted	32	0.895955	1.01664	0.793853	1.30195	1.017 (0.794-1.302)
191.1	neoplasms	Cancer of brain and nervous system	Uridine to 2'-deoxyuridine ratio	Inverse variance weighted	32	0.977902	0.996118	0.756461	1.3117	0.996 (0.756-1.312)
195	neoplasms	Cancer, suspected or other	Uridine to 2'-deoxyuridine ratio	Inverse variance weighted	32	0.217726	0.965753	0.913694	1.02078	0.966 (0.914-1.021)
195.1	neoplasms	Malignant neoplasm, other	Uridine to 2'-deoxyuridine ratio	Inverse variance weighted	32	0.191804	0.961583	0.90665	1.01984	0.962 (0.907-1.02)
197	neoplasms	Chemotherapy	Uridine to 2'-deoxyuridine ratio	Inverse variance weighted	32	0.629734	1.0109	0.967321	1.05644	1.011 (0.967-1.056)
198	neoplasms	Secondary malignant neoplasm	Uridine to 2'-deoxyuridine ratio	Inverse variance weighted	32	0.892427	0.995211	0.928329	1.06691	0.995 (0.928-1.067)
198.1	neoplasms	Secondary malignancy of lymph nodes	Uridine to 2'-deoxyuridine ratio	Inverse variance weighted	32	0.271199	1.05173	0.961356	1.15061	1.052 (0.961-1.151)
198.2	neoplasms	Secondary malignancy of respiratory organs	Uridine to 2'-deoxyuridine ratio	Inverse variance weighted	32	0.777241	1.02169	0.880565	1.18543	1.022 (0.881-1.185)
198.3	neoplasms	Secondary malignant neoplasm of digestive systems	Uridine to 2'-deoxyuridine ratio	Inverse variance weighted	32	0.673206	1.03576	0.87973	1.21946	1.036 (0.88-1.219)
198.4	neoplasms	Secondary malignant neoplasm of liver	Uridine to 2'-deoxyuridine ratio	Inverse variance weighted	32	0.591716	0.963541	0.841255	1.1036	0.964 (0.841-1.104)
198.5	neoplasms	Secondary malignancy of brain or spine	Uridine to 2'-deoxyuridine ratio	Inverse variance weighted	32	0.381287	0.904946	0.723629	1.1317	0.905 (0.724-1.132)
198.6	neoplasms	Secondary malignancy of bone	Uridine to 2'-deoxyuridine ratio	Inverse variance weighted	32	0.7962	0.979065	0.833837	1.14959	0.979 (0.834-1.15)
199	neoplasms	Neoplasm of uncertain behavior	Uridine to 2'-deoxyuridine ratio	Inverse variance weighted	32	0.0326278	0.832465	0.703583	0.984956	0.832 (0.704-0.985)
200	neoplasms	Myeloproliferative disease	Uridine to 2'-deoxyuridine ratio	Inverse variance weighted	32	0.41726	0.907257	0.717131	1.14779	0.907 (0.717-1.148)
202	neoplasms	Cancer of other lymphoid, histiocytic tissue	Uridine to 2'-deoxyuridine ratio	Inverse variance weighted	32	0.697045	0.969745	0.830778	1.13196	0.97 (0.831-1.132)
202.2	neoplasms	Non-Hodgkins lymphoma	Uridine to 2'-deoxyuridine ratio	Inverse variance weighted	32	0.790656	0.970059	0.775038	1.21415	0.97 (0.775-1.214)
202.24	neoplasms	Large cell lymphoma	Uridine to 2'-deoxyuridine ratio	Inverse variance weighted	32	0.756333	0.954337	0.710378	1.28208	0.954 (0.71-1.282)
204	neoplasms	Leukemia	Uridine to 2'-deoxyuridine ratio	Inverse variance weighted	32	0.346208	0.927631	0.793397	1.08457	0.928 (0.793-1.085)
204.1	neoplasms	Lymphoid leukemia	Uridine to 2'-deoxyuridine ratio	Inverse variance weighted	32	0.420301	0.896917	0.688402	1.16859	0.897 (0.688-1.169)
204.12	neoplasms	Lymphoid leukemia, chronic	Uridine to 2'-deoxyuridine ratio	Inverse variance weighted	32	0.170408	0.821545	0.620266	1.08814	0.822 (0.62-1.088)
204.4	neoplasms	Multiple myeloma	Uridine to 2'-deoxyuridine ratio	Inverse variance weighted	32	0.631914	1.06777	0.81651	1.39634	1.068 (0.817-1.396)
208	neoplasms	Benign neoplasm of colon	Uridine to 2'-deoxyuridine ratio	Inverse variance weighted	32	0.5129	0.984452	0.93931	1.03176	0.984 (0.939-1.032)
210	neoplasms	Benign neoplasm of lip, oral cavity, and pharynx	Uridine to 2'-deoxyuridine ratio	Inverse variance weighted	32	0.784435	1.03426	0.812465	1.3166	1.034 (0.812-1.317)
211	neoplasms	Benign neoplasm of other parts of digestive system	Uridine to 2'-deoxyuridine ratio	Inverse variance weighted	32	0.133548	0.92055	0.826186	1.02569	0.921 (0.826-1.026)
214	neoplasms	Lipoma	Uridine to 2'-deoxyuridine ratio	Inverse variance weighted	32	0.793484	1.01075	0.933013	1.09496	1.011 (0.933-1.095)
214.1	neoplasms	Lipoma of skin and subcutaneous tissue	Uridine to 2'-deoxyuridine ratio	Inverse variance weighted	32	0.842309	0.98888	0.88572	1.10405	0.989 (0.886-1.104)
215	neoplasms	Other benign neoplasm of connective and other soft tissue	Uridine to 2'-deoxyuridine ratio	Inverse variance weighted	32	0.683514	0.957167	0.775497	1.1814	0.957 (0.775-1.181)
216	neoplasms	Benign neoplasm of skin	Uridine to 2'-deoxyuridine ratio	Inverse variance weighted	32	0.208738	0.950721	0.878684	1.02866	0.951 (0.879-1.029)
217	neoplasms	Vascular hamartomas and non-neoplastic nevi	Uridine to 2'-deoxyuridine ratio	Inverse variance weighted	32	0.785545	0.9659	0.752308	1.24013	0.966 (0.752-1.24)
217.1	neoplasms	Nevus, non-neoplastic	Uridine to 2'-deoxyuridine ratio	Inverse variance weighted	32	0.635108	0.938965	0.723912	1.2179	0.939 (0.724-1.218)
218	neoplasms	Benign neoplasm of uterus	Uridine to 2'-deoxyuridine ratio	Inverse variance weighted	32	0.137906	0.942607	0.871806	1.01916	0.943 (0.872-1.019)
218.1	neoplasms	Uterine leiomyoma	Uridine to 2'-deoxyuridine ratio	Inverse variance weighted	32	0.167811	0.946573	0.875525	1.02339	0.947 (0.876-1.023)
220	neoplasms	Benign neoplasm of ovary	Uridine to 2'-deoxyuridine ratio	Inverse variance weighted	32	0.0969815	0.869316	0.7368	1.02567	0.869 (0.737-1.026)
225	neoplasms	Benign neoplasm of brain and other parts of nervous system	Uridine to 2'-deoxyuridine ratio	Inverse variance weighted	32	0.334398	0.896987	0.719317	1.11854	0.897 (0.719-1.119)
225.1	neoplasms	Benign neoplasm of brain, cranial nerves, meninges	Uridine to 2'-deoxyuridine ratio	Inverse variance weighted	32	0.417792	0.910139	0.724754	1.14294	0.91 (0.725-1.143)
227	neoplasms	Benign neoplasm of other endocrine glands and related structures	Uridine to 2'-deoxyuridine ratio	Inverse variance weighted	32	0.770942	0.963475	0.749984	1.23774	0.963 (0.75-1.238)
228	neoplasms	Hemangioma and lymphangioma, any site	Uridine to 2'-deoxyuridine ratio	Inverse variance weighted	32	0.549153	1.04966	0.89573	1.23004	1.05 (0.896-1.23)
229	neoplasms	Benign neoplasm of unspecified sites	Uridine to 2'-deoxyuridine ratio	Inverse variance weighted	32	0.769357	0.977911	0.842275	1.13539	0.978 (0.842-1.135)
327	neurological	Sleep disorders	Uridine to 2'-deoxyuridine ratio	Inverse variance weighted	32	0.209322	0.944641	0.864278	1.03248	0.945 (0.864-1.032)
327.3	neurological	Sleep apnea	Uridine to 2'-deoxyuridine ratio	Inverse variance weighted	32	0.2415	0.94404	0.857312	1.03954	0.944 (0.857-1.04)
331	neurological	Other cerebral degenerations	Uridine to 2'-deoxyuridine ratio	Inverse variance weighted	32	0.325886	0.908893	0.751181	1.09972	0.909 (0.751-1.1)
332	neurological	Parkinson's disease	Uridine to 2'-deoxyuridine ratio	Inverse variance weighted	32	0.109933	1.18866	0.961669	1.46923	1.189 (0.962-1.469)
333	neurological	Extrapyramidal disease and abnormal movement disorders	Uridine to 2'-deoxyuridine ratio	Inverse variance weighted	32	0.182715	0.856016	0.681026	1.07597	0.856 (0.681-1.076)
334	neurological	Degenerative disease of the spinal cord	Uridine to 2'-deoxyuridine ratio	Inverse variance weighted	32	0.303046	0.91349	0.76899	1.08514	0.913 (0.769-1.085)
335	neurological	Multiple sclerosis	Uridine to 2'-deoxyuridine ratio	Inverse variance weighted	32	0.341377	0.913202	0.757415	1.10103	0.913 (0.757-1.101)
339	neurological	Other headache syndromes	Uridine to 2'-deoxyuridine ratio	Inverse variance weighted	32	0.75482	0.988512	0.919366	1.06286	0.989 (0.919-1.063)
340	neurological	Migraine	Uridine to 2'-deoxyuridine ratio	Inverse variance weighted	32	0.604377	1.03222	0.915533	1.16378	1.032 (0.916-1.164)
342	neurological	Hemiplegia	Uridine to 2'-deoxyuridine ratio	Inverse variance weighted	32	0.361666	1.07935	0.916021	1.27181	1.079 (0.916-1.272)
344	neurological	Other paralytic syndromes	Uridine to 2'-deoxyuridine ratio	Inverse variance weighted	32	0.447603	0.908887	0.710276	1.16303	0.909 (0.71-1.163)
345	neurological	Epilepsy, recurrent seizures, convulsions	Uridine to 2'-deoxyuridine ratio	Inverse variance weighted	32	0.0353717	1.10148	1.00664	1.20526	1.101 (1.007-1.205)
345.1	neurological	Epilepsy	Uridine to 2'-deoxyuridine ratio	Inverse variance weighted	32	0.60183	1.05787	0.856357	1.3068	1.058 (0.856-1.307)
345.3	neurological	Convulsions	Uridine to 2'-deoxyuridine ratio	Inverse variance weighted	32	0.037865	1.16489	1.00859	1.34541	1.165 (1.009-1.345)
348	neurological	Other conditions of brain	Uridine to 2'-deoxyuridine ratio	Inverse variance weighted	32	0.531934	1.06233	0.87886	1.28409	1.062 (0.879-1.284)
350	neurological	Abnormal movement	Uridine to 2'-deoxyuridine ratio	Inverse variance weighted	32	0.400764	1.06092	0.924215	1.21785	1.061 (0.924-1.218)
350.1	neurological	Abnormal involuntary movements	Uridine to 2'-deoxyuridine ratio	Inverse variance weighted	32	0.706545	0.958216	0.7673	1.19664	0.958 (0.767-1.197)
350.2	neurological	Abnormality of gait	Uridine to 2'-deoxyuridine ratio	Inverse variance weighted	32	0.292812	1.08963	0.928587	1.2786	1.09 (0.929-1.279)
351	neurological	Other peripheral nerve disorders	Uridine to 2'-deoxyuridine ratio	Inverse variance weighted	32	0.687483	0.985598	0.918338	1.05778	0.986 (0.918-1.058)
352	neurological	Disorders of other cranial nerves	Uridine to 2'-deoxyuridine ratio	Inverse variance weighted	32	0.220546	0.898681	0.757494	1.06618	0.899 (0.757-1.066)
352.2	neurological	Facial nerve disorders [CN7]	Uridine to 2'-deoxyuridine ratio	Inverse variance weighted	32	0.51214	0.927327	0.740046	1.162	0.927 (0.74-1.162)
353	neurological	Nerve root and plexus disorders	Uridine to 2'-deoxyuridine ratio	Inverse variance weighted	32	0.143693	1.15122	0.953186	1.3904	1.151 (0.953-1.39)
357	neurological	Inflammatory and toxic neuropathy	Uridine to 2'-deoxyuridine ratio	Inverse variance weighted	32	0.90945	1.0116	0.829246	1.23406	1.012 (0.829-1.234)
634	pregnancy complications	Miscarriage; stillbirth	Uridine to 2'-deoxyuridine ratio	Inverse variance weighted	32	0.170207	0.937334	0.854536	1.02816	0.937 (0.855-1.028)
634.1	pregnancy complications	Missed abortion or Hydatidiform mole	Uridine to 2'-deoxyuridine ratio	Inverse variance weighted	32	0.157271	0.876978	0.731105	1.05195	0.877 (0.731-1.052)
635	pregnancy complications	Hemorrhage during pregnancy; childbirth and postpartum	Uridine to 2'-deoxyuridine ratio	Inverse variance weighted	32	0.656378	0.966784	0.833108	1.12191	0.967 (0.833-1.122)
635.2	pregnancy complications	Antepartum hemorrhage, abruptio placentae, and placenta previa	Uridine to 2'-deoxyuridine ratio	Inverse variance weighted	32	0.602517	0.936213	0.730538	1.1998	0.936 (0.731-1.2)
635.3	pregnancy complications	Placenta previa and abruptio placenta	Uridine to 2'-deoxyuridine ratio	Inverse variance weighted	32	0.859439	1.01925	0.825327	1.25874	1.019 (0.825-1.259)
636	pregnancy complications	Early or threatened labor; hemorrhage in early pregnancy	Uridine to 2'-deoxyuridine ratio	Inverse variance weighted	32	0.643985	1.03169	0.903821	1.17765	1.032 (0.904-1.178)
636.2	pregnancy complications	Early onset of delivery	Uridine to 2'-deoxyuridine ratio	Inverse variance weighted	32	0.124983	0.808816	0.616771	1.06066	0.809 (0.617-1.061)
636.3	pregnancy complications	Hemorrhage in early pregnancy	Uridine to 2'-deoxyuridine ratio	Inverse variance weighted	32	0.67318	1.05076	0.834791	1.3226	1.051 (0.835-1.323)
642	pregnancy complications	Hypertension complicating pregnancy, childbirth, and the puerperium	Uridine to 2'-deoxyuridine ratio	Inverse variance weighted	32	0.911913	1.01103	0.832458	1.22791	1.011 (0.832-1.228)
645	pregnancy complications	Late pregnancy and failed induction	Uridine to 2'-deoxyuridine ratio	Inverse variance weighted	32	0.0533876	0.833238	0.692438	1.00267	0.833 (0.692-1.003)
646	pregnancy complications	Other complications of pregnancy NEC	Uridine to 2'-deoxyuridine ratio	Inverse variance weighted	32	0.567291	1.04173	0.905565	1.19837	1.042 (0.906-1.198)
650	pregnancy complications	Normal delivery	Uridine to 2'-deoxyuridine ratio	Inverse variance weighted	32	0.594266	1.04581	0.886904	1.23318	1.046 (0.887-1.233)
653	pregnancy complications	Problems associated with amniotic cavity and membranes	Uridine to 2'-deoxyuridine ratio	Inverse variance weighted	32	0.404933	0.923298	0.765206	1.11405	0.923 (0.765-1.114)
655	pregnancy complications	Known or suspected fetal abnormality affecting management of mother	Uridine to 2'-deoxyuridine ratio	Inverse variance weighted	32	0.507588	0.963195	0.862065	1.07619	0.963 (0.862-1.076)
661	pregnancy complications	Fetal distress and abnormal forces of labor	Uridine to 2'-deoxyuridine ratio	Inverse variance weighted	32	0.876961	0.985408	0.818088	1.18695	0.985 (0.818-1.187)
663	pregnancy complications	Umbilical cord complications during labor and delivery	Uridine to 2'-deoxyuridine ratio	Inverse variance weighted	32	0.129396	0.806708	0.611155	1.06483	0.807 (0.611-1.065)
665	pregnancy complications	Obstetrical or birth trauma	Uridine to 2'-deoxyuridine ratio	Inverse variance weighted	32	0.386404	1.04464	0.946336	1.15316	1.045 (0.946-1.153)
669	pregnancy complications	Complications of labor and delivery NEC	Uridine to 2'-deoxyuridine ratio	Inverse variance weighted	32	0.334392	0.935683	0.817538	1.0709	0.936 (0.818-1.071)
465	respiratory	Acute upper respiratory infections of multiple or unspecified sites	Uridine to 2'-deoxyuridine ratio	Inverse variance weighted	32	0.090502	0.888048	0.773984	1.01892	0.888 (0.774-1.019)
465.2	respiratory	Acute pharyngitis	Uridine to 2'-deoxyuridine ratio	Inverse variance weighted	32	0.308139	0.89436	0.721541	1.10857	0.894 (0.722-1.109)
470	respiratory	Septal Deviations or Turbinate Hypertrophy	Uridine to 2'-deoxyuridine ratio	Inverse variance weighted	32	0.54905	1.02837	0.938438	1.12692	1.028 (0.938-1.127)
471	respiratory	Nasal polyps	Uridine to 2'-deoxyuridine ratio	Inverse variance weighted	32	0.476113	0.960066	0.85826	1.07395	0.96 (0.858-1.074)
472	respiratory	Chronic pharyngitis and nasopharyngitis	Uridine to 2'-deoxyuridine ratio	Inverse variance weighted	32	0.177174	0.868286	0.707258	1.06598	0.868 (0.707-1.066)
473	respiratory	Diseases of the larynx and vocal cords	Uridine to 2'-deoxyuridine ratio	Inverse variance weighted	32	0.752085	1.02067	0.898981	1.15883	1.021 (0.899-1.159)
473.4	respiratory	Voice disturbance	Uridine to 2'-deoxyuridine ratio	Inverse variance weighted	32	0.271875	1.125	0.911813	1.38802	1.125 (0.912-1.388)
474	respiratory	Acute and chronic tonsillitis	Uridine to 2'-deoxyuridine ratio	Inverse variance weighted	32	0.91785	0.992352	0.857645	1.14822	0.992 (0.858-1.148)
474.1	respiratory	Acute tonsillitis	Uridine to 2'-deoxyuridine ratio	Inverse variance weighted	32	0.370151	1.12581	0.868781	1.45887	1.126 (0.869-1.459)
474.2	respiratory	Chronic tonsillitis and adenoiditis	Uridine to 2'-deoxyuridine ratio	Inverse variance weighted	32	0.473295	0.932892	0.771573	1.12794	0.933 (0.772-1.128)
475	respiratory	Chronic sinusitis	Uridine to 2'-deoxyuridine ratio	Inverse variance weighted	32	0.196616	1.08578	0.958272	1.23026	1.086 (0.958-1.23)
476	respiratory	Allergic rhinitis	Uridine to 2'-deoxyuridine ratio	Inverse variance weighted	32	0.0528212	0.803461	0.643829	1.00267	0.803 (0.644-1.003)
477	respiratory	Epistaxis or throat hemorrhage	Uridine to 2'-deoxyuridine ratio	Inverse variance weighted	32	0.249201	0.911089	0.777636	1.06745	0.911 (0.778-1.067)
479	respiratory	Other upper respiratory disease	Uridine to 2'-deoxyuridine ratio	Inverse variance weighted	32	0.18659	1.07412	0.965983	1.19437	1.074 (0.966-1.194)
480	respiratory	Pneumonia	Uridine to 2'-deoxyuridine ratio	Inverse variance weighted	32	0.0714505	1.061	0.994843	1.13156	1.061 (0.995-1.132)
480.1	respiratory	Bacterial pneumonia	Uridine to 2'-deoxyuridine ratio	Inverse variance weighted	32	0.335082	1.03956	0.960706	1.12488	1.04 (0.961-1.125)
480.11	respiratory	Pneumococcal pneumonia	Uridine to 2'-deoxyuridine ratio	Inverse variance weighted	32	0.409187	1.03576	0.952838	1.12591	1.036 (0.953-1.126)
495	respiratory	Asthma	Uridine to 2'-deoxyuridine ratio	Inverse variance weighted	32	0.974995	1.00075	0.954695	1.04903	1.001 (0.955-1.049)
496	respiratory	Chronic airway obstruction	Uridine to 2'-deoxyuridine ratio	Inverse variance weighted	32	0.229652	1.04369	0.973352	1.11911	1.044 (0.973-1.119)
496.1	respiratory	Emphysema	Uridine to 2'-deoxyuridine ratio	Inverse variance weighted	32	0.543443	0.950369	0.806453	1.11997	0.95 (0.806-1.12)
496.2	respiratory	Chronic bronchitis	Uridine to 2'-deoxyuridine ratio	Inverse variance weighted	32	0.0816361	1.14328	0.983321	1.32925	1.143 (0.983-1.329)
496.21	respiratory	Obstructive chronic bronchitis	Uridine to 2'-deoxyuridine ratio	Inverse variance weighted	32	0.106752	1.13392	0.973323	1.321	1.134 (0.973-1.321)
496.3	respiratory	Bronchiectasis	Uridine to 2'-deoxyuridine ratio	Inverse variance weighted	32	0.993928	0.999429	0.862673	1.15786	0.999 (0.863-1.158)
497	respiratory	Bronchitis	Uridine to 2'-deoxyuridine ratio	Inverse variance weighted	32	0.23886	0.841709	0.631868	1.12124	0.842 (0.632-1.121)
501	respiratory	Pneumonitis due to inhalation of food or vomitus	Uridine to 2'-deoxyuridine ratio	Inverse variance weighted	32	0.726283	1.04808	0.805776	1.36324	1.048 (0.806-1.363)
502	respiratory	Postinflammatory pulmonary fibrosis	Uridine to 2'-deoxyuridine ratio	Inverse variance weighted	32	0.690793	0.955338	0.762751	1.19655	0.955 (0.763-1.197)
506	respiratory	Empyema and pneumothorax	Uridine to 2'-deoxyuridine ratio	Inverse variance weighted	32	0.00706175	0.750539	0.609116	0.924799	0.751 (0.609-0.925)
507	respiratory	Pleurisy; pleural effusion	Uridine to 2'-deoxyuridine ratio	Inverse variance weighted	32	0.134961	1.0625	0.981311	1.15041	1.063 (0.981-1.15)
508	respiratory	Pulmonary collapse; interstitial and compensatory emphysema	Uridine to 2'-deoxyuridine ratio	Inverse variance weighted	32	0.947207	1.00479	0.872155	1.15761	1.005 (0.872-1.158)
509	respiratory	Respiratory failure, insufficiency, arrest	Uridine to 2'-deoxyuridine ratio	Inverse variance weighted	32	0.113731	1.13838	0.969473	1.3367	1.138 (0.969-1.337)
509.1	respiratory	Respiratory failure	Uridine to 2'-deoxyuridine ratio	Inverse variance weighted	32	0.0576984	1.19212	0.994274	1.42933	1.192 (0.994-1.429)
509.2	respiratory	Respiratory insufficiency	Uridine to 2'-deoxyuridine ratio	Inverse variance weighted	32	0.147533	1.13859	0.95518	1.35721	1.139 (0.955-1.357)
510	respiratory	Other diseases of lung	Uridine to 2'-deoxyuridine ratio	Inverse variance weighted	32	0.0179474	0.746718	0.586286	0.951049	0.747 (0.586-0.951)
512	respiratory	Other symptoms of respiratory system	Uridine to 2'-deoxyuridine ratio	Inverse variance weighted	32	0.271727	1.04183	0.968411	1.12082	1.042 (0.968-1.121)
512.7	respiratory	Shortness of breath	Uridine to 2'-deoxyuridine ratio	Inverse variance weighted	32	0.409675	1.03585	0.952643	1.12633	1.036 (0.953-1.126)
512.8	respiratory	Cough	Uridine to 2'-deoxyuridine ratio	Inverse variance weighted	32	0.408518	1.05364	0.930846	1.19264	1.054 (0.931-1.193)
512.9	respiratory	Other dyspnea	Uridine to 2'-deoxyuridine ratio	Inverse variance weighted	32	0.572759	1.06225	0.861149	1.31033	1.062 (0.861-1.31)
513	respiratory	Respiratory abnormalities	Uridine to 2'-deoxyuridine ratio	Inverse variance weighted	32	0.834018	1.033	0.762429	1.3996	1.033 (0.762-1.4)
514	respiratory	Abnormal findings examination of lungs	Uridine to 2'-deoxyuridine ratio	Inverse variance weighted	32	0.774847	1.01882	0.896622	1.15767	1.019 (0.897-1.158)
516	respiratory	Abnormal sputum	Uridine to 2'-deoxyuridine ratio	Inverse variance weighted	32	0.724391	1.02492	0.893848	1.17522	1.025 (0.894-1.175)
516.1	respiratory	Hemoptysis	Uridine to 2'-deoxyuridine ratio	Inverse variance weighted	32	0.693881	1.02852	0.894125	1.18311	1.029 (0.894-1.183)
519	respiratory	Other diseases of respiratory system, not elsewhere classified	Uridine to 2'-deoxyuridine ratio	Inverse variance weighted	32	0.358977	1.03765	0.958862	1.12291	1.038 (0.959-1.123)
519.8	respiratory	Other diseases of respiratory system, NEC	Uridine to 2'-deoxyuridine ratio	Inverse variance weighted	32	0.0383485	1.0924	1.00475	1.18769	1.092 (1.005-1.188)
361	sense organs	Retinal detachments and defects	Uridine to 2'-deoxyuridine ratio	Inverse variance weighted	32	0.691454	1.02749	0.898701	1.17473	1.027 (0.899-1.175)
361.1	sense organs	Retinal detachment with retinal defect	Uridine to 2'-deoxyuridine ratio	Inverse variance weighted	32	0.308082	1.1013	0.914794	1.32582	1.101 (0.915-1.326)
362	sense organs	Other retinal disorders	Uridine to 2'-deoxyuridine ratio	Inverse variance weighted	32	0.786086	0.985977	0.890378	1.09184	0.986 (0.89-1.092)
362.2	sense organs	Degeneration of macula and posterior pole of retina	Uridine to 2'-deoxyuridine ratio	Inverse variance weighted	32	0.5941	1.03781	0.905398	1.18958	1.038 (0.905-1.19)
362.29	sense organs	Macular degeneration (senile) of retina NOS	Uridine to 2'-deoxyuridine ratio	Inverse variance weighted	32	0.602533	1.03693	0.904633	1.18858	1.037 (0.905-1.189)
362.4	sense organs	Retinal vascular changes and abnomalities	Uridine to 2'-deoxyuridine ratio	Inverse variance weighted	32	0.688121	0.951504	0.746435	1.21291	0.952 (0.746-1.213)
364	sense organs	Corneal opacity and other disorders of cornea	Uridine to 2'-deoxyuridine ratio	Inverse variance weighted	32	0.683351	0.952469	0.753747	1.20358	0.952 (0.754-1.204)
365	sense organs	Glaucoma	Uridine to 2'-deoxyuridine ratio	Inverse variance weighted	32	0.960312	0.997546	0.905532	1.09891	0.998 (0.906-1.099)
365.1	sense organs	Open-angle glaucoma	Uridine to 2'-deoxyuridine ratio	Inverse variance weighted	32	0.364842	1.09548	0.899376	1.33435	1.095 (0.899-1.334)
365.11	sense organs	Primary open angle glaucoma	Uridine to 2'-deoxyuridine ratio	Inverse variance weighted	32	0.416882	1.08525	0.890738	1.32224	1.085 (0.891-1.322)
365.2	sense organs	Primary angle-closure glaucoma	Uridine to 2'-deoxyuridine ratio	Inverse variance weighted	32	0.252586	0.851993	0.647534	1.12101	0.852 (0.648-1.121)
366	sense organs	Cataract	Uridine to 2'-deoxyuridine ratio	Inverse variance weighted	32	0.345664	0.975866	0.927553	1.0267	0.976 (0.928-1.027)
366.2	sense organs	Senile cataract	Uridine to 2'-deoxyuridine ratio	Inverse variance weighted	32	0.853034	1.0068	0.937101	1.08169	1.007 (0.937-1.082)
367	sense organs	Disorders of refraction and accommodation; blindness and low vision	Uridine to 2'-deoxyuridine ratio	Inverse variance weighted	32	0.433428	0.94974	0.834774	1.08054	0.95 (0.835-1.081)
367.1	sense organs	Myopia	Uridine to 2'-deoxyuridine ratio	Inverse variance weighted	32	0.835116	1.02293	0.826305	1.26634	1.023 (0.826-1.266)
367.9	sense organs	Blindness and low vision	Uridine to 2'-deoxyuridine ratio	Inverse variance weighted	32	0.445992	0.901752	0.691163	1.1765	0.902 (0.691-1.177)
368	sense organs	Visual disturbances	Uridine to 2'-deoxyuridine ratio	Inverse variance weighted	32	0.469702	1.04445	0.928291	1.17514	1.044 (0.928-1.175)
368.1	sense organs	Amblyopia	Uridine to 2'-deoxyuridine ratio	Inverse variance weighted	32	0.402792	1.12389	0.854854	1.4776	1.124 (0.855-1.478)
368.2	sense organs	Diplopia and disorders of binocular vision	Uridine to 2'-deoxyuridine ratio	Inverse variance weighted	32	0.109951	1.21048	0.957709	1.52996	1.21 (0.958-1.53)
368.9	sense organs	Subjective visual disturbances	Uridine to 2'-deoxyuridine ratio	Inverse variance weighted	32	0.0934556	0.788072	0.596635	1.04093	0.788 (0.597-1.041)
369	sense organs	Infection of the eye	Uridine to 2'-deoxyuridine ratio	Inverse variance weighted	32	0.6372	0.937675	0.717637	1.22518	0.938 (0.718-1.225)
371	sense organs	Inflammation of the eye	Uridine to 2'-deoxyuridine ratio	Inverse variance weighted	32	0.461056	0.951361	0.83323	1.08624	0.951 (0.833-1.086)
371.3	sense organs	Inflammation of eyelids	Uridine to 2'-deoxyuridine ratio	Inverse variance weighted	32	0.283367	0.924945	0.802065	1.06665	0.925 (0.802-1.067)
372	sense organs	Disorders of conjunctiva	Uridine to 2'-deoxyuridine ratio	Inverse variance weighted	32	0.142336	1.20517	0.939234	1.5464	1.205 (0.939-1.546)
374	sense organs	Other disorders of eyelids	Uridine to 2'-deoxyuridine ratio	Inverse variance weighted	32	0.977896	0.998806	0.917868	1.08688	0.999 (0.918-1.087)
374.1	sense organs	Ectropion or entropion	Uridine to 2'-deoxyuridine ratio	Inverse variance weighted	32	0.118662	1.167	0.961225	1.41682	1.167 (0.961-1.417)
374.3	sense organs	Ptosis of eyelid	Uridine to 2'-deoxyuridine ratio	Inverse variance weighted	32	0.015948	0.833163	0.718231	0.966486	0.833 (0.718-0.966)
375	sense organs	Disorders of lacrimal system	Uridine to 2'-deoxyuridine ratio	Inverse variance weighted	32	0.863135	0.986472	0.844944	1.15171	0.986 (0.845-1.152)
375.2	sense organs	Epiphora	Uridine to 2'-deoxyuridine ratio	Inverse variance weighted	32	0.681082	0.9568	0.775097	1.1811	0.957 (0.775-1.181)
378	sense organs	Strabismus and other disorders of binocular eye movements	Uridine to 2'-deoxyuridine ratio	Inverse variance weighted	32	0.638594	1.04525	0.868983	1.25727	1.045 (0.869-1.257)
378.1	sense organs	Strabismus (not specified as paralytic)	Uridine to 2'-deoxyuridine ratio	Inverse variance weighted	32	0.302003	0.895418	0.72598	1.1044	0.895 (0.726-1.104)
379	sense organs	Other disorders of eye	Uridine to 2'-deoxyuridine ratio	Inverse variance weighted	32	0.940075	0.995935	0.895591	1.10752	0.996 (0.896-1.108)
379.2	sense organs	Disorders of vitreous body	Uridine to 2'-deoxyuridine ratio	Inverse variance weighted	32	0.966996	0.995859	0.81815	1.21217	0.996 (0.818-1.212)
379.3	sense organs	Aphakia and other disorders of lens	Uridine to 2'-deoxyuridine ratio	Inverse variance weighted	32	0.792849	0.980193	0.844244	1.13804	0.98 (0.844-1.138)
380	sense organs	Disorders of external ear	Uridine to 2'-deoxyuridine ratio	Inverse variance weighted	32	0.569538	0.951466	0.80155	1.12942	0.951 (0.802-1.129)
380.1	sense organs	Otitis externa	Uridine to 2'-deoxyuridine ratio	Inverse variance weighted	32	0.782673	1.03968	0.788536	1.37081	1.04 (0.789-1.371)
381	sense organs	Otitis media and Eustachian tube disorders	Uridine to 2'-deoxyuridine ratio	Inverse variance weighted	32	0.123191	0.894345	0.775971	1.03078	0.894 (0.776-1.031)
381.1	sense organs	Otitis media	Uridine to 2'-deoxyuridine ratio	Inverse variance weighted	32	0.223491	0.897913	0.75498	1.06791	0.898 (0.755-1.068)
381.11	sense organs	Suppurative and unspecified otitis media	Uridine to 2'-deoxyuridine ratio	Inverse variance weighted	32	0.470742	0.922125	0.73979	1.1494	0.922 (0.74-1.149)
384	sense organs	Other disorders of tympanic membrane	Uridine to 2'-deoxyuridine ratio	Inverse variance weighted	32	0.565187	0.939329	0.758904	1.16265	0.939 (0.759-1.163)
384.4	sense organs	Perforation of tympanic membrane	Uridine to 2'-deoxyuridine ratio	Inverse variance weighted	32	0.743739	0.959927	0.75118	1.22668	0.96 (0.751-1.227)
385	sense organs	Other disorders of middle ear and mastoid	Uridine to 2'-deoxyuridine ratio	Inverse variance weighted	32	0.577451	0.938989	0.752448	1.17178	0.939 (0.752-1.172)
385.3	sense organs	Cholesteatoma	Uridine to 2'-deoxyuridine ratio	Inverse variance weighted	32	0.688124	0.949	0.734955	1.22538	0.949 (0.735-1.225)
386	sense organs	Vertiginous syndromes and other disorders of vestibular system	Uridine to 2'-deoxyuridine ratio	Inverse variance weighted	32	0.271669	1.05094	0.961843	1.14828	1.051 (0.962-1.148)
386.1	sense organs	Meniere's disease	Uridine to 2'-deoxyuridine ratio	Inverse variance weighted	32	0.0607223	1.34775	0.986646	1.84103	1.348 (0.987-1.841)
386.3	sense organs	Labyrinthitis	Uridine to 2'-deoxyuridine ratio	Inverse variance weighted	32	0.72885	0.954221	0.732122	1.2437	0.954 (0.732-1.244)
386.9	sense organs	Dizziness and giddiness (Light-headedness and vertigo)	Uridine to 2'-deoxyuridine ratio	Inverse variance weighted	32	0.794819	1.01413	0.912339	1.12729	1.014 (0.912-1.127)
389	sense organs	Hearing loss	Uridine to 2'-deoxyuridine ratio	Inverse variance weighted	32	0.19198	0.933191	0.841123	1.03534	0.933 (0.841-1.035)
389.4	sense organs	Tinnitus	Uridine to 2'-deoxyuridine ratio	Inverse variance weighted	32	0.942307	1.01101	0.751611	1.35993	1.011 (0.752-1.36)
1002	symptoms	Symptoms concerning nutrition, metabolism, and development	Uridine to 2'-deoxyuridine ratio	Inverse variance weighted	32	0.629036	1.0252	0.926727	1.13414	1.025 (0.927-1.134)
1005	symptoms	Other symptoms	Uridine to 2'-deoxyuridine ratio	Inverse variance weighted	32	0.571882	1.05354	0.879261	1.26235	1.054 (0.879-1.262)
1010	symptoms	Other tests	Uridine to 2'-deoxyuridine ratio	Inverse variance weighted	32	0.375633	1.0433	0.949912	1.14587	1.043 (0.95-1.146)
1015	symptoms	Effects of other external causes	Uridine to 2'-deoxyuridine ratio	Inverse variance weighted	32	0.311129	0.95077	0.862281	1.04834	0.951 (0.862-1.048)
1019	symptoms	Other ill-defined and unknown causes of morbidity and mortality	Uridine to 2'-deoxyuridine ratio	Inverse variance weighted	32	0.557908	0.984561	0.934631	1.03716	0.985 (0.935-1.037)
338	symptoms	Pain	Uridine to 2'-deoxyuridine ratio	Inverse variance weighted	32	0.639107	1.05588	0.841237	1.32528	1.056 (0.841-1.325)
760	symptoms	Back pain	Uridine to 2'-deoxyuridine ratio	Inverse variance weighted	32	0.42638	1.02689	0.9619	1.09626	1.027 (0.962-1.096)
761	symptoms	Cervicalgia	Uridine to 2'-deoxyuridine ratio	Inverse variance weighted	32	0.70781	0.968658	0.820069	1.14417	0.969 (0.82-1.144)
764	symptoms	Sciatica	Uridine to 2'-deoxyuridine ratio	Inverse variance weighted	32	0.940864	1.00496	0.881918	1.14516	1.005 (0.882-1.145)
766	symptoms	Neuralgia, neuritis, and radiculitis NOS	Uridine to 2'-deoxyuridine ratio	Inverse variance weighted	32	0.631628	1.04886	0.863013	1.27474	1.049 (0.863-1.275)
770	symptoms	Myalgia and myositis unspecified	Uridine to 2'-deoxyuridine ratio	Inverse variance weighted	32	0.199648	1.20987	0.904267	1.61876	1.21 (0.904-1.619)
771	symptoms	Musculoskeletal symptoms referable to limbs	Uridine to 2'-deoxyuridine ratio	Inverse variance weighted	32	0.647043	0.977846	0.888426	1.07627	0.978 (0.888-1.076)
771.1	symptoms	Swelling of limb	Uridine to 2'-deoxyuridine ratio	Inverse variance weighted	32	0.923324	1.00498	0.908225	1.11205	1.005 (0.908-1.112)
772	symptoms	Symptoms of the muscles	Uridine to 2'-deoxyuridine ratio	Inverse variance weighted	32	0.360622	1.11892	0.879374	1.42372	1.119 (0.879-1.424)
773	symptoms	Pain in limb	Uridine to 2'-deoxyuridine ratio	Inverse variance weighted	32	0.933474	1.00345	0.925591	1.08785	1.003 (0.926-1.088)
781	symptoms	Symptoms involving nervous and musculoskeletal systems	Uridine to 2'-deoxyuridine ratio	Inverse variance weighted	32	0.818081	0.98288	0.848389	1.13869	0.983 (0.848-1.139)
782	symptoms	Symptoms involving skin and other integumentary tissue	Uridine to 2'-deoxyuridine ratio	Inverse variance weighted	32	0.30816	0.925396	0.797197	1.07421	0.925 (0.797-1.074)
782.3	symptoms	Edema	Uridine to 2'-deoxyuridine ratio	Inverse variance weighted	32	0.3458	0.927098	0.7921	1.0851	0.927 (0.792-1.085)
783	symptoms	Fever of unknown origin	Uridine to 2'-deoxyuridine ratio	Inverse variance weighted	32	0.397097	0.949326	0.84167	1.07075	0.949 (0.842-1.071)
785	symptoms	Abdominal pain	Uridine to 2'-deoxyuridine ratio	Inverse variance weighted	32	0.482677	0.987372	0.952953	1.02303	0.987 (0.953-1.023)
788	symptoms	Syncope and collapse	Uridine to 2'-deoxyuridine ratio	Inverse variance weighted	32	0.0662367	1.06531	0.995767	1.1397	1.065 (0.996-1.14)
789	symptoms	Nausea and vomiting	Uridine to 2'-deoxyuridine ratio	Inverse variance weighted	32	0.266029	0.966531	0.910256	1.02629	0.967 (0.91-1.026)
790	symptoms	Nonspecific findings on examination of blood	Uridine to 2'-deoxyuridine ratio	Inverse variance weighted	32	0.883433	1.00699	0.917433	1.10529	1.007 (0.917-1.105)
790.6	symptoms	Other abnormal blood chemistry	Uridine to 2'-deoxyuridine ratio	Inverse variance weighted	32	0.798228	1.01246	0.920763	1.11329	1.012 (0.921-1.113)
791	symptoms	Gangrene	Uridine to 2'-deoxyuridine ratio	Inverse variance weighted	32	0.566173	0.924285	0.706291	1.20956	0.924 (0.706-1.21)
798	symptoms	Malaise and fatigue	Uridine to 2'-deoxyuridine ratio	Inverse variance weighted	32	0.815853	1.01383	0.903142	1.13809	1.014 (0.903-1.138)
798.1	symptoms	Chronic fatigue syndrome	Uridine to 2'-deoxyuridine ratio	Inverse variance weighted	32	0.293896	0.869903	0.670565	1.1285	0.87 (0.671-1.128)
